# Supplementary material for: Phylogenomics and classification of Notropis and related shiners (Cypriniformes: Leuciscidae) and the utility of exon capture on lower taxonomic groups
Source: PeerJ. 2022 Oct 10;10:e14072. doi: 10.7717/peerj.14072 (PMC9558623; doi:10.7717/peerj.14072)
Supplement: Supplemental Information 3 [file peerj-10-14072-s003.txt]

 93 286455
01CYPcamura202510 TTGTTATCAGCGATTGGAGTTTCTTGGTGATGCAATTTTAGACTACCTCATAACAAAGCACCTTTATGAAGATACGCGGCAGCACTCTCCAGGCGTGCTGACCGACCTGCGCTCTGCACTTGTCAACAACACCATATTTGCTTCCCTGGCTGTCAAGTACGATTACCACAAGTACTTCAAAGCTGTCTCACCCGAACTGTTCCACGTGATCGATGATTTTGTGCAATTTCAGCTGGAGAAGAATGAAATGCAAGGAATGGATTCGGAGGGGTATGTGCCCATATCGTCCAGGCCATCCGTATGGAGGCCACGCGTGTGCGGGAGGAATGGGAGCATGCCATCTCCAGCAAAGAGAACGCAAACTCTCAGCCCAGCGATGATGACGCCTCCTCTGATGCGTACTGCTTTGAGCTGTTGTCTATGGTGCTGGCCTTGAGTGGATCTAACGTTGGCCGACAGTATCTAGCCCAGCAGCTCACCCTACTGCAGGACCTCTTTTCCCTACTTCATACTGCCTCGCCACGTGTTCAGAGACAGGCTGCAGTGGAGGTGTTTGGTTTGGTTCAGGAGCTTCTTCCGGCTGTTTCTGCCCTGAACCAGAAATATGCACCGCCTGCCTTCAATCCTAACCAATCCACAGACAGCACCACTGGGAACCAGCCGGAGCAGGGCCTATCAGCTTGCACCACCTCTAATCATTATGCTGTCATAGAGAGCGATCACCCCTACAAGCAGGCTGGTGTCACCCAGTACAAGGACATTCAAGAGGCGAACTTCCGTACGTCGAGCAGCCGTCTGCTGGCTGCGGTGATGTCAGCGCTGTGTAACACGTCGGTCAAGCTGACCTCCATCTTGCCCATCGCGTACGACGGGGAGGTGTTGCTGCGCTCCCTCGTCAAGCAGGTCAGCACTGAGAACGACTCTGCCCTCGCTCACCGCTTCCCCCTGCTGGTGGCACACATGGAGAAACTCAGCCAGCGTTTGGTGTAGAGAACATGGCCACCGCAATGGACGAGGACTTAGAGGACGAGCTGGATGAGAAGGAGGAGAAATCTATGATGTGTCAGCCAGGCATGCACAAGTGGAAGCTGGACCAGTGTATGGTGTGCACCGTGTGCGGAGACTGCACTGGGTACGGCGCTAGCTGTGTGAGCAGTGGCCGACCTGACAGAGTGCCAGGAGTTTGAATGACAGCATGTCAGGAGCTATGCAGCTTTTGCCGGATCCTCTCTATTCCATCCCCACGGATAACACGTACCTGCTGGCCATCACCTCCACGGATGTGGGCCGCATCTTCATGGCGGGTAAAGACGGCTGCCTGTACGAGATCGCGTATCAGGCGGAGGCGGGCTGGTTCAGTCAGCGCTGCAGGAAAATCAACCACTCCAAGAGCAGCCTGTCCTTCCTCATCCCCTCACTCCTGCAGTTCTCCTTCTCCGAGGACGGTACACTCCTCTAGACTATGCCCTGTTGGGGGAGCATCAGGAACTGACCCAGTTTCTATTGGAGCATGGAGCTCTTTCCATCGCCGCCATCCAGGACATCGCCGCCTCATCCATCCAGGCTCTTTACAAAGGCTACAAGGTCCGACGGGCCTTCAAAGAACGCAAGAAGCTCCTCATGAGACATGAACAACTACGCAAGGATGCTGCAAAGGGTGCTGGTAAGTCACTGGTAGGCGTCACTGCTGCCTGCACAGTGCGTAAGCGCTGCCTGGTGTTGGGAAACTCCTCTGTGTCAGTGGAACAGTGGAAGGCTCAGTTTAAGATGTGGTCCACCATTGATGACTCCCAGATCTGCCGTTTCACTTCAGATGCCAAGGACAAACCCATCGGCTGCTCAGTGGCCATCAGCACCTACTCTATGCTGGGCCACACCACCAAACGCTCATGGGAAGCTGAGAGGGTCATGGAGTGGATGAAAAGCCAAGAGTGGGGGCTCATTATTCTGGATGAGGTGCACACAATCCCATCATCCGTAAGAAGCTGGTCCGCAAGACCCTGGATATGATCAAGAAGATTGCCGAGGAGGAGTACAATGACAAGTTCTGGAAGGAGTTCGGCACCAACATCAAACTGGGAGTTATTGAGGATCACTCCAACAGAACCCGCCTGGCCAAGCTGCTCCGCTTCCAGACCTCCCACAGCGAGACCGGACAGTCTAGTCTGGAGCAGTACGTGGAGAGGATGAAGGAGAAGCAAGACAAGATCTTCTTCATGGCTGGAACCAGCAGAAAGGAGGTACTCCACTGCGCATGTCCTCCCCCGCGCCACTGCTGC------TCCCAACAACAAGCGGTAGTAGTAAGCAATATGGCCGACGTAGGCAAGAAGTACTGTGTGAACTGCCTGGCAGATGTTACGAATTTGCGGATTCGCTGTGCCGAATGTCAAGATATTGAACTTTGTCCGGAGTGCTTCTCCGCGGGTGCCGAAATCGGCAACCATAGACGATGGCATGGCTATCAGCAAGTTGACGGCGGGCGCTTTTCGCTCTGGGGTCCCGAAGCAGAGGGAGGATGGACTAGCAGGGAAGAACAGTCGCTGCTCGATGCCATCGAGCAATATGGGTTTGGTAACTGGGGGCCTCATTCCTTTCAGACCAGCCGGAACCCTACTTGCCCTTCCTGTCTCATTTCATCGAAACGCAAATGTTTGCCACCTTCATCGACAACAAGATCATGTCTCAATGGGAGGAGAAAGAGCCCCTCCTACGAGTGTTTGACGGACGCATTGAGAAGGCCCGCCTCTACAACGTCCGCGCACCCAGCTTGCGCTCATCTGTTTACCAGAAATGCACGTTCCTGAAGGAATCGATCTAAAGCGTGGGAGTTAGACACCTGTCGGGGGCACTACAACAATGTGTCCTGTGCGGTGTTTCACCCTCGTCAGGAGCTCATCCTGTCCAACTCTGAGGACAAGAGCATCCGCGTGTGGGACATGTCCAAGAGGACTGGCGTCCAGACCTTTCGCAGAGATCACGACCGTTTCTGGGTTCTGGGGGCTCACCCCAACCTCAATCTGTTTGCTGCTGGGATCCCACTGCTGCAGGCCCACCCTCAGCTGAAGCAGTGCGTGAGACCAGCAATTGAGCGTGCCGTACAGGAGCTTGTGCACCCGGTGGTGGACCGATCAATCAAGATCGCCATGACCACCTGCGAGCAGATAGTCCGGAAGGACTTTGCGCTGGACTCCGAGGAGTCTCACATGCGTGTGGCTGCCCACCACATGATGCGCAACTTGACCGCCGGTATGGCCATGATCACCTGCAGAGAGCCGCTGCTCATGAGCATCGCCACCAACTTGAAGAACAGCTTTGCAGCAGCTCTTAGGGTGCTGGAAATGCTGCAGAGATTTAAGGACTCGAACATCAAGCGGGAACGGGAAGTTTTTAACTGCATGCTGAGGAATCTGTTTGAGGAGTACAGATTCTTCCCTCAGTATCCAGACAAAGAGCTGCACATCACCGCATGCCTCTTTGGGGGAATCATTGAGAAGGGCCTGGTCACATACATGGCGCTGGGCTTGGCCTTACGATACGTCCTGGAAGCCTTACGCAAACCTTTCGGATCAAAGATGTATTACTTTGGGATCGCTGCTCTAGATAGATTTAAAAATAGGAAGAGCTTGGACCTTGTGGAGAGCCTTTTGCGCCTATCTGAAGTGGGGCATTATGAGCAGGTGAAGCAGCTCTTTAGCTTTCCCATCAAGCACTGCCCAGACATGCTGGTGTTGGCGCTGCTACAGATCAGCACCTCCTGGCACACACTGCGTCATGAGCTCATTTCTACCCTCATGCCCATCTTCCTGGGCAACCACCCCAACTCCGCCATCATCTTGCACTATGCCTGGCATGGACAGCTGCTCAGTTTGTGAAGCAGAAGCTTCCTGACCTTCTCCGCTCGTACGTGGACGCGGACCTCGGAGGGAATCAGGAAGGTGGCTTCCAGGACATTGCCATAGAGGTTCTGCATCTGCTCCTCTCCCATCTTCTGTTCGGGCAGAAGGGCACGAGCGGAGTCGGACAAGAGCAGATTGACGCGTTCCTCAAAACACTGTGCAGAGAATGGGCTTAGTGAATACAGCTTTTAAACCAGAGGATTTGCTGAAACTGCGCAATGTTAACCTAGGCATCGGACACACACGTTACTCCACCACAGGCATCTCAGAGCTCCAGAATTGCCAGCCTTTTGTGGTAGACACGCTGCATGGCAAGATTGCAGTGGCACACAATGGAGAGCTGGTCAATGCCTCCGCGCTGCGCAAGAAGGAATGGCGCACAGCTGTCGGTGGCGGTTCCCTGCTCGGCCCGGAGGGAGCAGCAGCTCGGGCACCGGGAAGAAAGCGGGCCGAATTCGAGTCAATGCTTCCCTCCTAAACAGCGCGGGGACTAATCTGACCGCGAACGGGCTTGGGCCCGGATTCGACGCTGCGTTGCAAGTGTCCGCTGCCATCAGCAGCAACCTGCAGAAATTTCGGGATGTTTTGGGGGAGTCGAGCGGCTCCAGCAGCGGGGAGGAATGAATGCCCGTCGGGCGGTGGACAGAGGATATCTTCCAACGCTACTTGCAATCTATCAAGATTGGCACCGCAATGACACACGTCACCGCCATGTGGTCATCCGCAAGAGCATCCTGGGATGCATCAAAAACATCACTAACATTAAGCTTGGCAGGAAGGCCTTCATAGACGCCAATGGGATGAGGATCCTTTATAACGCATCCACGGGCTCCACCGGAGAAGTGCACTGCGAGAAGGTGACGTGCCCGCCCCTAACCTGCAGCCGACCAATCAGAGCCAACCCGTCAGACTGCTGCAAGGCGTGTCCTGTCGAAGACACGCCCCCTCTGGAGGACGACGAGATGATGCAGGCCGACGGGACGCGCCACTGCAAGTTCGGCAAAAACTACTACCAGAACAGCGAGCACTGGCACCCGAGCGTCCCGCTGGTGGGCGAGATGAAGTGCATCACCTGCTGGTGTGAGGTATGACCACATCCTGAAGTGGGAACTCTTCCAGTTAATGGATCTGGACACATATCAGGGGATGTTGAAGCTGCTTTTCATGAAAGAGCTGGAGTGCATTGTTAAATCCTATGAAGCATATCGACAAGCGCTGCTCACCGAACTTGACACTCGCAAACAGCGGCAGCAGTGGTATGCCCAACAGCCAGCCAAAAACTTCCCTCCGAACATGTGAGCGGACCCCACAGTGAAGGATTTTATCGGAGGCTTCACAGCTCTGCATTATGCTGCCATGCACGGCCGTGCCCGCATCGCCCGCCTCATGCTGGAGTCCGAGTATCGCAGCGACATCATCAATGCCAAGAGCAATGACGGCTGGACCCCTTTGCACGTGGCGGCCCACTACGGCCGTGACTCCTTCGTGCGTCTCCTTTTAGAGTTCAAAGCCGAGGTGGACCCGCTCAGCGATAAAGGCACGACACCGCTCCAGCTAGCCATTATCCGCGAGCGCTCCAGCTGTGTGCGCATTCTGCTCGACCACAATGCCAACATAGACATTCAGAACGGCTTCTTGTTGCGTTACGCCGTCATCAAGGGCAACCACTCGTACTGTCGCATGTTCCTGCAGCGGGGAGCGGACACTAACCTTGGCCGGCTGGAGGACGGACAGACGCCGCTGCACCTGTCGGCCCTCAGAGATGATGTGCTGTGCGCTCAGATGCTGTACACGTACGGGGCCGATACCAACACACGCAACTACGAGGGCCAGACCCCCGTGGCTGTTTCCGTCAGCATGTCTGGCATCAGTCGACCCTGTCTGGACTTCCTGCAGGAGGTCACAGTGACATTAAGATGGCGACTGCATTTTGAGTTTGTCACAGCGCGGGAGCCAGTGGAGGCACCGGTCGTTCTGCAGAATCAGTCAGAAGTCACAGTCTGGACTGGGGCGGAGCATGTGGATGTGGACACCTTCAGTTGGGACCTGCCAATCAAAGTGCTTCCCACCAATCCCACTCTAGCTTCATATGTTTCACAGTTCACAGGGACAAACAGCATCAACATTTGTGTCAATGTGCCCGAGATCCCATGTCTATCCATGCTCAGGCATCTGTACCTGAAGTGGGTGCGCCTCACTAAGCCTCAGCCCTTCAAAGACTTTCTTTGTGTGAACTTGCGTACGTTTGTCATGAGGAACTGTGCCGGTCCCACCAATTCTCTTAAGTATGTGCCTCTTGTCACTGGTCTGGCCTCCGCCCGCAACTTAGAGCAGCTGGAGCTGGTGAGGGTGCCCTTCTTAGGGGGACTGATTCAGCATGTGGTGGAGGATAGCTGGAGGTCAGGGTTTGTGCCGTACGTCTTCCAGGTGATGTCTCTGCTGCTAGAGATCCACTCCAGCTCCATCCCATCCTCCTACATGGCCCTGTTCCCTCACCTCCTGCAGCCCGTCCTGTGGGAGCGCACCGGGAACATCCCGCCGCTCGTCCGGCTGCTGCAGGCCTACCTGGAGAAGGGAGCCGCCACCATCGCCAGCACCGCTGCTGACAAGATTGGACTATCTCCGCCAAAGCTATGGGCTGTCGACGGATTTCATCCCTCCATCCGATTACAACAAACTGGTGCTGTCTCTCCTGTCCGGTCTCCCGAACGAGGTGGACTTTGCCATTAACGTGTGTACGCTGCTGTCCAACGAGAGCAAGCACGCCATGCAGCTCGAAAAAGAGCCCAAACTCGTCACGCTGCTGCTGGCGCACGCAGGAGTCTTCGACGACCCAGGCGTCATACCTGACGTGGGGCGTTCTTCAGGAGCGAGTGATGACGCGTTCATACGGCGCCACAGAGGCAGAGGGCAGCGGCGAGCGCTTCAAAGACTCCCAGTTTCTGGTGTTCATGAACCGAATCCTGGCCTTGACGGTGTCTGGCCTGTGGTGTGTCCTGTTCAAACAGCCCCGCCACGGGGTGCCCATGTACAAGTACTCCTTCGCTTCGCTGTCCAACATCCTCAGCAGCTGGTGCCAGTACGAGGCGCTCAAATACATCAGCTTTCCCACACAGAAGAGATGACCGGAGACATTAATGACTCCATTGACTTTGTCCTGCTGAATTTTGCCGAGATGAATAAACTGTGGGTGCGGATGCAGCATCAGGGACATAGTAGGGACCGAGAAAAGAGAGAGAAGGAGAGGCAAGAGCTGCGTATCCTTGTGGGGACTAATCTGGTCCGACTGAGCCAGCTGGAAGGCGTCAATGTGGAAAAGTACAAACAGGATAACGCAGCCC--TGTGTT-----TACAGCTGTGCCTGTTAGCCAAGTGCTTCAAGCCTGCAGTGCTGTTCCTGGAGCTGGACATGATGGACATCTGCAAGGAGAACGGAGCGTACGACGCAAAGCCCTTTCTGTGTTATTACTACTATGGAGGCATGATCTACACGGGTCTGAAGAACTTCGAACGGGCGCTGTATTTTTTCGAACAGGTGGACATCATACGGCCGTGGCAGCAGGTATTGGAGAGCATGGACTATGTGGTTGCTATGGTGACCAGGCGAGGCCTGATGTCATTGGACGGGGCGGTGCAGGATACTGAGTTTCTGTTAAGCACGTGGAGCACTTTCCGCCGCTGGCTGCGAGAGCAGGGGCTGGATACCACAGAGGGCATGGTGACCTTTGAGGCTTTAAACAAACTGGAGGTCATTATTGTTCTGCTGCACAAACTCAACACTAAACTCAAGGTCTTAACAGCTGAGGTGAGACTAGGCATGGGCCACTGCTTTGTCAAGCTCAGCAAACTAGAGAAAGCTCGCTTGGCATTCGGGCGAGCTCTGGAGCTCAACTCCAAATGCGTGGGAGCATTGGTGGGTTTGGCTGTGCTGGAGCTCAACAATAAAGAGGCCGACTCCATCAAGAACGGCGTGCAGCTGCTTTCCAGAGCCTACACCATTGACCCCAGCAACCCTATGGTGCTCAACCACCTCGCCAATCATTTCTTCTTCAAAAAAGCGCGCTGGCCGTCACTGCGGGGGTCTGCGGGTGCTGAACTCTTACTGGGTCGGTGAAGATTCCACATACAAGTTCTTTGAGGTGATCCTCATTGACACCTTCCACAAAGCCATCCGGCGCAACCCCGACACGCAGTGGATCACCAAGGCGGTGCACAAGCACAGGGAGATGCGCGGGCTCACGTCGGCGGGCAAGAAGAGCCGCGGTCTGGGCAAGGGCCACAAGTTCCACCTCACCATCGGCGGCTCTCGTCGCGCGGCCTGGAAGAGACGCAACACCCTGCAGCTGCACCGCTACCGCTAAACATCTTGCTCCAGGAGGAGAAGATCAACTCTATCTTCCTACTGTATCTGATGTCCATCCCCAGCTTCTGCATCCTGGCCATAGCCGCTCTAGTTCTGGAGAACTGGGCAGCGATGCAGTCCCCTCTCCAGTATGACCGTCACCTCTGGGGTTTCATCTTGCTCAGCTGTCTGGGTTCAGTGCTCTACAACCTGGCCAGCTGCTGTGTCATCACCCTGACCTCTGCTGTCACGCTGCACATCCTGGGAAACCTGAATGTGGTGGGGAACCTGCTGCTCTCCCAGCTGCTGTTTGGCCACCAGCTGACGGCTCTTAGCTTTGCTGGAGCGGCCCTCACCCTCTCGGGCATGATCATCTACCAGAACTCGGAGATCATTGTAGCTTTCTTCGACGCACGTAAGGCCAGGACACCAACCAG------------------TGACAG------------------TGGAGAGGAGAAT------------------GACTCAACTGCAGAACCAGCTCCACAACCTTGTTCAGAAGAAGAATCATCTCCAGAAGCGGCTCAA---------GAGAGGACAGAGGA------TCATGAGAAA---ACA--G-----ACTGAAG---AGAMTCAACA----------------------------ACAGAGGAGCTGAACAGTCCACAGGTGATCCGCACGCTGCTGCCCCTCCTGCTGGAGAGCAGCACAGAGAGCGTTGCGGAGATCTGCAGCACCTCACTGGAGAGGATCCTGGGCCCCGCCGAATCTGATGCTTTCCTGGCTCTCGTCTACGAGCGTCTCATCACAGGCTGCTACAACATCATCGCCAATCACTCTGATCCCAACAGGTTTACGACTTATCTGTGGATGCCCTGAGCCCCATGTACTACTTCCTGCTACCAAGTTCTAAGATCAGAGATGCCACATTCCTGTTCAACGAGGAGGGCAAAAACATCATTGTGATCATGTCCTCCGCTGGCTACATGTACACTCAGGTGATGGATGAGTCCAGCAGTGCCCAGCATGGCCCTTTCTACGTCACAAACGTTCTGGAGATCAACCACGAGGACCTGAAGGCTGGAGGTTTCACGGTGGAAGTAGTGAACAATAACAACTCAATGGTGATGACGGGAATGAGGGTGCAGGTGGGCACTCAGGCCATTGAGCGAGCTCCCTCCTACATTGAAATCTTTGGACGCACCATGCAGTTGAACCTGACGCGCTCCCGCTGGTTTGACTTCCCTTTCACTCGTGAGGAAGCCCTTCAGGCAGACAAGAAGCTTTCCATTTTCAGATCTGATGATCCAGCAGACGCCGTTCGTGAGGCGACAGGTGAGGAAGCTTCTGCTGTTCATCTGCGGATCCAAAGAGAAGTACCGCCAACTCCGAGACCTCCACACGCTTGACTCCCACGTGCGTGGCATCAAGAAGCTTCTGGAGGAGCAGGGCATCTTCCTGAGGGGAGGAATCGTCACAGCGACATCTGGTTCCGCTCTACAATATGACACTCTCATTAGTCTGGCCTGCTCGCTGGCACAAAGCTAAGAAGGTGCAGTTGACTCCAGGCCAAACTGAAGTGAAGATCGACCTCCCTCTCCCCATCGTGGCCTCTAACCTCATGATCGAATTCTCTGATTTTTATGAGAACTACCAGGCGTCTACAGAGACCCTGCAGTGTCCTCGCTGCAGCGCCTCTGTCCCTGCCAACCCTGGGGTTTGCGGAAACTGCGGAGAGAATGTGTATCAGTGTCACAAGTGCAGGAAGTGCTTGCGTCGCGCAAGGAGCTGCTGGAGTATGACCTGCAGCAGCGGGAAGCGGCTACCAAATCATCCCGCACCTCCACCCAGCCCACCTTTACAGCCAGCCAGTACCGAGCCCTGTCTGTGCTGGGCTGTGGACACACATCCTCCACCAAGTGCTACGGCTGTGCGTCCGCTGTTACGGGCCACTGCATCACTCTTCTGCGCGCATTGGCGACCAACACTGCCATCAGGCAGATCCTGGTACTGCAGGGCCTCATCCGAGAGCTGTTTGAGTACAACCTGCGCCGCGGCACCGGAGCCATGAGGGAGGAGGTCCGTCAGCTCGTCTGTTTGCTCACCAGGTGTACCACAAAGAGAAAAGCATTCCGATAAAGAGCAGCGCGTCTGCGCTCTACAACAACTTGAGCGTCCTGCGCATCGCGCCGCGCTGCCTCACCTATTTCACCGTGGTCCACGCCAACGTGGTAAACATGGTCAGTGCGTCCTGGGACGGCCTGAACTATTCCCACCGACAGCTGCAATCTAAAGAGGGCAACATGACCACTAGTTCCTCACTCATCATGCAGGTACTGCATCCACTTCAGCAGCGCTTCCTAAACCTCATTAACCAGGAGAACTTCGCTCAGATCTGTCAAGAGGAGGCTGTGAAGCAGGAGATTGTGGCCACTCTGGAAGCTCTGTGCGGCATAGCTGAAGCAACGCAGATCGACAACGTCTCATCTCTGTTCAGCTTCCTCATGGACTTCCTGTCCAGCTGCATCGGCCTCATGGAGGTCTACAGAAACTCACCGGAAACGGTCAACCTCATCATAGAGGTGTTTGTGGAAGTGGCTCACAAACAAATCTGCTACTTGGGGGAGGTTTCAAAGAGCTTCAAAATCGAGTGAGGCACGAGAAGAAGAACGGCGGTCCTCACATCCCTAAGATTCAGGAGAGGAAGAGCAACCGCTTCTCCATCCCGGATCTGCCCGGAGACATGGAGTTTCCCACGGACAGCAAGAGCCGCAAGAAGATGAAGGCCAACACGGTGTCCGGGGGACGCAACAAGATCCGCAAGATGCTGGAGAAGACCCGCTTCAGCATCCTCCCCCCGAAGCCCTTCAGGTGTTTGTGAGCTGTAACTTCTGCGGTAAGTCTATATCATACAGCTGCTCGGCGATACCGCATCAGGGCCGTGGATTCAGTCAGTACGGGGTCAGCGGTTCGCCCACCAAGTCAAAGGTCACCAGTTGCCCTGGCTGTCGTAAACCACTTCCACGCTGTGCCCTCTGCTTAATGAACATGGGCACCCCCGTGTCCAGCTGCCCAGGTCCGACGCAGAAAATGCCAGCCAACGCGACGGCCATGGACTTCTTCCAGCTGTTTGTCCCTGACAACGTCATTCAGAACATGGTGACCCAGACCAACATGTATGCCAAAAAGTACCAGGAGCGCTTTGGAAGTGATGAAGGTTGGACGAATGTGACGCTGGCTGAAATGAAGGCTTTTCTGGGTTATGTTACCTCTACTAGCGTGAACCGTTGTGAATCAGTGCTGAGCATCTGGAGCAGCGGATTCTTCAGTAATCGCAGCATCGCGCTCAAGATGAGCCAGGCGCGCTTCGAGAAGATCCTCAAGTACTTCCATGTCGTAGCCTTCCGCTCCAGCCACGGTGGCAGTCAGGGCCTCTATAAGATCCAACCCTTCCTGGACTCTCTTCAGCAGAGCTTCAGCTCTACCTTCAGGCCCTCACAGACACAGGGGTATTCCGCCCCTCTGTATGTGGACATCACAAAGACTATCATAAAGGATGGGGAAGAGCAACAGCAGACGCAGCATCAGAAAACATTTATAGGCAAAATTCCCATCATGCTCCGTTCCACGTACTGTCTGCTGAGCGGCCTGACAGATCGTGATCTTTGTGAGTTGAACGAATGCCCACTGGACCCTGGAGGCTACTTCATCATCAATGGTTCAGAGAACATCGGCCTGAAGTACGTGGCTCTGGGAGACGTGGTGATCCTCATCACCTTCGGGCCTCTGGCGGTGATGTTCGCTCACGCGGTGCAGGTGGGTTACCTGTCAGTGCTACCGCTAGTGTACGCCGTGCCGCTAGCGCTCAACACCGAAGCCATCCTGCACAGCAATAACACCCGAGACATGGACTCAGACAAGCAGGCGGGAATCGTCACGCTAGCCATCCTAGTGGGACCAACGCTCTCCTACATCATCTACAACCTGCTTCTGTTCGTGCCCTACCTGCTGTTCTGCATCCTAGCCACGCGCTATAGCATTAGCATGGCTCTCCCGCTGCTGACGCTGCCCATGGCCTTCCCGCTGGAGAGGCAGTTCCGCCGCCGCTGTTACGCCAAGATCCCGCAGAAAACCGCCAAGCTCAACCTGCTCATGGGACTCTTCTACGTGTTCGGGATCATTCTGGCGCCGCAGGGCAGCTTGCCGTTATTGTGAAAATCCACCCGACCATCATTTCCGAGTCCTTCCAGAAGGCCGTGGATAAAGGTGTGGAGATCTTGACCTCCATCAGTCAGCCGGTGCTGCTCAGCGACAAAGAGACGCTCCTGAACAGCGCCACCACCTCGCTCTGCTCTAAGGTGGTGTCTCAGTACTCCAGCCTGCTCGCGCCCATGAGCGTCGACGCCGTCATGAAGGTCATCGACCCCGCCACCGCCACGAGTGTTGATCTCCACAACATCCACATTGTCAAGAAACTCGGGGGATTGCGGCCTTTCATTCCTGAGAAGGACAGCCAGCACTTTGAGAACTTTTTGGAAACCATCGGCGTGAAGGACGGCCGCGGCATCATAACGGACAGCTTTGGCCGCTACAAACGCACGACGAGCTCTGCGTCAGACTCCACCACCAATGGAAACGGAGCCGCAGGCGGGTCAGATGAGGGAACGGCAACCTCCGAGGGCGACGAATGGGACCGTATGATTTCAGACATAAGCAATGACATTGAAGCGCTAGGAAGCAGTATGGACCAGGACGGCGTGTCGTCTTGGATGAGTTGAAGCACATCATCGGGGCGGACACCACGCGCAAGGGCATCCTGCGTGTCTTCGACATGTTCCAGCACCAGTCCCTGAACCGGCGGCTGGTCTACGTCTTTCTCGAGGGCTTCCTGGAGACCTTGTTTCCTCAGCACAAGTTCCCCGATCTGTTCGTGAAGCTCCACTCGCGCTCGCCGCGCGTACTCAAATACTCACTCAAATCGCGCAGCTTGCACAAGAGGTGGCCATCTTTGAACGTCTGAGGAACATCTTGCATGAGTCAGAGATAGATAAGCGTGTACAGTACATGATTGAGGTGATGTTTGCCATCAGGAAGGATGGGTTTAAGGACCACCCTATCGTCCCAGAAGGGCTTGACCTAGTGGAGGAGGAGGACCAGTTCACGCACATGCTTCCTCTGGAGGACGAATACAACACAGAGGACATCTTATACGTGCAGGGGAGTCTCTCATGAAGCTTGTCTCGGACCTGAAGCAGTTCCTCATCCTAAATGACTTCCCCTCTGTCAATGAGGCCATCAGTCTGCGCAACCAGCAGCTACGCACGCTGCAGGAAGAGTGCGACAAGAAGCTCATCTCCTTGCGTGATGAGATTGCCATCGACCTGTATGAGCTCGAGGAAGAGTATTACTCCTCCAGGTTTCAAGCATCAGTAAACACAACGCTAGACAAACACAAGCCGGATGTGGTGGAGCTGCATGTGTCTTTGACTCCAGCGATGAGAGCCATTACGAGCTCTATTTTGGACATCATGAATGCCTGCTTGAAAGAACTGAAGCGCTACAATCCCACTCTGGAAGCAGAAGACCTCTCTCTGGAGAACAGCCTGGGCACTTCCTTTGAGAAAGGGTAACTCACGAAGCGCCCCACCCTCAAGGGGTCCCCCTCCATCCTACAGTGGGAGTGGCGGAAGCAGTCGTTATGACGACTATGGCAGCAGTTCCCGGGATGGATATGGCAGTCGTGACAGTTATCCCAGCAGTCGGAGTGACCCGTACTCCACTAATCGTGGTGACAGACCGGGTAGGCAGGAGCGGGGACCGCCCCCTCTTGAAAGAGGCTATCCTCGTGAATACAGCAGCTCGAGCCGCGGGGCACCTCGGGGTGGTGGCCGCGGCGGCGGTCGGGCAGATAGAGGAATGGCCCGGAGCCGATACTGTCTGGCTGGCTCTGGCCCGATTAGAAACCTATGAGAATGCCCGTCGCGTTCTGAACAAGGCCCGTGAAAACATTCCCACTGACCGGCATATCTGGATCACCGCTGCCAAGCTGGAGGAGGCCAACGGCAACACACAGATGGTGGAGAAGATCATCGACAGAGCCATCACGTCTCTGAGAGCCAACGGCGTGGAGATAAACCGCGAACAATGGATTCAGGGGTGAGTTCCAGCTGCGTCTGCGTCAGCTCGAGAAGTCTCTCCTGCAGGCCCTGAACGAGGTCAAGGGTCGTATCCTGGACGACGACACCATCATCACGACCCTGGAGAACCTGAAGAAGGAGGCGGCGGAGGTGACGAGGAAGGTGGAGGAGACCGACATCGTGATGCAGGAGGTGGAGTCGGTGTCGCAGCAGTACCTGTCCCTGGCCTCGGCCTGCAGCAGCATCTACTTCACCATGGAGGCGCTCAACCAGGTGAACCGCAGCACAGCTCTGCTGAAGAGCCTATCCGCCGAGCGGGAGCGCTGGGAGAAGACCAGCGAGACCTTTAAGAACCAGATGTCCACGATCGCGGGCGACTGCCTGCTCTCTGCGGCGTTCGTGGCGTACGCCGGCTACTTCGACCAGCAGATGCGGCAGAACCTGTTCACCACCTGGTCCCATCACCTGCAGCAGGCCAACGTGCAGGTGCCCGGCCTGTTCGAGGGCGATGAATACGCCACGCTGATGACGCAGTGTAAGGAGGGCGCGCAGAAGGAGGGCCTGATGCTGGACACCCATGAGGAGCTCTACAAGTGGTTCACGAGTCAGGTGATCAGGAACCTGCATGTGGTGTTCACCATGAACCCGTCGTCAGAGGGACTGAAGGACCGCGCGGCCACGTCACCCGCCCTCTTCAACAGGTGGTGGGCCTGAACTTCTCGAGCGCCACGACCCCAGAGCTGCTGCTGAAGACGTTCGATCACTACTGCGAGTACCGCAGGACTCCTAACGGTGTGGTTCTGGCGCCGGTGCAGCTGGGTAAGTGGCTGGTGCTGTTCTGCGACGAGATCAACCTGCCCGACATGGACAAGTACGGCACGCAGCGGGTCATCTCCTTCATCAGACAGATCCAGAGAGACGCGTCAGCGGTCCTGCAGCCGTACTTCACCTCCACTGGTCTGGTGATCAAAGCGCTGGAGCACGCCTCTAAGATGGAGCACATCATGGACTTCACCCGCCTGCGCTCGCTCAGCTCGCTCTTCTCCATGCTGCACCAGGCCTGCCGCAACGTGGCGCTCTACAACAACAACCACCCCGACTTCCCCATGCCCGTCGACCAGCTGGAGAAGTACATGCAGGTGAACATGCTGGTGATCGAGCTGAAGTCGGAGGCGCTGAAGGACCGGCACTGGAAGCAGCTGATGAAGCGTCTGCACGTGAACTGGGTTCTGTCTGAGCTGAGTCTGGGCCAGATCTGGGACGTGGACCTGCAGAAGAACGAGATGGTGGTGAAGGACGTGCTGCTGGTGGCCCAGGGGGAGATGGCCCTCGAGGAGTTCCTCAAGCAGGTGTTCCGCAACGGCCAGCGTCTGCTGGAGAAGCAGCGCTTCCAGTTCCCGCCCTCGTGGCTCTACATCGACAACATCGAGGGCGAGTGGGGCGCCTTCAGTGACATCATGAAGCGCAAAGACACGGCCATCCAGCAGCAGGTGGCCAACCTCCAGATGAAGATCGTGCAGGAGGACCGAGCCGTGGAGAACCGCACCACCGACCTGCTGTCCGACTGGGAGAAGACCAAACCAGTGGGGGTGATGGTGGCGTGCTTCGAGGTGTTCCAGACGTGGGAGGACGAGTACGAGAAGCTGCAGGTGCTGCTGAGGGACATCGTGAAGAGGAAGCGGGAGGAGAACCTGAAGATGGTGTGGCGTCTGAGTCCCGCGCACCGCAAGCTGCAGGCCCGGCTGGACCACATGAGGCGCTTCCGGCGTCAGCACGAGCAGCTGCGGGCCGTCATCGTGCGCGTGCTGCGGCCTCAGGGATGGAGATAAGATGGCCCCGTCGGTGGAGAAGAAGATCGCGGAGCTGGAGATGGGGCTCCTGCACCTCCAGCAGAACATCGAGATCCCCGAGATCAGTCTGCTCATACACCCCACCATCAGCAACGTGGCCAAGCAGTGCTACGAGCGCGCCGAGAAGCCCAAGGTCACCGACTTCGGGGACAAGGTGGAGGATCCCAGCTTCCTGAACCAGCTGCAGTCCGGCGTCAACCGCTGGATCCGCGAGATACAGAAGCCCAGCTGAACATTGGCAATGTGCTGCCCGTTGGCACCATGCCTGAGGGTACCATTGTCTGCTGTCTGGAAGAGAAGCCTGGAGACCGGGGCAAGCTTGCTCGCGCATCCGGAAACTACGCCACAGTCATCTCCCATAATCCCGAGACCAAGAAATCCAGAGTCAAGCTTCCATCTGGATCCAAAAAAGCCATCTCTTCTGCAAACAGAGCCGTTGTT-----------------------------------------CGAGGAATCCAGAGAAGACGCAGGAGTTTTTCCAGAAGCAGGCGCTGGAGCTGCAGGCTCAGCCGGAATGGCGGGAATGGTTCGCTCTGCCGTTCCTTTCCACCCCGGAACAGAATCCCGTCTTCTCTCCGTACTTCTCCCGCCAGTGGGCCGACACTTTCCTGGTGTCTCTGCACAACTTCCTCAGCGTTCTCTTCCAGTGCATGCAGATGGACCCGTATCCCAACTGAGCACTTACTGCGTGGGTCCCCTCCGCCCCCTCAGAGACGCTATGGACACACCATGGTGGCGTTTGACCGTCACCTGTATGTGTTTGGAGGAGCGGCAGACAACACTCTACCCAACGAACTGCACTGCTATGACGTGGACTCACAGACCTGGGAAGTCATTCATCCCAGCAGCGACAGCGACAGCTCCACCTGAACCAGCTGATCCGCACCAGCGGGGTCGTGACCTGCTGCACTGGGGTCCTGCCACAGCTCGGCATGGTGAAGTACAACTGCAACAAGTGCAACTTCATCTTGGGCCCGTTCTTCCAGTCCCAGAACCAGGAGGTGAAGCCGGGCTCCTGTCCCGAGTGCCAGTCGCTCGGACCCTTCGATATAAACATGGAGCAGGTGATTCTGGTGGGTGACCACTGCCAGTTGGGTCCTGTGGTCATGTGCAAGAAGGCGGCTAAAGCGGGTCTTTCTCAGTCTCTGTTTGAGAGGCTGGTGGTCCTGGGCATCAGACCCATCCGTCTGCAGGTGCAGTACCGCATGCACCCGGCACTCAGCGCTTTCCCTTCAAATATCTTCTACGAGGGTTCTCTGCAGAACGGGGTCACTGCCGGGTCTGAGCAGGATCAGGAGGAGAGCGAGGGAGAGGACAGTGCAATCATCATGGACCGTTTGTGTAAGTTCATCTACTCCAAAGACCGCACGGACCGTATCCGTACCTGCGCCATCCTGTGCCACATCTACCATCATGCCCTGCACAGCCGCTGGTACCAGGCCAGAGACCTCATGCTCATGAGCCACTTACAGGACAACATCCAGCACGCTGACCCTCCCGTCCAATGGCGGTGAATGCTTAAGGGCCTATGTGTCCGTGGCGCTGGAGCAGATTGCCCAGTGGCAAGATGAGCAAGGCCACAGTGGCCTGTGGTATGTCATGCAGGTTGTCAGTCAGCTCCTGGACCCTCGCACATCTGAGTTCACCGCTGCTTTTGTAGGTCGTCTGGTGTCCACTCTCATTGCCCGAGCTGGCACTCAGTTGGCTGACCAGCTGGACCAAATACTGCGTGCTATTCTCAGCAAGATGCAGCAGGCCGAGACCCTCAGTGTGATGCAGGTCTGCGGGTTGGGCAGGAAACCGTTACCTCATACCCCCAAGTTGCTGTGGTGCGTGTTCCGACCCCATGGGTCCAGTCGGACAGCGACATCACCGTACTGCGTCACCTGGAGAAGCTGGGCTGTCGTCTGGTCAACCGCCCTCAGGCCATCCTCAACTGTGTCAATAAGTTCTGGACCTTCCAGGAGCTCGCTGGGCATGGAGTGCCTCTGCCAGACACGTACTCCTACGGGTGAATCAGCAGAGAGCATCGCTCAGCTGCTGACCCGAATGTGTTTGAGATCAGAGGTCAGCGGCGAGGGCGATCATATCCAGGTTGAGATCCCGCCCACACGCTCAGATGTCATCCACGCCTGTGACATCATGGAGGACGCTGCCATAGCGTACGGCTTCAACAACATTGTCAGGAGCACGCCACGCACGTACACAGTAGCCAATCAGATGTAACTGATACTGATGATGCTACTCGTGACAATTCTAAAACCTTCTCCTGTGAAGACGGCCTTGGA------------GAGCCTGAGGCTGAGGCAGGAGTGGAGCCTGATCTTGAGGCTGAGGCAGATGTGGAACCTGAGCCCGATCCTGATGTGGAGATTGAGGCC------------GAGAGAGAAGCTGAGCCTGAAGTCCCAGCGATGGAGGCCACGGAGAGCGAACCTGCTCCTGAACCCGTAAAAGAAGTTGAGGATGACAATATATCTGTCACCATCCAGGCCGAAGATGCCATCACACTGGATGTAGATGGCGACGACCTCCTGGAAACAGGTAAACATGTGAAACTTCCAGATTCTGAGGCAGACAAGGGCTGCGAAGAGCCTGAGGCCACTGCTGAGATGAGGCAGGAGACAGATTCATTGACTGAAGCGATAGATGGCCGCAAGGATGGTAAGAGAGATGACGGGCTGAAGTCTGACGCCGCCAAGAAAGACAACAGAGAGGCCTCGAAGAAAGGAGAAACGGGAGACAAGGAAAAGGATTCTGGGAAGAAAGGCCCCTCTTCAACTGGGGCGACAGGTCAAGCAAAGAGCTGCTCGCTCCTCGGGCGACTCCAACCTGGACGACATCTGCAAGCTCTTGCGCAGCACGGGATACTCCAGTCACCCGGGAGCCAAACGGCCTCCCAACTACCCCGAGAGCTACTTCCAGAGAGTTCCCATAAGCACCACCTTCATCAGTATGGTGATCGGCCGCCTCCGCTCTGATGACATTTACAACCAGGCAAGACAGTTGGGACTATCCATCAGGAACGTGGCTCGGTGACGAGAACAACCCTGAGATGCGCGTGCGCTGCCCGGTGTCTCCAGCAGACATGTTGCACATCAGCACCAACTGTCGCACGGCGGAAAAAATGGCCCTGACGCTGCTGGACTACCTGTTCCACCGCGAGGTGCAGGCCGTCTCCAACCTGTCCGGCCAGGGCAAGCACGGCAAGAAACAGCTGGACCCTCTCATGATCTACGGCATTCGGTGGCTCGTGGTCCGCCCTGACGTGGTGGAGATGCACGACGTGACGGCGCAGGAGCCCAAGCTGCTGGTCCACCTGAAGGCCACCAGGAACACGGTGCCGGTGCCGCGTCACTGGTGCTTCAAGAGGAAGTACCTGCAGGGCAAGAGGGGCATAGAGAAGCCTCCGTTTGAGCTGCCCGAGTTCATCAGGAGAACCGGCATCCAGGAGATGAGGGAAGCCCTGCAGGAGAATGCTAGCAGCGTTCCTGCTTTCTTCTCCGAGGACGACTCTCAGTCGAATGACTCCAGTGACTCGGACAGCAGCAGCAGTCAGAGTGACGATGTGGATCAGGAGACTTTCCTGTTGGATGAGCCTCTGGAGAGGACGACGGGCTCAGCACATGCCAACAGTGCGGCCCAGGCACCTCGGTCCATGCAGTGGGCTGTTCGCACTACACCCAGCCAGCGCTCCGCTGGCGGCGCCCCATCCAGCTCATCCGCACCGGCTGGTCCTGACCGAACTGGGTGGTTTTGAGGTAAAGGAGTCCAAGTTTCGGCGTGAGATGGAAAAGCTGAGGAACCTTCAGTCACGTGATCTGGCCCTGGAGGTGGACCGTGACCGAGAGCAGCTCATCCAGCAGACCATGCGGCAGCTCAATGCCCACTTCGGCCGTCGCTGCACCACTACGCCCATGGCTGTGCATCGTGTGAAAGTGACTTTCAAGGATGAACCAGGAGAGGGCAGTGGAGTGGCACGGAGCTTTTACACGGCTATCGCACAGGCTTTCCTGTCCAATGACAAGCTGCCCAATCTGGACTGTGTACAGAGCGTCAGCAAGGGAATGCAGGCCAGCAGTATATTTCTGGACGTCCAGCCCGTCTCTGCCGGCCAGTGAAGAAGGTTTCCAGCCCATGCCCTCCATCACCATCCGCCCGCCAGACGACCAGCACCTGCCCACCGCCAACACCTGCATCTCTCGCCTTTACGTGCCACTTTACTCTTCCAAACAGATTCTCAAACAGAAACTTTTACTAGCCATCAAGACCAAGAATTTCGGTTTTGTGTAGTGGGGACCGATTGCGTCAGACGGAGAACCGTGCCACACGCTGCAAGGTGGAGCGACTGCAGCTGCTCATGCAGCAGAAGCGTCTGCGCAGGAAGGCCCGGCGAGACTCTCGCGCCCCGTACCACTGGCTCCCCAACCGCAAGGCCGGGCGCAGCAATAGTAACAGCAGTATGTCTAGCGAAGGCTCCCTGGACTTGGACTTTGAGGACTCTGTGTGGAAGCCCGACGTCAAAGCTGACATGAAATCGGAGTTCATCATGGCCTGTGTGAAGTTTGATGCTGTCAGTGGGGACTACTATCCCATTGTTTATTTCAATGACTACTGGAACCTGCAGAAGGACTATTACCCTATAAACGAGACCCTGGAGAATCTGCCCCTTCGACTCTCCTACTGCCCCCTGTCCTTGTGGCGCTGGCAGTTATATGCCGCCCAGAGTGCCCGCTCCCCCTGGAACTTCCTGGGAGAGGAAACTTATGAGCAGTCGGATGAGGACCAGGATTCTGTTAAGGGATTTGGACTCCCTCATTGATAAGACGGAGGTGGAGATAAAGGATCATCAGAAGAGTATGGAGCGCTGGAAGAACATTGAGAAGGAGCAGAACGAAGCCATCAACCATGACACCAAGGAGCTGGAGAAGATGACCAACAGACAGGGCATGCTACTTAAAAAGAAAGAGGAATGTATGAAGAAGATCCGCGAGCTGGGCTCCTTGCCGCAGGAGGCCTTTGAGAAGTACCAAACGCTCACGCTCAAACAGACTGGCTCAAGCCACACAAGAGCGAACAGATCTGTATGCCAAGCAGGGCCGAGGCAGCCAGTTCACCTCTAAAGAAGAGAGGGACAAGTGGATCAAGAAAGAGCTGAAGTCTCTGGATCAAGCCATCAACGACAAGAAACGGCAGATCGCCGCCATCCACAAAGATCTGGAGGACACAGAGGCCAATAAAGAGAGAAATCTGGAACAGTACACGAGAGCTGTGCTCAAGTTTGCCTCTGCCACTGGCGCGACCACCTTCGCTGGTCGTTTCACTCCTGGAACCTTCACCAATCAGATTCAGGCTGCTTTCAGGGAGCCCCGCCTCCTGATCGTGACTGATCCTCGCGCTGACCACCAGCCGCTGACTGAGGCCTCTTACGTCAACATCCCAACCATTGCCCTCTGCAACACAGACTCCCCTCTGAGATATGTCGACATCGCCATCCCATGCAACAACAAGTTTGGCCCACCCCAGGTGTCAGGTGTTAAGGTGCCTTATCCAGGTGGGCTCTACGGACCCAGTCCTGTAACTGGTCCAGCCCTTTCATGCCAGAACCCAACTCAGCCTCTGCAGGACTGTAACGATTCACTAGTTGGGAAAATGGGCTTTGCTGATTGGTCTGCTCCATATGATTCCTCTCAAGATGGCAACCGACAGCCCAATCATCACACTGCTGCTCCGACAGGCCCCTCCCCCTCATCGTCGTCG---TCTTCAGATGGGGAGGAGCATAATGACACCAGCACTAGGTGGTGCAGACCCTGGAGGACCACCATCAGGAGGTGCTATCCCTGTACAGAGACTATGGTTTTCAGGGTCTGATTGCACAGGACTCAGAGTTTGCGCTATGCAACGTTCCAGCCTATTTCAGCTCCCACGCTCTCAAGCTCTCCTGGAATGGCAAGAATCTGACCACTCACCAGTACCTGCTATCAGAAGCGGCTCGCCAGCTCGGCCTCAAGACCCAGCACCTGCCAATCTTTGCTGCTCTTCTTGGTCGAGGATCTTTTCCTCACCTTTGCCAAGAAGGCCTCAGCCTTCAACAGCTGGTTTGAGAACGCTGAGGAAGATCTGACAGACCCCGTACGGTGCAACTCTCTGGAGGAAATCAGGGCCCTGCGGGACGCCCATGATGCCTTCCGCTCATCTCTCAGCTCCGCAGAGGCCGACTTCAGCCAACTGGCAGAACTTGATCGCCAGATCAAGAGTTATCAAGTGGTATCCAACCCATACACTTGGTTTACCATGGAGGCTCTAGAGGAGACCTGGAGGAACCTTCAGAAGATCATCAAGGTCACTTTGCAGGGGAGGATGTGAAAGTTAAGCTCCAGGAGCTGCACAACCGCTGGGATGGACTTAAGGGAAAAGCGACCCAGCGTAGACAGGATCTGGAGGACTCCCTTCAGGCTCAGCAGTACTTCGCTGATGCCAACGAGGCCGAGTCCTGGATGAGAGAGAAGGAGCCCATTGTAGGAAGCACTGACTATGGCAAAGACGAGGACTCGGCAGAGGACCGTATTGATGGCATTACCATCCAGGCGAGGCAGTTCCAGGAGGCCGGCCATTTTGATGCTGATAACATCCGAAAGAAACAAGAGGCTCTGGTGGCACGCTACGAGGCCCTAAAGGAGCCTATGGCTGCCCGTAAACAGAAGCTTTCAGACTCTCTGCGCCTTCAGCAACTTTTCAGGGATGTAGAAGATGAGGAGACCTGGATCCGAGAGAAGGAACCTATTGCTTCCTCCACCAACAGGGGACCCATCCAACCTGCAGGGGAAGGTACAGAAGCACCAGGCCTTCGAGGCCGAGCTTTCTGCTAATCAGAGCCGCATTGATGCGCTGCAGAAGTCAGGCCAGGAGCTGGTTGATAGGAAACACTATGCCTCCAGTGAGGTGTCCACCCGAATGGATGAGGTCAGCTCTCAGTGGAAGAAACTTCTAGAGGCAACTGAGCTTAAAGCTATGTTGTGCGCATCAGCGGAGGCAATGACAAACAGGGCTTCCCCATGAAGCAGGGTGTGCTGACCCATGGACGTGTGCGTCTCCTCCTCAGCAAGGGTCACTCCTGCTACCGCCCTCGTCGTACTGGTGAGCGGAAACGCAAGTCTGTCCGGGGCTGCATCGTCGACGCCAACCTTAGTGTTCTGAACTTGGTCATTGTCAGGAAGGGTGATTCCTGGTAATCGAATGCTGATGGTTATTTTATTATGCCAAGTCCTACTGGGAGAGAGCAGCTATGCTAGTCTAATACCCGAGGAAGGGAAGAAGAAAGTGTCGGCTCAGCACCTGGGTCAGAGTCATGAGCTGCTGCGGGACTTTGAGGCCACGCTCCTGCACATGTTTGGGCTCCAGAGGCGCCCGCGGCCCAGCACCTCCGCCGTCGTGCCCCAGTACCTGCTGGACCTGTACCGGCTGCAGTCGGGGGAGGCGGACGAGGCCGGAGCCCACGACCTCAGCTTCCGCTATCCCGAGCGGTCCACCAGTCGGGCCAACACCGTGAGGGGATTCCATCATGAAGGGACTATATCCATCGTATTGGCCGAACGGGTCGTGCTGGAAAGAGTGGTATGGCGATGACCTTCCTGACCAAAGAAGACTCTTCTGTGTTCTACGACCTGAAACAAGCCATCTTGGAAAGCCCTGTGTCCACCTGCCCTCCCGAGCTGGCCAATCACCCAGAAGCCCAGCACAAGCCCGGCACTATCCTCACCAAGAAGAGGAGAGAGGAGACCATCTTTGCTTGGAGTGAGGCTGAAGAAGGTGCGAAAGAAGGAGGCCAAGCAGCGCTGGGATGACCGACACTGGTCTCAGAAAAAGCTGGATGAGATGACGGACAGAGACTGGAGAATTTTCAGAGAGGACTACAGTATCACCACCAAAGGAGGGAAGATCCCTAACCCCATCCGCAACTGGAAGGAGTATTTACTGCCGCCTCACATTCTGGAGGTCATCGAAAAGTGTGGCTATAAGGTACAATGCTTACCGCACACCTACGTTCCCCCAGTTCCGCACACAGTACATCCGCCGGCGCAGCCAGCTGCTCCGTGAGAATGCCAAGTGTGGCTTTGAGCCGGGGCTGCGCAGGCAGTATCTGCGTCTGCGCAGTCAGTTGCTCGCACTGCGTTACGGGCCTCTGTCAGAGCAGAGCAGCTTCAGAGCCAGCAGTGTGCGCAGTTCCCGCACCACACTGGATCGCATGGAGATACGTCACGACGGATCAAACAGCTACCGTTTGATGCAACTCGGATGCTTGGAATCTGTGGCCAACTCGTCTGTCGCTTACTCTTCATCGTCTCCGCTTACATACCCAGCTACCGGAACCGAATTTGCCTCCCCGTATTTTCCCACGAACCACCAGTACACGCCCTTACACCACCAGTCCTTCCACTACGAGTTCCAGCACAGCCACCCGGCCGTGAACCCGGACGCGTACTCGTTAAACTCTCTCCATCACTCACAGCAGTATTACCAGCAGCTGCATCACGGCGAACCGGCGGACTTCATCAACCTTCACAACGCCCGCGCGCTCAAGTCCTCGTGCCTGGACGAACAGCGGCGGGAACTGGGCTGTCTGGACGCGTACCGCAGGCATGACCTGTCAATCATGAGCCACGGCTCTCAGTACGGCATGCACCCCGAGCAAAGACTGCTGCCCGGGGCGGGTCTAGGGCTGCCTCCACCGGGGGCCGATGACCTACACTATGGCATTGAGCATCCTCAGTGCGTGCCTCCTTCCGAATACTCTGAGCCGAGCTTCATAACCGAGTCCTACCAGACGCTTCACCCGATCAGCTCAGAAGACCTGCTGTCGCTCAAATACGAGAGCGAGTATCCAAACGTTATCCTGCGAGACGCACCTCTCAATCCACTGCAGGGAGACTACTTTTCAGTCAAACAGGAAGTCGTGTCACCCGACAACATGTGTGTGGGTCGCATCAGCAGAGGTGAGTC----TGGCCGGTTGGCTCGCAACAGGCGGACGTGACAAGATGGTGAAAGTCTGGGACATGTCGACCAATCGCGTGAAGGAGATCTACTGCGTTCAGACCATTGCGTCGGTGGCCAGGGTGAAGTGGCGTCCGGAGAGGCGCTTTCACTTAGCCACCTGCTCCATGATGGTGGACCACAACATCTACGTGTGGGACGTCCGGCGGCCATTCATCCCCTTCGCCACGTTCGAGGAGCACAAAGACGTGACTACAGGAATCGTGTGGCGGCACCAGCACGACCCCTACTTCCTTCTGTCCGGGTCCAAGGACAGCACGCTTTACCAGCACATGTTTAAAGACGCCAGCAGGCCCGTCGACCGTGCCAACCCTGAAGGACTCTGTTTCGGGTTGTTCGGCGACCTGGCGTTTGCTGCTAAAGAGAGTCTGATGACCGGTGGAGGTCCGCTTCACGCGAGGCAAATCTGCGATCCTCGAGCGCTCGATCACGCGTCCTAAAACGGAGGTGAGCGTGAGTGCGTTCGCGCTGCTGTTCTCCGAGATGGTGCAGTACTGCCAGAGCCGCGTGTACTCGGTGTCTGAGCTCCAGGCCCGGCTGGCTGACATGGGTCAAGGTGTGGGAGCCAGTCTTCTCGATGTTCTTGTGATGAGGGAGAAAAATGGGAAAAGAGAAACCAAAGTATTAAACATACTTCTCTTTATTAAGGGTTTTACCCCTGGATCCTGCACGCTGACGGCATACAAGCTGACTCCCAGTGGATATGAGTGGGGTAGGCAAAACACAGATAAGGGTAATAACCCCAAAGGTTACTTGCCTTCTCACTACGAAAGAGTACAGATGCTCTTATCTGACCGTTTCCTTGGCTTCTTCATGGTGCCTGGCCAGGTGTCCTGGAACTACAACTTCATGGTGTGAATGTGGCATCTTTGACCCAGTCTGAAATCAGGGACATTATCCTGGGTATGGAGATCTCAGCTCCATCCCAGCAGAGACAACAGATTGCTGAGATCGAGAAGCAGACCAAAGAGCAGTCTCAACTGACAGCCACACAGACTCGCACTGTAAACAAACACGGAGATGAGATTATCACCTCCACCACCAGCAACTACGAGACACAGACCTTCTCTTCCAAAACTGAATGGAGAGTTAGTGCTTATGGAAACTGGTTCCCTGGAGCCAAGCCCCTGATCCAGCAGGCCATGGCAAAGATAATGAAGGCCAATCCTGCTCTGTATGTGCTGAGAGAGCGAATCCGCAAGGGTCTCCAACTTTACTCTTCAGAGCCCACTGAGCCTTACCTATCTTCCCAGAACTATGGAGAGCTCTTCTCCAACCAGATCATCTGGTTTGTGGATGACACCAATGTGTACAGAGTCACCATCCACAAGGCAGGACATGAACCACACAAACTCGTATGGTATTATCCGTGGCCTGCAGTTTGCCTCTTTCATTGTGCAGTACTATGGGTTGGTGATGGACCTGCTGGTGTTGGGTCTGCACAGAGCAAGTGAGATGGCTGGGCCACCTCAGATGCCTAATGACTTCCTCAGCTTCCAGGACACGGCCACTGAGAGTGCCCATCCCATCCGTCTTTACTGCAGATACATAGACCGCATTCACATCTTCTTCAGGTTCCTGGGCTTCCAACCCCCATCGAGAACATGATTCTCCGCTACGTGAAGGCCAAAGCTGACTGGTGGACCAACACGGCCCACTACAATCGTGAGAGAATCAGAAGAGGAGCTACTGTGGATAAGACTGTGTGCAAGAAGAACCTGGGACGTCTCACTCGACTCTACCTAAAGGCAGAGCAAGAGAGACAGCACAATTACCTGAAGGTATCACTACTATGGAATCGCCGTGAAGGAGAGCTCCCAGTACTACGATGTGATGTACTCTAAAAAGGGCGCTGCGTGGGTGAACGAGACGGGCAAGAAAGAGGTCACCAAACAGACAGTGGCGTATTCACCGCGCTCCAAGCTGGGCACTCTCCTGCCAGACTTTCCAAATGTCAAAGACTTAAATCTGCCTGCCAGTCTGCCAGAAGAGAAAGGGCCAGAACTTCCTGCCCAAGTTCCTGTTCGTGAGTAACCTCCTGAAGGCCGTGAAAATCAGAGAGCGGGTTCCTAATGACGTGGTCAAGGCTTCGTCCAGCGGCGGCCTGATCCATCACCTGCGCAGCATGCATCGCTACACCCTGGAGATGATCCGCATGAGCCAGTTCCCGCAGGCCTTCCGCGAGGTCATCCAGGCGGCCATCTTGGACAGGGCAATGCAGAGCTCGCTGGAGCAGGAGAAGAGGTTGAACTGGTGCCGTGAGGTCAAGAAGCTGGTGCCGCTGAGAACCAACGGTTTCCAGACGCCCACAGGGATGCCGTATGGCACGGTGAACCTGCTGCGGGGGGTGGACCCCACCGAGACCCCCGTCACCTGCACTGCAGGAGTGGGCACCTTCATCCTGGAGTTCTCCACCCTCAGCCGCCTGACCGGAGACCCTGTGTTTGAGAACGTGGCTCGCAAAGCTCTCAGGGCCTTATGGAGAAAACGCTCAGAAATTGGCCTGGGCTGCTGGACCGGCTCCGGGACGTCCCCACGCTGCTCCGGCACGCCTTCAGGGAGGTGTTCTCGGTGGGAGGCCTGTTCTGGATGTTCCGGCTGCGGATCCTGCTGGTTCTGCTGGGAGCACTGGTGTACCTGGCGTCCCCGCTGGACTTCATCCCCGAGGGGGTCGTGGGTCTGCTGGGCTTCCTGGACGACTTCTTCGTCATCCTCCTGCTCTTCATCTACATCTCCATCATGTACCGCGAGGTGGTGACGCAGAGACTAGCCGGGTGGGTCAAAAATGTGAATTGTGGCTTTGTGGACCTACTTTTACACTAGCTGATATTTATCTTGGAGCCACATTGCACAGGCTCAAGTTCTTGGGACTCTCAAGGAAATACTGGGAGGACGGGAGCCGGCCGAACCTGCAGTCGTTTTTTGAGCGGGTGCAGAAGCGCTACGCTTTCCGCAAGGTGTTGGGGGACATCCACACGACCCTGCTCTCGGCAGTTCTACCCAACGCATTCCGAATGGTAAAAAAGAAGCCCCCGTCCTTCTTTGGGGCGTCCTTCTTAATGGGCTCTCTCGGGGGGATGGGCTATTTTGCCTATTGGTTTTTAAAAAAGAAATACATGTAACAAGCAGAGATGCCCGGTTCTGGAGGACCAGCTGGTGGACCTGGTGGTGTACGCCATGGAGCGGTCGGAGACGGAGGAGCAGTTCGACGACGGCGGCACCAGTCAGCTCCTGTGGCAGCACCTCTCCAGCCAGCTCATCTTCTTCGTGCTCTTCCAGTTCGCCAGCTTCCCTCACATGGTGCTGTCGCTACATCAGAAGGTTTCTTCAGCAGAGTCTGCGCAGTAAGAGTCTGCCGATGAACGACTATAAGATCGCTCTGCTGTGTAACGCGTACTCCACCAACTCCGAGTGCTTCACGCTGCCCATGGGCGTCCTGGTGGAGACCATCTACGGGAACGGCAGCATGCGCATCACTCTGCCCGGCACCAACTGCATGGCGTCCGGCTCCGTCACGCCCTTACCCATGAACCTGCTGGACTCCCTCACTGTCCACGCTAAGATGAGGCGTTCTTCAAGCAGAATAATGTTCCTCAGGAGAGCCGCTTTAACCTGAAGAAGAACGTGGAGGAGGAGTACCGCAAGTGGAAGTCCATGACCAACGAGAACGACATCATCACGCACTTCTCCATGCAGGGCTCTCCGCCGCTGTTCCTGTGTCTGCTGTGGAAGATGCTTCTGGAGACCGACCACATCAACCAGATCGGCTTCAGGAGTATCCCGAGAAGCTGTACTTCGAAGGCCTGGCGGAGCAGGTCAACCCCCCCATTCAGCTGCAGTCCCAGTACCTGCCCATCTACTTCGGGAACGTGTGCCTGCGCTTCCTTCCCGTGTTCGACATCGTCATCCATCGCTTCCTGGAGCTGCTGCCTGTGTCCAAGTCTCTGGAGACGCTGCTCGACCACCTGGGCGGGCTCTACAAGTTTCACGGTGCCGCAGTTGTCAGGTGGAGGAGGCGGCGGGGACCCGGAGCTCTGCGCCACCGATGAAATGATCCCGTTCAAAGACGAGGGAGACCCGCACAAAGAGCAGATCTTCGCGGAGATCAACCACTCCGAAGAGGAGGGAGACTTAGCGGAGATCAAGTCATCTCTGGTCAACGAGACAGAAATCAGTCCCAACAGTAACAATCACGACGGGGGTGACGCCAGCTCGGCCCACAATGCCTGTCGTGCCTCAGGTGGGCCTTGTGAACCCGGTGTTGGCCTCTCCGCCG------TCACTCTCAGCAGCTGTGGCTGCAGCCCAAGAGGCAAAGAAGGAAAAAGAA------GAGGAGGAATCCGCTCAAGATGGCACGGGTCAGGAGATGCTCAGTGAACAGGAGCATATGAGCATTTCGGGCAGCAGTGCAAGGCATATGGTCATGCAGAAACTCCTGAGAAAACAAGAGATCATAAACTCATCAACCCTGGGGAGATACCATGCGACAGATTTAAAGACGAGACTCATGCTAAAGATCTTGATCCACCTTTGACAGACTCGGAATTAAAAGACACAGAGGAGCGGACGGATTTGCTCGCAGAGCAAGCGAAACCCACCACCTCCTCTCCCCCCGTCCTACAGAGAGGGAGTGATCTCATTACGCAAGAAAAGCCCATAGAACCGGGCCACGCCGCTAGCACGGTGAACAGCAACGTAACGTCTGTTATTCATTCTCCCCCTTCGGCGCCCAAACCCAAACTCTGGTCTCTGGCCGAGATCGCCACGTCTTCGGACAGGTGCAAAGGGAGCAGTGAGGCTCCACAGGCCGCGGGACTGGGTCAAAGCACAGTCATAGCCAGCGCGGCCTCGCCGAGCCGTTCCTCCCCTCAGTGCCCTCTCCCTAATAACACTGTCCTTTCTCGGCCTATTTACTACACGTCCCCTTTTTACCCGGGTTACACGAACTATAGCACTTTTGGACACCTCCACAGCAGCCACGGCACCAACACCAGCTCAACGGCACATTTCAATGGATTAAGCCAGACTGTTTTAAACAGAGCCGAGGCTCTGGTAAGAGAGAGCAAAGTAAGAAGCCAAACACAGGTAGATCTTTGTAAAGACTCACCTTATGAGCTAAAGAAAGGTATGTCAAACATTTAGTTCTTCGTGTCGGCAAACCCCAGTACGACTTGCTGCGATTCGATTTCCAGGTCGGTGACGGAAGGATCGAGCGCGTCTCAGACCGCAGCCTCCTTCTGCTGTCCCTCCTATGAGAACCGGCTGCTGGCGAGCACGCGGACAGAGCTCAACGCCGCGCTCGGGATGTACGGCTCTCCTTACGCAGCAGCAGCGGCGGCAGCAGGGCAGAACTACGCCAACTACTTTCCGTACAGCGCCGACCCCTCTGCTATCTACTCCAGCCTGACAATGATTGAGGCCCATGTTGATGT---GAAGACCACTGATGGC-TATCTTCTCCGCCTGTTCTGCGTGGGCTTCACCAAGAAGCGCACCAACCAAATCAGAAAGACCTCCTATGCTCAGCACCAGCAGGTCCGTCAGATCCGCTAGAAGATGATGGAAATCATGACTCGTGAGGT---CCAGACATATGACC--TCAAGGAGGTGGTCCACATACGGCGAGCCCGTGACCGTGTACCGTCTGGAGGAGAGCTCCCCCAACAGCATCAACAACAGCATGTCGTCGTGGGCTCAGCGCGGCCTGTGTGCGAAGATCGAGTTCCTCAGTAAGGAGGAGATGGGCGGCGGCCTGCGGCGCGCGCTGAAGGTGCTGTGCACATGGTCCGAGTACGACATCCTGAAGCCCGGACACCTGTACATCGTCAAGTCCTTCCTGCCCGAGGTGGTCAACACCTGGCAGACCATCTACAGAGAGGAGACGGTCCTGCACCTCTGCCTCAGTGCAAAGTTGTGAAATATCTTCAGACAGCACTGATGATCCTCTTAGTAGAGCCCTACACAGACATCGACAACCTCGAATAGTAGTGATTGGTGCGGGCTTGGCCGGCCTAGCCGCCACCAAAACCCTCTTGGAGAACGGCTTCACCAATGTCACGGTGCTAGAAGCCTCAGACCGTATTGGAGGCAGAGTGCAAAGCATTCAGCACGGTAAAACCACTTTGGAACTTGGAGCAACCTGGATACATGGGGCAAATGGGAACCCCATCTACCACCTGGCTGAGGAAAATGGGCTGCTGGAGCACACCACAGAGGAGGAGAGGAGTGTGGGCCGCATCAGCCTGTACGCCAAAAATGGTGTGGCCCACTACCAGACCAACAGCGGCAAGCGGATCCCGAAGGATCTGGTTGAGGAGTTCAGTGACCTGTACAATGAGGTAGGAGAGGCCTCCGCACTACGCGATTACGCCGCCAACACCATGAATGAGTTTTTACACATGTTCGGCTATGATGACCAGCAGGTTCGGGATGAGCTGGCCAAGAAGATCAGCTTTGAGAAGCTGAAAGCAGCTACCTCAGATCCTTCTTCCCTGAGCAGCGAGGAGGCCTCCCGTCGAGCTCGCTTCTCCAAGTACGAGGAGTACATCCGCAAGCTGAAGGCTGGGGAGACCTTGCCCTGGCCTATAAACACCAAGCCTGATGAGGTCAACTCCAAAATGGCACCGGAGAAGAGCGCTGCCCTCATCCAGCCGGCCCTTGCGGGGTGTTAACAGCTGAGAGGAGTTTATGCACTGAAAAGACCTCAGGAAAATCCACGATGGCCGCCAAAAGGAAAGGTGGCCTAAAACTGAATGCGATCTGTGCCAAGCTTAGCCGGCAGGTGGTGTACGATGGCAGTTCCCAGAATGCCGAGGGAGACTCAGACCTAGTGGACAACAGCGAGCGGGGCAGCTTGCTCTACGATGAGGGCGACAGGCCTGAAAGCGACTTCCCGGAGGTCCTGACCCTGGGTCAGAGCCTCGAGGAGGACCAGAAACGGCGCGAGGCCATTGAGAAGTGGGTGAATGGCGAGTATGCCGACGATCCTCAGTCCTTTGAACGGGGTGAGCACAGGGGACTCAAACCCAACAGTGTAAACGACGATCCCCCTGAAGGCGTGTACATGGTACAGCCCAAAGGCTGCAGCGATGAAGAAGACAACGCAGAAGATGCTGACACCATGCCCAACTCTCACGAGGGCAGTTATCAAGAAGACAAGGACTCGGTGGGCAGCCCGCACAAGGACGACAGCTACCAGCCCACCAGCGAAGCCCGAAGTGTGTGCGTCTGCCCCTGCTGACACGAGACTTCCTGATGAGTAACGTGGATACAGAGCTGCTGGTGCGTCACCACTCCGAGTGCAAAGACCTGCTGATCGAGGCACTGAAGTATCACCTGATGCCCGAGCAGAGGGGCGTCCTCAGTAACAGCCGTACCCGACCGCGTCGGTGCGAGGGAGCCAGTCCGGTCCTCTTCGCCGTAGGGGAACTATGAGCACATTGTGAAGGCTCATCAGAATAACCCTCAGCAGGGCAGCGAGCAGGTTTCAGATCAGGTGAAGTTCAGCGTGTTTCAGAGCATCATGGACTCTCTATTCCAGTCCTTCAATGCTGCAGTGTCAGTCAGCAACTTTCAGGATCTCTCTGCCTGCGTCTTCAGCTGGATCGAGGAACACTGCAAGCCACAGGTTCATCC-----------------AGTTCTTCCTGAGGCTGGGCTGTGGGAAGGCGTCCCCGGACCCGCGCTCGCAGCCGGTGCTCCTGCAGTTCTCCACGGATGGAGGGCTCACCTGGACTCTTCTGCAGGAGTTCCTCTACAGTAACAGCAGTAACCAGGCTCACCTGGTGGCCCTTGAGATCCCTCTGAGGGCCCGGACCCCCGAGACACGCCTGCGCTGGTGGCAGCCCTCCGAGAACGGACACTTCCACAGTCCCTGGGTTATTGATAATGTGCACAGTCCGGGAATGGCCGACACAGCAGCCATCAGAGAAAGATCAACCAGCAAGAGGAGAGCTGTCAAAATCTGACCGACTTCACGCCTGCCCGCGTGCCCAGTAAGGTGGACATCTTCACCGCCTACAACGACAGTTTACAGTGCTCACACGAGTGCGTGCGGTCCGGCATACCGGTGTACACGGACGAGATGATCCAGCACACACCTATCTACAAGACCTCCTACAATGGAAACAGGCAAGAGGGAGCGGTATAACCCGCAAGAGAACCGCTGGCATACAGTGGCACCCATGGGGACCCGTCGGAAACACCTGGGCTGTGCCGTGTACCAGGACATGATCTACTCTGTGGGCGGCAGAGACGATACCACAGAACTGAGCAGCGCTGAGCGATACAACCCCAGAACCAATCAGTGGTCCCCTGTGGTCGCCATGACGTCCAGAAGAAGCGGAGGCACCAGGCAGTGTCATTCCTTCTGGCTGAAATGGCCATGAAAGTGGAGCTTGCCAGGATGGCCTATCAGAGAGCAGCTTGGGAAGTTGATGAGGGCCGCAGGAACACCTACTTTGCTTCGATTGCCAAGGCTTTTGCTGGAGATATTGCAAACCAGTGCGCCACTGACGCCGTCCAGATCTTTGGTGGGAACGGTTTCAATTCTGAATATCCTGTGGAGAAGCTGATGAGAGATGCTAAGATTTACCACTGTAGATGAGGTCACGTGTCCCGGTCCGTGCGTTCTGACCTTCCAGATAACGCCGACCGATTACCTGCTGGGCGTCGCGGACCTGACGGGCGAGCTGATGCGCATGTGCATCAGCAGTGTGGGCAACGGAGACATGGACACGCCGTTCCTCCTCAGCGGGTTCCTGAGGGAAATCCACGACGGCTTCTCCTTCATCGGGAACACGGGGCCCTACGAGGTGTCCAAGAAACTGCACACGCTTCGGCAGAGCCTGGGAAAGGTGGAGGACGCGTGCTACACCCTGCGCGTGCGCGGCTCGGAGATTCCCAAACACATGCTAGCCGACGTCTTCTCCAGCAGGGCGGCGCACTTGGACCCGGATGATGCAATGCCGTGAGTTGTCGATGTCCTGCATCCAGGTAAAGCAACAGTCCCCAAAACCGAGATCAGGGAGAAGCTTGCAAAAATGTACAAAACCACCCCAGATGTGGTCTTCGTCTTCGGCTTCAAAACTCAGTTTGGTGGTGGCAAGACAACCGGCTTTGGCATGATCTACGACTCTTTGGACTATGCCAAGAAAAATGAGCCCAAATACAGGCTGCAAAGGGCACCAGGCTGAACTTTCCAAGGGGCTTTCCAGATGAGTACTCCTTCATGACCACCTTCCGCATGATCAAGAACACCGTGAATAAGGTGTGGAACATCTGGCAGGTGTTGGATGAAGACGGCTTGAAGCAGGCAGGCATGCGTCTTAATGGAGACCAGCAGGCCCTGGAGTTCTTCCTCACCACTATGGAAGGAGACGTCCAGACCGTCACCTTTCCGGGCCTCTCTGTCCTCTTCAACACTAAATGGCACAAGGTGATGGTTGGCGTGGAGAAGGAGCTGGTGACGCTGTACGTGGACTGTCACCCGGTGGACCAGAAGCCCATCAAGAGGAAAGGCTACGTCAACACAGAGGGAGACACTCTCATCGGAAGACTGGATTCTGATCCCAACACCTCTGTAGTGACTGTTTGGTCAGGACGGGCTCTGTGCTTCATGTGAAAAGAGGATCCGGGCCTTTGAAATGACCATGCGTGTCCGTGACAAAGTCTATCACCTGGAATGCTTCAAATGCGCTGCCTGTCAGAAACACTTCTGCGTGGGAGACCGCTACTTGCTCATCAATTCAGACATTGTGTGTGAGCAGGACATTTTTGAGTGGACCAAACTTAATGGCAGCATGGTATATGATCCAGAAAGGCACTAAACTGGTTCTGGAGCAGGTTGTGACGTCCATCGCGTCAGTGGCTGATACCGCCGAGGAGAAGTTTGTGCCCTACTATGACCTGTTCATGCCCTCCCTCAAACACATCGTGGAGAACGCCGTCCAGAAGGAGCTCCGGCTGCTCCGGGGGAAGACCATCGAGTGCATCAGCCTGATCGGCCTGGCTGTGGGCAAAGACAAGGGGCCGTCCCGC-----------------------TGCTCGTGGGTGTGATCCAGTCTCCAGACTCCAGAGTTAAAGAAAACGTCAACGCCACCGAGAACTGCATCTCTGCGGTGGCCAAAGTCATGAAGTACCGCCCGGAGTGTGTCAACGTCTCTGAAGTCCTCCCTCATTGGCTGTCCTGGCTGCCACTCAACGAGGATAAAGAGGAGGCGGTCCACACGTTGAACTATCTCTGTGACCTCATTGAAAGGGGTGACCTACCTTGGCAAAGTGACGATTTCCGGCACTCATTTCCTGTCGGGCTGCACAGAGTCGGCTGTGATGGGATTATGCGACACGAAGCGGACGTCCGTCACTCACGACGACTCCATCACCTCCAGCAGCGCCATCCTGGAAATCCGCCCCTTCCAGGTACGACTGCATCACCAGGACGGGCGAGGAGAGGCCACGGTCGCCATGGACACCTTCCAGGTGGCCCGCATCGCGTACTGCACGGCGGACCACGACACTAGCCCCAACGTGTTCGCGTGGATCTACCGGCAAATCAACGACGATCTGACGTTCCAGATGGACTGCCACGCCGTGGAGTGCGAGAACAAACTAGAGGCTAAAAAACTGGCCCACTCCATGATGGAGGCCTTTAAGAAAACCTTCCACAGCATGCGGAGCGACGGACGCATCCACAAGAGCGGCTCGTCCGACGAGTTCCCTGAGGAGTTGAGCACGCCCGACGACGGCTGAATGTTGCCGACGAGTTCCCCGCAGATCCAGCGGAACGGCAGCCTCAGCGAGCGGGACGCGGCGCGGCACACGGCCGGAGCCAAGCGCTACAAGTACCTGAGGAGACTCCTGCATTTCAGACAGATGGACTTCGAGTTCGCCATATGGCAGATGCTTTATCTGTTCACATCACCGCAGAAAGTGTACCGCAACTTCCACTACCGCAAACAAACTAAAGACCAGTGGGCCCGGGACGACCCGGCGTTCCTGGTGCTGCTCAGCATCTGGCTGTGTGGCACACTGGAGAACCTGGAGGACCTGTACCTGAACGACAACCCTAACCTGCACAGTCTGCCGTTCGAGCTGGCCCTGTGCAGCAAGCTGTCCATCATGAGCATCGAGAACTGCCCCCTCAGCCACCTCCCACCGCAGATCGTCGCCGGAGGCCCTTCCTTCATCATCCAGTTCCTCAAGATGCAGGGTCCCTACCGGGCCATGGTCTGCATGAGCAGTACTCTGGGCAAAGATAAAGACTCTAAGGAGAGGGAACCCAAAGCTGAAGGGAAATCCAAAACCAAAGGGAAAGATGCCAAAGACGGGAAGAAAGACACGAGCGGCGCTTCGCCCGCGGTGGCCTTCGCGGTGGACAGCACGATAAAGCGGCCCAATCCGCCGCCTAGCACGCGCAAAAAATCCAGCAACGCGGAGGTCATCAAGGAGCTGAACAAGTGCCGTGAGGAGAACTCGATGCGCCTGGACCTGTCCAAGAGATCCATCCATCTCTTGCCCTCTTCCATTAAGGAGCTGACCCAGCTGACCGAGCTCTACCTGTACAGCAACAAGCTGCAAAGTCTGCCGCCCGAGTTGGGATGCCTGTCAGGACTGGTGACGCTGGCGCTCAGCGAGAACTCTCTCACCAGCCTGCCCGACTCGCTGGACAACCTGAAGAAGTTGCGTATGCTCGACCTGCGGCACAACAAGCTGCGGGAGATCCCGGCTGTGGTGTACCGCGTCACCTCCCTCACCACGCTCTACCTGCGCTTTAACCGGATCACCACCGTGGAGAAGGACATCAAGAATCTGTCCAAACTCACCATGCTCAGCATCCGAGAGAACAAGATTAAACAGCTGCCCGCGGAGATCGGAGAGCGTCCATTTGTGTGTTTGATTTGCCTGTCAGCTTTCACCACTAAGGCGAACTGTGAGCGACACTTGAAGGTTCACACAGACTCTCAGAATGGTTTGTGTCATGGCTGTGGTTTCATCTCCACAACGCGAGACATCCTGTATAGCCACCTGGTCACCAGTCACATGGTTTGCCAGCCTGGCTCTCAAAGTGAGGTGTACTCACCCAAACCACCACTGGCTGGAGCTCCAGAAGGACGCCACTCTGGGATCTTTTCGACGAGCGGGAGAACAGCGACTCCTTCGACAACGAAGACGAGGAGATGGTGACGTTCGAGCTGAGCGAGATGCTCCTAATGCTTCTGGCTGCCGGAACCGACGATGACGTCACTGACTCGGAAGATGAGTGGGATTTGTTCCACGAAGAGCTGGACGATTACTATGAGCTGTACCTATAGCCCAGGCTGGCAGTGAACAGTGTGACCGCAGGGGACTATGGACGTCCGCTTAGGATCTCAAACTTTATCAATGAACTTGACTCTGGCTTTCGCTTGCTCAATTTAAAAAACGACCCTCTACGCAAGCGCTATGACGGCCTCAAGTACGACGTGAAAAAGATAGAGGAGGTGGTGTACGACCTTTCCATCCGAGGCCTTGCCAAGGACCAGGAGACTGGAGGAGAATGAGTAGA---TTCAAGCGCAGGTGATCCACGAGACTGTGGTGCCCAAGGAGCCTCCACCTGAGTTTGAGTTCATTGCCGACCCTCCCTCCATCTCAGCCTTTGACCTGGATGTGGTGAAGCTGACCGCACAGTTCGTCGCCCGAAATGGCCGTCAGTTTCTCACCCAGCTGATGCAGAAGGAGCAGAGGAACTACCAGTTTGACTTCCTGCGACCACAGCACAGCTTGTTCAACTACTTTACAAAACTGGTGGAACAGTACACAAAGGCTCTAAGTCCCTGCTTCCCATGGCCTCCTCTGACGAGTACCTCATCTCCCCCATCACGGGGGAGAAGATCCCAGCCAGTAAGATGCAGGAGCACATGCGCATCGGCCTGCTGGATCCCCGCTGGCTGGAGGAGCGCGACCGCAACATCCGAGAGCGCCGGATCGAGGAGGAGGTGTACGCTCCCGGCCTGGACATCGAGAGCAGCCTGAAGCAGCTCGCCGAGAGACGTACCGATATCTTTGGTGTGGAAGAAACGGCCATCGGTAAGAAGATCGGAGAGGAGGAGATACAGAAGCCTGAGGAGAAGGTGATTGATATCAAAGCATGGGCAGAATATGTGGTGGAGTGGGCAGCCAAAGATCCTTATGGCTTTCTCACCACGGTTATCCTGGCGTTGACCCCTCTGTTTATCGCCAGCGCCCTGTTATCATGGAAACTCGCTAAGATGATAGAGGCCAAGGAACGTGAGCAGAAGAAGAAACAAAAACGACAAGAGAACATTGCCAAAGCCAAGAGAGCCAAGAAGGATTGAGTGATGACCATGACTACGATGGCTGACGGTCTGGAGGCTCAAGACTCGTCAAAATCTGCTTTCATGGAGTTTGGACAGCAATCGCACTCACAACAGAGCTCCCCGTCAATGGCCGCCAGCCATTATCCGCTCCACTGTCTCCATTCCGGGTC---TCATCATCATCATCATCATCAGCACGACAGCTCTCCGTACTCCGGCTCAAACTCTTATAACAGGTCGCTACCTTACTCCTATGTAAGCCATCCCCACCACAGTCCGTACCTGCCGTCCTACAGTAACGCCAGCGGAACACAGACCAGGTTAGACGCCACAGGCACTTCAAATCAAATCAGTGGTGGCCCCTGAGCATGTCAAAGGTTATATCTATGTGGAGGCGTACAAGCAGACCCACGTCAAGGCTGCCATTGAGGGTGTTGGAAACCTGCGCATGGGCTTTTGGAATCAGCAGATGGTGCCCATTAAAGAGATGACTGATGTGCTGAAAGTGGTTAAGGAAGTGACTAACCTTAAACCCAAATCTTGGGTTCGTCTTAAGAGAGGGCTTTATAAAGATGACATTGCTCAGGGTAAGGACATGGTTCGGATGATGATGAATAAGATCTTTCAGAGCATCGAGACGGAGCTTAACAGTCTGATAGCTTTAGGGGATAAGATAGATAGTTTCAACTCACTCTACATGCTGGTGAAGATGAGTCACCACGTCTGGACAGCCGAAAATGTCGATCCCGCCTCATATCTCAGCACAACACTGGGCAATGTGCTGGTCACTGTCAAGAGAAACTTTGATAAATGCATGGTTTGACGGCCAGTGCGATGGCCGCTCTGATTCTCATGACCACCTCCATCGCGTCGGTGATGGGCTCCCTGTACCTGGGCTACATTCTCTACTTCGTCCTTAAGGACTTCTGCTTCATCTGCGTCTCCACGTACCTACTGAACTTCATCTTGTTTGTGCTCAACTACAAGCGACTGGTTTACTTGAACGAGGCCTGGAAGCAGCAGCTCCAAGACAAGCGAGACTATCAAGAGCGAGGGTCCAAAGCTGGTTCCGTTCTTCAAAGCCACTTGCGTCTACTTTGTTCTGTGGTTGCCCACCTCGAGCCCCTCCTGGTACAGTGCCCTCATCAAATGCCTGCCCATCTTCTGTCTTTGGGTTTTTCTGCTCGCTCATGGCTTCAGCTTTTTAGGTGCCCACTCCAGTGCCAGGAAAATCCTGGCAGGACTTATTTTTTCAGCTTTGGGTGACGCATTTCTCATCTGGCAAGAACAAGGCTACTTTAGTCACGGGGAATGGAGAACGATGACAGTGCGGTGCAGTATGCCATTGGCCGCTCGGACAACGTGGCGCCCGGTGTGGGCATTGACCTGGAGTTTGATGCAGACGTGCAGACCATGTCCCCAGAAGCGTCGGAGTACGAGACCTGCTATGTGACGTCCCATAAGGGTCCGTGCCGTGTGGCCACCTACAGCCGTGATGGCCAGCTCATTGCAACGGGCTCCGCCGACGCTTCCATTAAGATCCTGGATACTGAGCGCATGCTGGCCAAAAGTGCCATGCCTCTAGATGGAACCCTGGCTGATTACATACAGAAACGCTGCAACTCCTTGTTAGATGAGGATATAATACTACACTTCTTTGTTCAGATCTTACTGGCCCTTTATCACGTGCACAATAAACTCATCCTACACCGGGACCTCAAAACCCAGAACATACTCCTTGACAAGCACCAGATGATAGTCAAAATAGGAGACTTTGGAATCTCAAAAATTCTTGTTAGCAAGAGCAAAGCTTATACTGCATGTACTGCCTCCAGTGGTTACTCCCGGTCCTCCTGATCCCCAAACCGTTGAATCCGGCCCTGTGGTTCAACCACTCCATGTTCATGGGCTTCTACCTGCTCAGCTTCCTGTTGGAGAGGAAGCCGTGTACCATTTGTGCCTTAGTCTTCCTGGCGGCGCTGTTCCTCATCTGCTACAGCTGCTGGGGAAACTGCTTTCTGTACCACTGCCACGATTCTCCACTGCCGGACTCCGCACACGACCCCAACATTGTGGGCACCTAGGCAGGGGATTTGGTCTACATCCTGCAGTGTGTTTGGCTATAAGAGTCAACACCTTCCTCAGCTGCAGTCAGTACCACAAGATGTATCGCACTGTGAAGGCCACTAGTGGCCGCCAAATATTCCAGCCCCTGCACACGCTGCGTAACGCTGAGAAAGAGCTTCTCCCGGGGTACCACCAATTTGAGTGGCAGCCGGCTTTAAAAAACGTTTCCAGCTCCTGGGATGTGGGCATCATCGATGGCCTCTCTGGTTGGACAACCTTTGTTGAGGATGTCCCTGCGGATACCATTTCCAGACGATTCCGCTACGACGTGGCACTGGTTTCTGCATTAAAAGACCTGGAGGAGGACATAATGGAAGGACTAAGAGAGAGGGGGCTAGATGACAGCATTTGCACCTCTGGCTTCACTGTGGTTGTGAAAGAATCATGTGATGGTATGGGAGATGTCAGCGAGAAGCATGGAAATGGTCCAGCGGTTCCTGAGAAGGCCGTGAGGTTTTCCTTCACAATCATGTCCGTCTCCATCCGAGTTGAGGGTGAGGACGATGGCATCACCATCTTCCAAGAACCAAAGCCAAACTCTGAGCTCTCTTGTAGACCTTTGTGCCTCATGTTTGTGGATGAGTCCGACCACGAGACCCTGACGGCGATCTTGGGACCTGTGGTGGCAGAGCGGAAAGCCATGATGGAAAGTCGACTCATCATATCTGTCGGTGGCCTGCTACGCTCGTTTAGATTCTTCTTCCGGGGTACAGGCTACGATGAGAAGATGGTTCGTGAAATGGAAGGACTAGAAGCGTCAGGCTCCACTTATGTTTGCACACTCTGCGACTCAACCCGAGCTGAAGCCTCTCAAAACATGGTGCTTCATTCCATCACACGTAGCCACGATGAAAATCTCGAGCGCTACGAGATCTGGAGGAAAAATCCTTTCTCGGAGTCCGCCGATGAACTCCGTGACCGGGTCAAAGGGGTGTCCGCGAAGCCTTTCATGGAGACCCTGCCTACTTTGGATGCCCTGCACTGCGACATTGGCAATGCGACTGAATTCTACAAGATCTTTCAGGATGAGATCGGCGAAGTCTACCAGAGGAGCAATCCGAGTCGTGAGGAACGCCGTCGTTGGCGATCAACCCTGGACAAACAGCTAAGGAACAAACTGAAGCTCAAGCCTGTGATGAGGATGAACGGAAACTATGCGCGCCGGCTGATGACACGTGAGGCCGTGGAGGTGGTCTGTGAGTTGGTTCCTTCGGAGGAACGACGCGAGGCACTAAAGAGACTGATGGACCTCTACGTCCAGATGAAGCCTGTGTGGCGATCCACATGTCCCTCACGAGACTGTCCTGACCAACTCTGTCGATATAGCTACAACTCTCAGCAATTTGCTGACCTCCTTTCCACCACATTTAAGTACCGCTATGATGGAAAGATTACCAACTACCTCCACAAGACTCTGGCCCACGTTCCTGAGATTATAGAGAGAGACGGGTCTATCGGGGCATGGGCCAGTGAAGGCAACGAGTCTGGGAACAAGCTGTTCAGACGTTTTAGGAAGATGAACGCGAGGCAGTCCAAAACGTTTGAACTTGAAGATGTACTGAAACACCACTGGCTGTACACCTCTAAGTATCTTCAGAAGTTTATGGAGGCTCATAAGAATTCAGCGAAAGCAATGCAAGCCACGTTTAACCCAGAAGAGACTCCAGATGAATTTGATGTGGCGCTTGAGGTTCCAGATTTTTGGCTGTGCTGTATGATGCTATCTGCTAGCGAGGAGGCCACGCCATCAATCATCTACCACTGCGTCCTGCGAGGAATGGAGCGGTTGCTTCTGTCCGAGCAGCTGTCGCGCATGGACGCGGAGACGCTGGTCAAGCTGAGCGTTGACCGTGTGAACATGCCCAGCCCACACCGTGCCATGGCTGCCCTGGGTCTCATGCTCACCTGCATGTACACAGGTGTGGCTGGAGAGGAATGTCTTTCCCGCAGCTGGGATATCAGTACATCCGACCCATATACCCGCAGGACAGGCAGGGGATAG---GCAGTGCCCGAGCCGGGACAGACCTGAGCCCGTCCGGAGCGCTCTCTAATGTTCTCTCCACTATGTACGGATCACCTTTCGCTGCCGCACAAAGCTATGGAGCTTTTCTTCCTTATTCAAATGATCTGTCCATTTTCAACCAGCTGGTGGGTTTGGTGACCTGTCAGGCCTGTCTAACCTCGGTATGGGATCTGCCAACTTCATGGAGCTTCAGCAGCAGATGCAGCGACAGCTCATGTCTAACCCTGAGATGCTGTCTCAGATCATGGAGAACCCGCTTGTGCAGAGCATGATGTCCAACCCTGACCTGATGAGGCAGATGATAGTAGCCAATCCACAGATGCAGCAACTAATGGAGCGTAACCCAGAGATTTCACACATGCTTAATAACCCAGAACTCATGAGACAGGGAGTTTGATTGGTGTGGAGGGGGGAAATGCCACCCGTATCAGCCGATTTGCGAACTACCTACGGAATCTGCTTCCCTCCAGTGACTCAGTGGTCATGGAGATGGCCTCTAAGGCCATGGGTCACCTGTCCATGGCGGGAGACACCTTCACTGCAGAGTATGTGGAGTTTGAGGTGAAGAGAGCTCTCGAATGGTTGGGAGCAGACAGGAATGAAGGAAGACGTCATGCAGCGGTGCTGGTTTTGCGAGAGCTCGCCGTTAGCGCACCTACATTCTTCTTCCAGCAGGTGCAACCGTTCTTTGATAACATTTTCTATGCGGTGTGGGACTCCAAACAGGCCATTCGTGAGGGTGCAGTATCTGCACTTAGAGCCTGTCTTATCCTTACCACACAGAGAGAGACCAAAGAGATGCAGAAACCACAGTGGTACAAGGCATGTCGTTGACCAACACAAAGACGGGCTTTTCAGTAAAGGACATTTTGGACCTCCCTGATACTAACGATGAAGAAGGATCTATCACCGGGAATGAGGAAGATTCGGAGGTTTCTGAGGCGACTAAAACGCCTGGAGTGCGAGTGCAAAGTCCTTTAGAGAATGTTCCAAACCTGCCTTTAAAGAATCCATTTTATGATAATAGCGACAATCCTTACACCAGATGGCTCGCAACTACGGACAGCATCCAATACTCATCTATAGCTAGACTGGCTAACATCCAGGAGGCCGTCCTGCGCAAAGCAGCCGAGACCACAGAGGTCTTACTGGACCATGAGAAGGAGTGGAAACTGGGTAAGTGCATCCTGCGCTTCCCCGAGATCCTGCAGAAGATCACAGACGACCTGCTGCTTCACACACTGTGCGACTACCTGTACGAGCTGGCCACCACCTTCACTGAGTTCTACGACAGCTGCTACTGCGTGGAGAAGGACCGGCAGACAGGTTCAGTTTGATGAGAGAGAAGACACCAAGGTGTGCACCATTGTTATCAACGATGACCAGGTCTTTGAGAACATCGAGAGCTTTAATGTGGAGCTGAGTATGCCAGTGTACGCCCTACTGGGGTCAGTGACCAGAGCTAAGGTCAATATCAATGACACGGAGGATGAACCCACTCTGCAGTTTGATAAGAAGACCTACCACGTCAATGAGAGCAAAGGCTTTATCTTTGCTCCTATTGAGAGAAAGGGTGACACCACCAGCACAGTCTCGGCCCTCTGCTACACTGTGCCTAAGTCTGCCCGGGGCAGCAGCCTTCACGCTCTGGAGTCCGGCTCGGACTACAAGACCCGTGGCATGAGCAGTGACAACAGAGTCATCTTTGGCCCAGGTGTGAGCATGTCCACCTGTGACGTAAAGCTGATTGATGACAGCGAGTATGAACTCTCTGAGGAGTTTCAGCTGGTGCTGTCGGACGCCTCTGACAATGCACGGATGGGTGATGTCACCGTGGCTAAAGTCATCATAGACGGTCCAAATGATGCCTCCACTGTCTTCCTGGGCAATGGGACCTTCACCTTCAGTGAAGATGCAGGTGGTGTCTCTGTCGGACTATGACTATGTCCAGGAGGTCACTAAAGAGGGCAGTAAGAAGCTTCCATCTCCAGGATATCCGCTGGTCTGCGTGACTCCCTGCGACCCCCATTACCCCAAATACTCAGTCATGAGAGAGCGCTGTGAGGAGGCAGGCATCAATCAGACCTCTGTCCACTTCAGCTGGGAGGTCGCAACTCCCACAGACACCAGCGGAGCACGGTCACCCTTTGAGACAGTGACGGATAACACACCTTACACCACAGTCAATCACATGGAAATGATGGAGGAATCCAGTTCGCACAGACTGGCCTGGGATGGAGACGCGAAAGCGATGCAGCAGTGTTTAACGGATATATTTACCAGCGTCTACACAACCTGTGACATTCCGGAAAATGCCATTTTTGGCCCATGTGTTCTGAGTCACACTTCACTGTATGACAGCATCGCCTTTATCGCTCTGAAGTCCACAGACAAACGAACGGCGCCTTACATCTTCAGGGTTGACACGTCAGCTGCCAACAGCTCCTCAGAAGGCCTGATGTGGCTGAGGCTGGTCCAGTCGGCGAGAGACAGAGATGAACAGAACCTAGAGGCCTATGTGAAGAACGGCCAACTATTCTACAGGTCACTGAGGAGAATAGAGAAAGACGAAGAGCTGCTGGTGTGGTATGGCAAGGATCTCATTGAGCTGCTCCTCCTGAGCTCAGGCAGAAATCAAGTGAAAAATAAAGGGGAGATTCGTTCTCGTGGCCACGGCGCCCGTCAGTCTTCCCACATGGTTCCAATGAGGAACAGCGGCAGCCCCAAATCCTCAATGAAGACCAAGCAGGCGTTCCTCCTGCAGGCCACGCGCCTCACCAAGCTGGCGCGTCACATGTGCCGCGATCTCATCAGGCTGCGCCGGGCCGCGCGCCGCCCCTTTGTGCCCATTAACTGTGGTGCCATAAAGGCGGAGTGTAAGAGCTCTTTAAATTCCTAGGGAGGTGATGATGTCATGGGCTGTGTTCATGATGATAATGGACGTGTACGGATCCATCACTTCTATAACGTGGGCCAGTGGGCCAAAGAGATCAAGCGCAACCCGGCACGGGACGAGGAGGGCATTTTTGAAAACAACCGCGTCACCTGCCGCTTCAAACGGCCTCTTCATGTGCCACGGGAGGAGACTCTAGTGGACCTGCACCTAAGCTGGTACTATCTGTTTGCTTGGGGACCTGCCATACAAACGATAAGGAGATCGACCTGGAGCACCTTCATCACCGGGTTAACAGCTTGTGCACGGACGATGAGAGCCCCCACAAACAGTTCTCCACCTCCTCCATCGACTTGACGCCCCTGGACATGGACTCCCTCCCGGCCGCCCGGCAGGCCCTGGAGCAGATCAGCGACTTCCGCAACACGCACATCACCACCACCACCTTTATCCCCGAGCAGATCCAGACACTCAGCCGCAGCCTGTCGGCCAAAGCCGCAGCCGGCTTCGCCTTTGGGGCCGTACAGGACCACCGGACTGGGGGGCCTTTCCGGCAGCGAGCCCCCAACGGAGGCTTCTTTCGCAGCCCCGTCAAGACAATGTCCAGCATCCCGTATCAGCCCACCCCGGCCCCCAACTTTAGCTACGGCAACGACCCGGACAGGGGCACCTCTATATAGAGAAGCTATTTGTGATGACATGTGCAAGACCGTCATTGCAACTGGTGTCCTCCTATCCTTCATTGTCTCCATTCTCCTGTCTTCGTACTTTATCCACCGTTATCACAAGAGCACACCTAAGCCGCCCATCGCCTCAGCTGAAATGACCTTCCGCCGACCGGCCCAGTCCTACCCAATCAGTTACTCGGCCAATAACGTTCGTCGAGCTTCTCTCGATTCCATGGAGAATCAAGTGGCCATTGACACCTTCAAAATACCGGCTGCCGGTCTGGCCACCATGATCTCCACCATGAGGCCTGACATTGACAACATGGACGAGTACGTGAGAAATACGACAGCTCGTGCTTTTGCCGTCGTGGCGTCAGCCCTGGGCATTCCATCTCTCCTGCCTTTCCTCAAGGCTGTTTGCAAGAGCAAGAAATCCTGGCAGGCTCGTCACACAGGCATCAAGATCGTACAGCAGATTGCTATTCTCATGGGCTGTGCGATCCTGCCCCATCTCCGCAGCTTGGTGGAGATTATCGAGCATGATGTTGCAGGGCTGCAATGTCAACATTACATCCAGGCCCTGCAGAGCGAAGCGAACCAGGCACTTAATGAATATGTCAAAATGATTCACCGTGGGGACAGTGCAAGATTCGCCAAACTCTTCCTTGCTCTCTCCATGCTGAGATCCATCAACGCCAACGTGGTGGCCGGTCTCTTCTTCAAACCGGTCATCGGAGCAGTCAACATGGAGGAACTTCTTCTGGAGATGTTTTATGGAAAATAAAAGGGAGAAATCAAAGCCAAGACAGAGGCTTTGAAGAAGGTCATCATCATGATCCTGAATGGAGAGAAACTGCCTGGCCTGTTAATGACCATCATCCGGTTTGTGCTGCCTCTGCAGGACCACACAATTAAGAAACTACTCCTAGTTTTTTGGGAGATTGTTCCCAAAACTACTCCTGATGGCAAACTTCTTCAGGAGATGATCTTGGTCTGTGATGCCTACAGGAAGGGCCCCAGAATTTGACTCTAGATTTGGACACCGCTCACCCCTCTTTGACCATCAGCGACTTTGACACCAAGGTGGAGGAGGGCCGCGTACGCTCCCAGGAGCCCGACATGCCGCAGCGCTTCACTCGTTTTTTCGGGGTGCTAGCAACCGCCCAGTATTCCAGCGGCCAGCACTACTGGGAGGTGGACGTGCGGGACAAGGGGGTCTGGTATCTGGGCGTCACGACTGAGTACAGCAATCGCAAAGGTTTTGTAAACCTTTCGCCCTCCGCTGGCTACTGGAGCCTGTGTCTCCAAGACCGACTGTACGCCAACGAGGAAGACTCGCGCGTGCCCGTGGCGGACTACTGGAACTCCCCTCGTGTCGGCGTCTTCTTAGATTACGACCGGGGCCACGTTACTTTCTTCGACGCCGTCACTATGAAACGCATCTATAACTTTGTCACGTACTTTGACGAACCTGTCTCACCCTTCTTCAGCCCGGGGAAAAACGACCCGGGTAGCCGACTACAAATATGTCATTTCTACTGAATGAGCCCGGGAACGAGAGCGAGCGAGTGGAGTTCTCTAATCTCGTGCTGCTCTTCTGCGAGCTCATCCGTCATGACGTCTTCTCACACAACATCTACATGTGCACCCTCATCTCCCGGGGTGACCTGGCCTCCGATTCTCATCTGCCCCGCCCACGTTCCCCCAGCGACGAGCCCTCTGACGAATCAGAGCGCAAAGAGCAGGATGCAGGAAGCAGTGTAAAAATCGAGGCAAGTTTGGTTCCAAAACGCACGGGCCAAATTCAGAAGGAACGTTTTGCGGCAGGAGAATGGGGGTGTTGATAAGGCTGACGGCACGTCACTTCCGCCGCCCTCTTCCGACAGCGGTGCTATGACCCCACCCAGCACGGCCACCACACTAACTGACCTGACCAATCCCTCTATCACCGTAGTAACATCAGTGACCTCTAGTTTGGACAGCCACGAATCTGGGAGCCCCCCACAAACTACCTTGACAAACCTTTTCTAACGGTGGTGCATTTATTCTACGGCTACTGGCAGAGCTTCTGTACGCGCAAAAACTTTGCGTGGAAGGAGGAATACGACACGCGACAGGCCTCCAACCGTTGGGAGAAGAGAGCCATGGAGAAAGAGAACAAGAAAACCAGGGACAAGGCCAGGAAAGAGCACAGCGAGCTGGTGCGGTCACTGGTGGCCTTTGTCCGAAAACGTGACAAGCGCGTTCAGGCCCATAAGAAACTGGTGGAAGAGCAGAATGCGGAGAAGGCCAAGAAAGCTGAAGAACTGAGGAGAAAACAGAAGCTCGACCAGGCCAGGAAAGAGGAGGAAGAGGAGGATCAGGGGAAGAGGATCATTAATGGCTCTGCCGCCTACGAGGATGAAGAGGATCACGCCAGGTCAGGCGCTCCGTGGTTCAAAAAGCCCCTGAAGAACCAGTCGGTGGTTGACGCGGAGCCTGTGCGGTTCACAGTCAAGATCACGGGAGAACCCAAACCAGAGATCACCTGGTGGTTTGAGGGTGAGCTGCTGCCGGACTCTGAAGACTATCAATACATCGAGAGAGGCGAGACCTACTGCCTGTACCTGCCGGAAACGTTCCCCGAGGACGAAGGAGAGTACATGTGCAAAGCCGTCAACAGCCGAGGCACTGCCGCCAGCACCTGCATTCTCACGATTGAAGGTGCGTCACTATGACAGCCCATACCTGGTGTACCACGAGAAAGTGAAGACCAGTCGAGTGTTTATCCGTGACTGTAGCATGGTGTGCGTATATCCCATGGTGCTGCTCGGTGGGGGGCGAGTGAGCATGGACCTGCAGCATGGAGAGTTCATTATCTCTCTGGACGATGGATGGATCAAATTTGCTGCTGCGTCTCATGATGAGTGCTGGAATTGCAAAGACGGCGAAGCCATCGACTTATGTCGATCCCAAATCTGCTCCTCTGAAAGAGATTCCTGATATTCTAGTGGATCCCAGAACCATGAAGAGATACATGCGAGGTCGCTTTTTGGGAAAGGGCGGATTTGCGAAATGCTACGAAATCACAGAAATGGACACAAAGGAGGTTTTCGCAGGGAAAGTGGTGCCGAAGTCGATGCTGCTGAAGCCGCATCAGAAAGAGAAAATGAGCTCAGAAATCGCCATTCACAAAAGTCTCGATAATCCGCACGTCGTGGGATTTCACGGTTTTTTTGAGGACGATGACTTCGTATACGTGGTGTTGGAAATCTGTCGGAGAAGGGGACTGTGAAAATCTAATTCGTAAGATGCTAGTGGTTGACCCTGCCAAGCGGATCAGTGTGGCTCAGATCAAGCAGCACCGATGGATGCTTGCGGATCCCAGTGCACCCCACCAGACCTTTTCCCTGTCCCTTACTGATTACAACTCCAACCTGGGAGACTACAGTGAACCCGTCTTAGGCATCATGCAGACCCTCGGCATTGACAGACAGAGGACTGTTGAGAGGTGAGCGAGGCGACCAACACTCTGACCCCGGGCACCATGGGTCTGACCACCCGCTACAGTCCTCAGTTCACCCTGCAGCACGTGCCCGATTACAGGCAGAACGTCTACATCCCCGGCAGCACTGCCACCCTGACCTCCAACCAGCAGCAAGTC---CAGCAGCAGGCCCTGCCTCCGGCACAGGTGCCCGTCCCACAACCAGAGCCGCCCAAGGCCGCCCAGACGCCCGCCAGCAAGAAGAAGTCCACCAAGAAGGAGAAGAAGTA---------------CATGATGGAGAGGATAAGAAAAGAGATGATTCTGATGGAAAGGGGACTACACAGTCCAGTGGCGGGAAAGAGGCTCTCCAACCTCACCGACTCTGCCGGGAACGCGGTGCTTGAGGCCCTGGAAAACTCTCCGCACGCCGGTCGCCTCAGCCCGAGAATACACGGCGGGCTCGGGGATATTCCCACCAAAGGCAAGTTCGAGATAGACAGCTTGTTTGGAAACCACCACAACGACAATACCTCCTCCACTGAAGTGTCGTCCTCCGAAAGCAGGAAGAAAATAAACCTGTATCCTGAAGTTTCTCCTGACTCCGATATGAACAGTGATGTGGAAGTGGGATGCCCGTCTCATCGCTCGCCGGGCAGCATCAGCCAACACAAGGAGAACCACAGCAAAGGCTGGCCTCCTCATCGCACCCTCAGAGGTCACAGGCACAAGGTCACGTGTTTGCTGTACCCACACCAGGTCTCGCCGCGCTATGACCAGCGCTCGCTCGTGTCCGGCGGCGTCGACTTCTCCGTCATCATCTGGGACATTTTCACGGGCGAGATGAAGCACATCTTCTGTGTGCACGGAGGAGAGATCACACAGCTCATCGTGCCTCCAGAAAACTGCAGTAAACATGTACCTGCTGTCCCGGATCCTCTTTGCCTTGTCTCGTCTGGCAGTGGAAAAGGGCTGGATCCCGCAGCCCAAGAGCGACCCGTTCCCCCTGTTCGCCACGCTGGTGTGGGGCGTCGTGCTCTGGTTGTTTGAGTATCACCCACACACACTTCAGCCGTCCCTGCAGTCCTCCATGAACTACCTCTACCACGACAGCAACACATGGCACGACATTTCAGACTTTCTCATCTATAACAAACCCAAAACCAACTGAGTCTTCCACCTGCTATGCAGAAAGTGATGTACAAAGGACTGCTACCAGAGGACAAGACGCTTAGAGAAATCAAAGTTACAAATGGTGCGAAGATTATGGTGGTTGGATCTACAATAAATGATGTACTAGCTGTAAATACACCGAAAGAAGTTATTCAGCAAGAGGTTAAAGCTGAGGAGAACAAAAAGGAGCCATTGTGCAGGCAAAAGGTGCTGTTGGACTGTGGACTGGGTTCATCTGGAGTGTCTGATGGCTGCACCGAGGCTGTGGTGGCCCAGCACCGTGTTCTGATCTTCTGCCAACTGAAGAGCATGCTGGACATTGTGGAGCAGGATCTGCTCAAAACACAGCTGCCCACCATCTCCTACCTCAGGCTGGACGGAGGCGTTCAGGCCGGCCTCAGACACTCCATTGTCTCCAGGACCGATCCTATGAGATTGTCGAGGACATGGAGGCCAACAAAGTGCGGAAGATGAAGAGACGAATCTGTCTGGTGCTTGACTGCCTCTGTGCCCACGACTTCAGCGACAAGACGGCCGACCTCATCAACCTGCAGCATTATGTCATCAAAGAGAAGCGATTGAGCGAGCGCGAGGCCATCGTTATCTTCTATGATGTCGTGAGAGTGGTGGAGGCGTTACATAAGGCGAAAGTGACAGAGGAGTCGTCTCAGTATGAATTTGAGAACTACATGAGGCAACAACTCTTGTTGGCTGAAGAGAAGAACACTATACACGAGACCAAGAACTTCCTCAGCAAGAGGCATTTCGGTAACGTGCCTCCAGTGAGGCGCCTCGGCCATGATGCACAGCCCATCAGTCCTCTGGATGCCGCAATACTGGCCCAGCGCTTCCTCCGGAAGTAGCTGGTGTGGACGGAAAACAGGCCCGCAGAACAAACTCCAGCACGCCGCTGGGTGAACTATTTGACCACGGCCTGGACAGCTGGGCATGTGTGTTCTTCGTCGCTACAGTGTACTCTGTCTTTGGACGGGGTGAGACGGGCGTCAGCGTGGTGACGCTGTATTATCTATTATGGGTTGTCCTGTTTTCCTTCATACTGTCCCACTGGGAGAAGTACAACACTGGAATTCTCTTCCTGCCCTGGGGCTACGACATCAGTCAAGTGGGGACCCTTACAACAATGTGGTCCGCACCGTAATCGAGGCCATGGCTGCAGTATTCGGCGGCACACAGTCTCTGCACACTAACTCTTTTGACGAGGCTCTGGGTCTCCCCACGGTCAAGAGCGCACGCATCGCCCGCAATACACAGATCATCATCCAGGAGGAGTCGGGCATCCCGAAGGTGGCTGACCCCTGGGGTGGGTCCTACATGATGGAGGCCCTCACCAATGACGTGTATAACTCAGCGCTCACGGTGAGCATCACAGATTATGTGGTGTTTGATCAGGGCAGTCTTTTACAGACTTTGATCCAGGC-CACACAGACTGTCGCCACAGCCACTAGAGCTCCGGTTGAGCGGGTGGC---CGAACGTCTGCGTGTGGCCTTCCTCTCCCAGCACTCCCAGTGCCAGCCTAGCCTCATCAGTGTCAGCACCAGTGGCGTCTGGATTGCTTCT---GGACGCAACGACTTCCACGTTGCCAAGGGCAGCCTCATCAATGGCTTGCTGTCTGAAGGACGAGCTCTTGTGTTCCATTTGTCTGAGCATTTATCAAGACCCAGTCAGTTTCGGCTGCGAGCACTACTTCTGTCGTAAGTGCATCACTGAGCACTGGAGCAGACAGGAGCGTCACAGCACACGAGACTGCCCGGAGTGCAGGAGGACCTTCACGGATCCGCTTTTGTCCCCGAGCCTCAAGCTCTCCAACATCGTGGAGAGGTACGCCGCTTTCCCTCTGGACGCCATCCTCAACGCCCAGAGGAACTCGTACCCATGCAAGGACCATGAAAAGGTCAAGCTCTTCTGCTTGAGCGACAAGAGCTTGGTGTGCTTCTTCTGTGACGAGCCCGCCTTACACGAACAGCACCAAGTCACCTCCGTCGACGAGGCGTACGAGGAAATACAGGTCCCCACAAGCACCAGAGTGCAGTAACATGCTTGCAGTTCAACAAGAATTTTGTCATCACCAGCTCTGATGACGGTACGGTGAAGTTGTGGGACCTTCGGACAGGCGAGTTCATCCGCAACCTGGTCACACTGGAGAGCGGAGGTAGCGGCGGTGTGGTCTGGCGAATCCGCGCCTCCAACACCAAACTCGTTTGCGCGGTGGGCAGCCGTAACGGCACGGAGGAAACCAAGCTCCTGGTGCTGGACTTTGATGTGGACATGAAGTGATTCAGAAGGCCGTGCTCCGATCCACGTCGCCATCAGCAACCAGCAAAGCGTCATCATTCAGCTGCTCATCTCCCACCCTGAAATCCGATTAAATATTCGAGACAGACAAGGCATGACGCCATTTGCCTGTGCCATGACCCATAAGAACAACAAGGCTGCCGAAGCCATCCTTAAGAGAGAGCCTGGCGCTGCCGAACAGG----GGAAAAGAGAC-AAAAGTTTTGGTCGAAGTATGGCGCGAGAGA---------CTGGAGACACGAAAAG------TACCAAAGTGAAAAAGCATAAAAGGAGGAAAAGCAAAAAGGAGAGTAAAACAAGGATTGTGCACGCCAACATTTTGTATGACCATACCAAAGGAGGGGATAACCCCAACAACAGACAC---TATGCAAACAATAAGATCAAAACCACAAAATACACTCTGCTTTCTTTCCTACCGAAGAACCTCTTCGAGCAATTTCACCGGTTTGCCAACGTGTATTTTGTTTTCATAGCCTTACTGAATTTTGTGCCTGTGGTCAATGCGTTTCAACCAGAGTTGGCTCTTGCCCCTGTGGTTTTTATTTTGTCCGTTACCGCTATCAAGGATTTATGGGAGGATTACAGACGACACCGCTCAGATAAAGAAATAAATCATATGGACTGTCTCGTTTACTGCAGGTGGCTCCGTCCCGGAGGGACTGCAGATGTGAAATGATCTTTCTGTCGGGATGCCTACTACTCCTGTCCGTCTGGGGATTTCAACCTGCATTGGCGAAGGTTTGCAACGATTACACAAGGCACGGCCTGGACAACAACTGGTATATGAGGGATGGTGAGAAGTTGCCAATCATGGTCCTGATGCCGATGAATGAATCAGCGCTGATGAGCGGCATCAGTCAAGGCATCGAGCCGGCCGTTCAACTGGCCATTCAGCACATCCGCGAGTCCAGGCAGTACTCCTTCTCACTCATCACCAAAATCTACGACACCGAGGCTCTTTGTTGCTGGACAGTTTAAAGGAGCACATCTCCACCACGGCACAGGACCACTGTAAAGCCATCTACCTGCATGTGCTCACCACCAATAACACTGCCATTCACTTCTATGAGAACAGAGACTTTAAACAGCACCATTATTTACCATATTATTACTCTATACGAGGAGTGCTGAAGGATGGCTTCACCTATGTCCTCTACATCAATGGCGGACATCCTCCATGGACGATCTTAAATGGAAGAACCTAAAGCATAAAAGGGACCAGAACTACCAGAAGATTATTTGCTGTCTAGTGCACCGTTACCTGACCTCCACAAGGCAGAAGATGCAAAGCACTGACCAAGCCACGGTAGAGAACCTCAACGATCTGCGGCAAGACCTATCCAAGTTCCGCAATGAAATGAGGGACCTTTTGGGCTTCCGCACATCAAAATATGCCATGTTCTACCCCAGAAGCTAAGGGAGGGCACTTGGAGGTGCGGCGAGAGGATGCACGTGCTCAGCTGATGAAAGAGGACCCTGAGCTGGCCAAGTGCTTCATAAAGACTCTGTTCGGGGTCCTTTATGAGGTGTACAGCTCCTCAGCCGGGCCTGCCGTCAGACACAAGTGCCTTAGAGCCATCCTCCGGATCATCTACTTTGCAGATGCAGACCTGCTTAAAGATGTACTGCGCAACCATGCTGTGTCTATGGCGTCGATGAGGGAGAGCGACACCGGCCTGTGGCTCCACAACAAACTTGGATCGACAGACGAGCTGTGGACACCTTCGAGCATCGCTTCCCTACTCACCGTATCGGTCATCGACAACATACGCCTGTGTTTCTCCAGTCTGTCGCCTCCGGTGAAGCTTAAACTCTTGCTGGGGATGCTGCATCTCCCGCGCAGGACCGTGGATGAGGGAAAATCTCGAGCGCATTGTGGAGATCGCAAAACTTCGTGCCATGCAGCGGAAGGCTCGCTTTGCGAAACTGAAGATCTGCGTGTACAAGGAGGAGATGCCCATCACCCCTTATGAAAGACCGCTGTTCAATTCGCTGCGGTTTGAGCGTTCGGAGAGCGAGGCCAAGCTGTTTGAGCACCATTGTGAGGTTGACGTGTCATTTGGGCCCTGGGAGGCAGTGGCTGATGTTTATGACCTTCTTCACTGCATAGTGAGCGACCTGGCAGATCGTGGCATCTCTGCTGACCAGCAATGCATTGGCGTGTGTGACAAACACCTCATCAACCACTACTACTGCAAAAGGCCCATCTATGAGTTTAAAATCACCTGGTGGTGTAAAATCCTGACTGACGACTTTGCCGATAAAGAAGGTTTGGAAATGGGCGATGAATACTTTGCCAATCTAGATCACATTGAGAGTGTGGAGAACTTTAAAGAAGGTTACGAGAGTGAGGCTCATTGCTCCGACAGCGAGGGCAGCGGGGTGGACATGAGCAGGGTTAAACTACCTGCTTCCTCCCAACACGGTAAATCCACCACCAAGATGGAGGAGCGTAACAGCAGCACTACCGGCAAAAGGTGAGTTTTGCAGTCAGGGTGTGCGTGAGGGTCTGGTGGTGAGCTTTATTAAGTTTATCTGCCAGTCGTCTCGGCAGTACTGTGAGAGTGCAGGTGACAGAGGAGGATCCACTCCTCCTGCCCTCCTCCTGTTGCTCTCTCGTCTCTGTCTGGACTACGAGACCTCCACCATCTCCTACATTCTCACACTCACAGATGAACAGTTTCTTGTACAGGCATGCTAAATAGCTTTATTTAATGTTTAGGACTATACGAACAGAGGAGTCAGCGTGGGGGGAGGACGAGGAATCGTCTGAGCACGATTACTACAACAGCATCCCAGGAAAGGAGCCTCCTGTTGGGGGAGTGGTGGACTCTAGGCTCAGGCCTCCTGCGGGCCTACTGGGTCACGTCCACACACAACCACAGAGCAAAACCGCTCAGGCGTTGGGGCAGGTTGGAAAGGTTTTGAAAGTGTATGCCGACGGGGATCTGCGTGTGGCGTTTGGAGGTCAGACGTGGACC-------TTTAACCCCGCGTGTCTCTCTGCACAGCCTGGTGAGGTCGACGCCAATCTGATGACGGCTGAGAAC-GCCAGCGAATCAGGAACCACACACACACACACACACACACACACACACACACACTCATCCAGACGGAGGTGGAGTGCAGCCCGAGCTCGGAGAACTCAGAGCAACACAACCTGCTGGAGCAGCTCCAGTCCCGGTACCGGCAGATGGAGGAGCGCATCACCTGCCCCATCTGCATCGACAACCACATCAAGCTGGTGTTCCAGTGCGGGCACGCCTCCTGCATCGAATGCAGCGCCGCGCTCAAGACCTGCCCCATCTGCCGGCAGACCATCCGCGAACGCATCCAGCTCTTCGTCTGACTGCTGGAAGCTCTGCAGTATGTGGACAGCACGGGGGCGGTTCAGCTGAAGGGACGTGTGGCGTGTCAGATCAGCAGTCATGAACTGTTACTGACTGAACTCCTGTTTGAGAACACTCTGAGTCCTCTCGCACCTGAGGAGAGCGCCGCCCTGCTGTCCTGCCTCGTCTTCACACAAAACACCCAGATAGAACCGCACATCACCAACACGCTACAGGAGGACTGTGGTGAAGTGTAACATCGCAAAGTCCCAGGCTTTATATAGTGCCCAACGTGGGCTGAAGACCAATAATGCTGCAGTATTTAAAGTGGGCGCTATCTTCATCAACATCCCGCAACATCCTGCAACGCTGCACAGCATGATGGTCCGCAGCTCCCATCAGCTCTCAAAACAGATTTCAGACCTCATCCGTCAGCCCTCCAACATGTGTGCTGTTCTGGCTGAACTATAAGGCTGCCTATGATAACTGGAAGGAACAACGCTTGGCTCTCAACTCGGATATTCATATGGCCACAAAAGAAGTGGTAGACAAACTGCCAGCGATACAGCAGACCAGCGCCCAGGCCTTCAGCACTCTCTTTCTACAGCTCACTGTCAATGACCTGGGCATCTGCCTACCTATCACCAACTCTACACAGGGAGATCTTTGTACATGGAGACCTGCAATGGGACATATTCCAGGTGATCATCTCCCGCTCCACCACCCCTGACCTGATAAAGATCGGCATGAAGTTGCAGGAGTTCTTCACACAGCAGTTTGACACCAGCAAGCGGGCCTTGTCCACCTGGGGCCCGGTGCCCTACATTCCTCCCAAAACCCCGGTTATCAACATGGACAAAGGAGCAGCTGAACTCTGTCAGGAGTCGGAGTGACTGGATCGAAGCAGACTATGTTCTACGCAGAGGTGTCCGATGAGAATTGCGTCGGAGAGGGAGGAGGTAAACCCCAAGAGGGCGAATTGATCGAGGTGGTCAAAGTGCCCCTGCACGAAGCCATGACCTTCGCCTTTGACGAGAGCATCCCGAAAACAATGGGTGTCATTTTCAGCTTCATCTGGTTCCACAGCAACATGTCACCGAAGTATAAGATCTCCACCAATGTGTAACGGGGAACTGGTCTCTAAAGAGGTTTAAGATGGACAGGCAGGGTGTGACTCAGGTTCTCTCCCGCCTCTCCTACATCTCAGCCTTGGGCATGATGACCAGGATCTCCTCTCAGTTTGAGAAAACCAGGAAAGTTAGCGGTCCCCGCTCCCTTCAGCCCTCCCAGTGGGGCATGTTGTGCCCTTCAGACACACCTGAAGGAGATGCTGCCGGGCTCTATCCAGATAACCGGAGAGGCGCTGTCCTGCGCGGAGGTGAAAGACATCTGCGACAGCCTGAAGGAGAACAGCGTGCGTCTGCTGTCCGTGCGCGGCTGTCAGCTGTCGGACCGAGACTTCGGCCGCGTGTGTCGCGGCGTCGCAGAGTCACACTCCCTCGCCCAGCTCAACCTGAACCTCGGCGTGGTGTCCACCATCGGCCGGACCAAGCATCTGGCAGATGCGCTGAAGGCCAACAGATCCATCCAGACCCTCTTGGGCCGTGAGGCAGGTGACGTGGCACGGGAAAGGCGACTACCTGGCGTGCGTCATGCCCGACAACAGCAGCAACCTGCAGGTGGTCATCCACCAGGTGAGCAAGCGCAGGACGCAGAACCCCTTCCGCAAGAGCAAGGGTCTGGTGCAGTGCGTGTCCTTCCACCCCGTCAGGCCCTACTTCTTCGTGGCCACGCAGCGATACGTGCGCGTCTACAACCTCATCAAACAGGAGCTCACCAAGAAGCTGATGGCCAACTGCAAATGGATCTCCAGCATGTCCGTCCACCCGGCAGGAGTGTGTGCGGAGTCGAGCGCTGCGCTCCATCCTGGCGGTGCGTAAGGTGAGCAGGGAGGAGGCGGAGCTAGTGGTTGACGAGGTGTTTGACAGCTGCTTCCGAGACCACGCCCCCTTCGGGCGGATCCCACACACCAAGACGGACGCCAGGTTCTCCTTCAGGGACTTCGAGAGCCGCGACCGCTACCATGCTAACCTCTGAAACTCTCCATCAGACGAGTCGGAGGAGCGGGACAAAGAATCACGCACGCTCACTTACCCAGCATACATTGCCAGCCTGCTGGACTCGGGTGCCAAGCGCATGGCGGCAGGGGTGCGCATGGACTGCAGCAGTCAGGGCCAGTGCCCTTTGTCCTGTCACCTCTGCCACATGAGCCCTGGGCCTGCACGTCCTGCAGAGCCTGTGCTGCTCAACATCACGAAAGCCACGCCAATCTACGAACTGGTCAACGGCAACGACACCTACCAGGTGCTTGGTGAAC--TGGAGAAGGACCCTAAGCTGGTTTACCATATTGGACTGACCCCAGCCAAACTACCGGACCTGGTTGAGAACAACCCACTAGTGGCCATTGAGATGCTCCTGAAGCTCATGTCATCCAACCAGATCACAGAGTATTTCTCTGTCCTGGTCAACATGGACATGTCACTGCACTCCATGGAGGTGGTCAACAGGGACAGCCTGGGGAGCCTCCAGTAGAAAATGGCTGGATCCCTTACCTTGGCTGTGCTCTTCAGTTTGGGGCAAACCCTTTGGAGTTTCTTCGCAGCAGACAGAAGAAATATGGTCACATTTTTACATGCAAGATCGCTGGGCAGTATGTCCATTTCCTTTGTGATCCATTCTCCTACCACTCCGTCATCCGCCAAGGAAGGCATCTGGACTGGAAGAAATTTCACTTTGATGCCTCTGCTAAAATGTCGTTCGCCTATTCGGATTATCTGGCCGCTGAGTGTCTGGTGTCGATATCCAGCGGTCCCGTCCTCCATCGACCCACCCCGGTGTCTGGTGCGGCTCAGGCCCCTCCTCAGGGCCTTCCTGCCGGGGAGCCAGACGGGTCGAGCGAGGACAGGGAGGTGCGGGAGACGCTCCGGTTAGAGGGGGCCAATATGATGACGGTGGCGGAGATCCTCACCGACCTACACGGCAAGTTTCGTCCCATGTCGGCCTACTCCGAAAGCAGCAACTCGTCATGCGGAGAGAGCGGCTACACCACGTTGTCTGACTCCACCACCCCAACACCGACCATGACCCCCTCTGCTACCCCTGTCCCGGGACAGTACAATAACACTCAGCAGTTTTGG---GGAGGAGGAGGCGCACCCCGGTCCCCCACCAAGCGTCACCCCTGTACTTTCGACGGGTGTGACAGGGTATATGGCAAATCATCCCACCTGAAAGCGCACATCAGGACCCACACAATATCCACCACAGGCTGATCCATCTGACTCCCGCAGACTATGACGACTTTGTGAACATCATCCGAAGTGCCCGCGGGGCGTTTTGCCTGACACCAGTTGGCATGATGCAGTTCAACGATGTGCTGCAGAACCTGAAGAGGGGCAAACAGACAAAAGAACTATGGCAGCGGATCTCGTTGGAGATGGCCACCTTCTCACCATGACTATGATGATGATGTCTCTGAACAGCAAGCAGGCTTTCGCCATGACCCACACCAGTTTGGCCGAGGCCAAATACTCCAGTTTGCATTCCTCGTCCTCTTCCACTTTGACTTCCAACGCAACCTCGTCCTGTTCGTCGTCCAGACACAGCAACACGATCAGCA---GCGGCGGCGGCAGCTCCGAGGCGATGCGCCGAGCATGTCTCCCAACCCCACCTGGAAGGATCCAGTGGGTCTAGTTTCGGAATAGACACTATTTTGTCCACAACCAATTCTGGCAGCTCAGTACTGATGAACGGGGATTTTCGACTCGGTGACAGTAACAGAACAGCGGATTTCAGGAGTCAGGCGACCCCATCACCATGTTCGGAGATAGACACTGTGGGAACAGCCCCCTCATCCCCGATCTCAGTCACGATGGAGCATCCCGAACCGCATCTGGTCCAAGACAGCCTTCAGCATCACCATCAC---CATCATCATCACAATCAGGCTCAGAGTTTGCAGCTTTCACCCCAGCCTCATCCGCTCGGTCAGGCTGGCTGTGCCCCCAGGACTGCCACCTCCTCCTTTCTAATCAAAGACATTTTGGGCGACAGTAAACCGCTAGCAGCTTGCGCTCCTTACAGCACCAGTGTCCCATCTCCACATCACAGCCCCAAAACAGAGAACGGAACCAGCCCGGACGGCATCAGGCCCAAACTAGAGCTTGATGACAACAGAAGCAAACTGGACAAAAGAGATGACATGCAGAGTGATTTGAAATGTAACGGGGAACACTGTCTGATGGGCATCAAAGGCACAGTTAGACGCAGCACAGATGGCGATTTCATTCATGCTAATGTGGATATAGACCTGATCATTACAGAGGAGCCAGAGATGGGTAATATTGAGAAGCCAGTGGAGATTTTCCACATCATTGAACATTTCTGCCTGGGCCGTCGACGGCTGCACCTCTTTGGCAGGGACAGCACCATCAGGCCAGCCAAGCTAAAAAAGATGAAAAAGAAGAAGAAACGGGGAGAGGAATTCTCCATGGATGGACGGACCCACATTACTAAAATTTTTGCTAAGTTTTCACATGATGCACCTCTTCCCATGATCAAAAAGAAGCACCTAACCATCGAGCAGCTCAATGCTCGTAGACGGAAAGTCTGGCTCACGATTGCCAAAAAAGAAATCCCAAAGTATTGAGCAAATGCTGGCTGTGAACCCCGGGAAGACGCCCATCAGTCTGCTGCAGGAATATGGAACGCGGATAGGCAAGACTCCAGTGTACGACCTGCTTAAGGCTGAGGGTCAGGCCCACCAGCCCAACTTCACCTTCCGTGTGTCTGTGGGCGACATCAGCTGCACCGGCCAGGGTCCCAGCAAGAAAGCTGCCAAGCACAAAGCTGCCGAAGCTGCCCTGAAAATGCTGAAAGGAGGAATGCTGGGAGGGGTCGAAGGAAATGGGATGGAGGGAGAAGGCTTTGTCGGAATTGATATGGAGGGAGAATCTGATTGAAGAAGGTGGTGACTGGGACCGGAGGAATCGTCTGAAGGTGTATCAGGGTCTCTACTGCGTGGCCATTCGGGATTTCAAGCAGGCAGCGGAGCTCTTTCTGGACACTGTCTCCACATTCACCTCATATGAGCTTATGGACTACAAGACGTTTGTTACGTACACTGTGTATGTGTGTATGATCGCACTGAAGAGGCCTGACCTGAGAGAGAAGGCATAGGAAAGCTGTTACAAGTACAGAATGGGACTCCAGCAAGCACAAGTTACAACGGGGTAGATGCCCTACATGCCTGTAACATCCTCCAGCAGCTTAAAGCCTTGTACGACGAAGCTCAGTTGACTGACATTGTCGTAGAAGTGGACCATGGGAAGACATTTTCTTGTCACAGAAATGTCCTCGCTGCCATCAGCCCTTACTTCAGGAATATTATGGCCGGAAGTCTGCTGTGGGTCGTGACGTGTGCCGGCTGCGGAAGGCGTACTATGGCGCGCGTCATGAGGCTGCTGTCCAGATTGATGAGATCGTGGGCGAGACGGCCAGTGAGGCCGACAGCTCTGATTCGCTGGAGAGAGACCACGCCCACAATCACCATGACGGAGGGGGCAGCCACGACAAAGACGATGATGTGATCCGCTGCATCTGTGGCATGTACAAGGACGAAGGGCTCATGATCCAGTGTGAGAAGTGCATGGTGTGGAAATCAGAAAGATCACAGATGCCCATACTCCATCTAGTCGTACAGTCAACAACACCCTATACTACATTCTGTCCACCTCCACGGCGCCCCTGCTAGATCAGAGTCTCACAGCAGAAGAGCATGAACGACTGGAGTCCAGTCTGAATTACGCTGACCACTGCTTCAGCGGCCACGCCACCATGCATGCTGAGAACCTGTGGCCAGAGCGTCTGACCAACGTAGCTCAGATCCTGCAGCTTGTGAATCTCTGGAATTTGACTTTCCAGAAAAGAGGATGCAAGGTACTTGTTGCAGCAGGCACTCATGGTATGATGCAAGGCATGGTCCTCAGTTTTGGAGGTCTGCAGTTCACCGAAAACCACCTTCAGTTCCAGGCAGACCCCGATGTCCTTCACAACAGCTACTCTTTGAGGGGTATCCATTATAATAAAGACCTCATCAACCTGGCCGTATTGCAGGACGTCGAAGGCAAACCCTTCCTGCATGTGTCTGTCAAGCCTCAGGAGAAACCTGTGAAGCTGTACGCCTGCGAGGCCGGCTGCATGAACGAGCCTGTGGAGCTGACCTCAGAGTTGCGAGGTCACACGTTTCCTGTGATGGTCACCCAACCCATCACGCCTCTGCTGTACATCTCCACCGATCTCACTCACCTGCAAGACCTGAGGCACACGATGCACGTCAAGGCCATCTTGGCTCACGAGGACCACATGGCCAAACAGTATCCTGGCCTGCCCTTCATCTTCTGGTTCAGTGTGGCATCTCTCATCACGCTTTTCCACCTCTTCCTCTTCAAACTCATCTATAATGAGTACTGTGGGCCTGGAGCCAAGCCACTCTTCAGGAGTAAGGTATAATCTGGCCTGTCATCGACTTGAGACGCTTCTTCAGAACATCGACCTGCCGCCTCTTAACAGCGCTAATAACGCACAGTACTTCTTGCGCAAGCCCGATAAAGCTGTTGAGGAGGATTCCCGTGTTTTCTCCGCCTACCAAGACTGCATTCAGCTCCAGCTCCAGCTCAATCTGGCTCACCATGCTGTCCAGAGGTTGCGTGTATCTCTGGGAGCCACCAGGAAACACCTACCCGAGAACTACGACCCCAGAGAGCTGGTCCAGAACTCTTCTACCGAGCAGCTCCGAACCATCATCAGATACCTACTGGACACACTGCTCAGTCTCCTGCACTGCTGTAATGGATGCCCATCCTCAGTGTCTGTGGAGATCAGTGCAGATGGTGTGAACATGCTTCCCTTGTCGACCCCAGTCATCACTAGCGGTCTCACCTACATTAAGTTCCAGCTGGTAAAGGCAGAGGTGGCGTCGGCTGTGTGTCTGAGGTTGCACCGGCCCCGGGACGCCAGCACTCTGGGCCTCTCGCAGATTAAGCTACTGGGCCTGACTGCTTTTGGAAACACTTCCTCTGCCACTGTAAACAATCCTTTTCTTCCCTCTGAGGACCAGGTCTCCAAAACCAGGATTGGCTGGTTACGGTTGTTGCATCATTGTTTGACTCACGTTTCTGATTTGGAGGCCATGATGGCCAGTGCTGCTGCTCCTACGGCAAACCTCCTGCAGACCTGTGCCGCTCTCCTCATGTCCCCGTACTGTGGCATGCACTCGCCCAACATTGAGGCGGTGCTGGTGAAGATCGGCCTCCAGTCCACACGCATAGGCCTCAAACTCATTGACATCTTGCTGCGTAACTGTGCTGCTTCTGGCACTGATTTGGCCAGACACAGAAGAATTGTTACGGCAGCAGCAGTTTCTGGAGGTGTTTTTAGAGGGCACTCGCTCTCGCAGCGGGAAGCCGTCTCCAGCACGTGCCGGCATGCTCTCCATCGTGGTTGACACACTCTGTGTTAGCAGCATCCCTGATGTTCTGATTGTGCCTGTTGGTATCTCATATGACCGCATCATTGAGGGAAACTACAACAGCGAGCAGCTGGCATGAAGAACTTAACGTTCCAGATCACGCCGGACTCCAACAAAGACAGCGAGAGCATCCAGATGGGCCGAGACCTCAAACTTTCCTGTCACGTTGACGCCCAGCCTCAGGACAAGGTGAACTACACATGGTACAAGAACGGAGCTCTCATCATCCCCACCGACAGTCTCATCGTGCTGCGCAGTGACCCGGACATGCCGCCTGGTACCAGCAGCCTGGAGATCGTGGACATGAAGTTCAGAGATCAGGCCACCTACAGCTGCGTGGCCAACTTCCCCGGGAGCAGCGTTCCTGAACTGAGAGTGGATGTGAACATCACGCAGAGCAGCGGTGTCGCACATCTATGAAGAGAGAGCCACAATGATAGCCGCAGGCGAATTGCAGTCGTTTGTCCCATTTGGTCGTGAGCACTGCAAAAATCACCCGAATGCCGTGAATCTCCAGCTGCGGCAGCTCCAGCCGGCCTCTGAGCTCTGGTCCTCTGACGGGGCGGCTGGGCTCGTGGGATCCCTTCAGGAGGTCACGCTACAGGAGCGAGAGAAGGGGTGAACCAGCCCAAGTTCAACCAGCGGAGGATCAGCAGCGCCAAGTTTCTGGGGGAGCTTTACAACTATCGTATGGTGGAGTCTGCCGTCATCTTCCGCACGCTCTTCTCCTTCATCTCGTTCGGCGTGAACACGGACGGTTCCCCGAGTCCACTGGACCCGCCCGAACACCTGTTCCGCATCCGCATGGTCTGCACCCTCCTGGACACCTGTGGGCAATACTTCGACCGCGGATCCAGCAAGAAGAAGCTCGACTGCTTCCTCATTTACTTCAAGGTGTTGAGGCAGATGAGGAAGTTGCCCTGGCAAGACCCTGATGTGAAGAGTTACCTGATCTGCTGTATGGTCAACATCTGGAACGTCAAGTACAACAGCATCCACTGCGTGGCAAACCTGCTGGCCGGACTCGTGGCGTATCAGGAGGACGTGGGCATTCATGTGGTGGACGGCGTGCTGGAGGACATACGTCTGGGCATGGATGTCCACTCGCAGCTGCCAGGGATCCGACTCAGTCATCAAACCCCTGGACACCATTCCTGAAGACAAGAAGGTGCGAGTGCAGCGGACGCAGAGCGGCTTCGATGCCTTCGAGAAGCCGGCGAGTCAGGTGAAGCGGGTCCACTCGGAGAACAATGCCTGCATCACCTCCAAAAGCTCCTCCTCTGGGAAAGAGTCTCCAAAACTACGCCGTCACTCCAGTCCTAGTTCTGTCAGTGTCAGTTCTGCGAGCCCACCGGCCTGGCCAGTCTGGCTGATATCTTCCACGTCAACACAGTGGGGCAGCTCCTGATGAGTTTTGATGTGTCGTCCAGCAAACAAGCGCTCTCCTTTGGGGACTCTGGTGGCGGTGTGCACCTGTGGTCCAGCGCCCCAGAGGTGTCCTTCAACAGTTACTCCAGGGAGACGGAGTTAGCTCTGCCCTGCCTGGTGGATTCCTTGCCCCAGCTGGATTGGAACCATGAGCTCATGCCTCTGTGCCTTCTGCCAATGCCTCTTACCAGCACAGAGCCCCTGCTCTCTGATTGGCCAGCCTCCCTTATCACGCCCAGCCCCAGGGGTCGTCCAGACCATCGAGGATCATCACCAGGAAGTGATTGCCTTATTTAGAGAAAATGGGTTCCATGGCCTGGTTGCCTATGATTCTGATTACGCCCTGTGCAACATCCCGTACTACTTCAGTGCCCATGCTCTCAAACTCAGCCGCAACGGCAAAAGCCTCACCACCAGCCAATACCTGATGCACGAAGTTGCCAAGCAACTTAATCTCAATCCAAATCGTTTTGTCATTTTTGCTTCACTTTTACGAGCTTTTGTAAGGATGAGTACCACCCCCGAAGCCTTCCTTTCGTTGCGGTCCCATTTCAGCAGCTCTCATGCTGTGCTCTGTGTCAGTCACTGGATTCTGGGCATTGGGGATCGGCATCTCTCTAACTTCATGATCAACACGGAGACGGGTGGCATGATCGGCATTGACTTTGGTCATGCTTTTGGATCAGCCACACAGGTTTGATGGGTCAGAGAGTGTGGTGATTGTGGCTGCTCAGAAGCGCACGTTGGGTGGCCGTGAGCTGCAGCTGCCCTGCATGAGCTCGCTCACTTCCAAGACCTCCACGCAGAAGTTTTTCCTGCGTGTTCTGCAGGTCATTATTCAGCTTAGAGAAGACACACGGCGTGCTAACAAGAAAGCTAAGCAGACAGGAGGAAGACTGAGGCATTTCAGGGCTGCACAGCATCTGACGATAAGACAGCAGCCGTGGAGGATTTCCTGCGTTACCTGTATGGAGCCATGGCCCATGACGCCATCTGGCAGTATGCCAGTGAGGAGCAGCTCCAGGACGCCCAGATGGCCATCGAACGCAGCGTCATGAACCGCATCTTCAAACTGGCATTCTACCCCAATCAAGATGGGGACATCCACAGAGACGGGTGGTCTTCCGAGTGTTTTCAGTAAAAGCGTTCGTGTCTGAAAACCACCTGGTGGATATTCTACTGATGCTGCTTCTGTACGGCTGGGCGGTGATTCCCCTCATGTACCTGCTCAGCTTCCTGTTCTCCACGCCAGCCACTGCCTACACGTGCCTCACCATCTTCAACATCATCAGCGGCACCGCAACCTTCCTCGCGGTCACCATCATGACCATCCCTTGAATATTCTGTCTGCTATAATTGTGTTTGAGAACCTCCATGAGGTCAAAAGGCTTTTCCACTGGGGTCCGATCATCGCTCTGACGGTCATTGGCATGTGCTCCACCATGGCCATACTAGACTCCATAATCTGGTACTGGCCACTGGACACCACTGGAGGCAGCATTAACTTCATCATGCTCATTAACTGGACTGTCCTCATTCTGTACAACTACTTTAATGCCATGTTTGTCGGCCCTGGTTACATTCCTCTGGGGTGGAAACCGGAACAATGATCGCCCATCTATTCAGAAGCCTCATCTTTTCTACCTCCCAGATGTTCCCAGCATACCTTTCTTTCCCAGGGATGCTCATCGTCATGACATTGAGGTTCTGGAGGCCAGTTATCCCAAAATCCTTGCTGAGTTTCAGGCAGTGTACCAGAGGGGGATTGATACAAAGCTAGGGTGGAGCTACCCAGGACCAAAGGTGTATCAAGGCGTGAAGAGACATGGTTTCATCCAACCCCACATTCTGGCTGAGCAGGATGTGGTCATCACCACTTACGACGTGCTGCGCACTGAACTCAATTACGTCGACATCCCCCACAGCAACAGCAAAGATGGCCGTCGATTCCGCAACCAGAAGCGTTACATGGCCGTACCGAGTCCTCTAGTGGCCGTGGAGTGGTGGCGCGTCTGCTTGGATGAGGCTCAGATGGTGGAGTGCACAACAGCTAAGGCGTATGAATGGGCACTAGAGGGCATGCGTCATTTGGCGTGTGTTAGCATGGAGGAGTGTGGCATGTCTGAGAAATGTCAGAGCGTGATCACATGTTTGGAGACCTATCGCACACAGCACCCACCGATCCAAGACACACACTTCCAGGAGATGAAGGACCTCGCTGGGGAGCTGAAGAGTGAGCAGGGACTCAAGCAGTGGAAGTTCGCCTGGTCCAAGTGTCAGGAGACAAAGCAGATGTTTGAGAAGAAGCTGGAGATGGCCCTGCGCTCCCGCCGCGAGAGCGACTCCAAATCAGCAAGAAATGGCAGACAGCGCCAGTCTTCAGTTTGTGAGCCCATATGCATTCGAGGCAATGCAGAAGGTAGATGTAGCCAGACTAGCTGCTTTAAGTGACCCAGAGCTGCGGCTCTTGCTGCCCTGTCTGGTGAGGATGGCTCTCTGCGCCCCTGCGGATCAGAGCAATGCCTGGGCACAGGACAAGAAGCTCATCTTGCGACTGCTGTCGGGGGTGGAAGCGGTGAACTCCATTGTCGCGCTGCTGTCTGTGGATTTTCATGCTCTGGAGCAGGACGCTAGAAAAGAGCAGCAGCTTAGTCTCTACCCTACAGTCAGTGGTTTGTTCCAACGACTCCCTCTTCTACTTCGTTTTCTTCTACCCCTTCCCTATCTTTGGCATCCTCCTCATCGCGGTCCTGCTGGTGCGATACAAGAGCCGCAGCTCCAGCAAAAACCAGGAGGGCAAGAACGGAGCGCCGCTCCTATGGATCAAAGAGCCCCACCTCAGCTATTCCCCAACCTGTCTGGACCCCCCAGCCCTCAGCCTTCACCCTGGCTCTGTGGAGTAAATGGTGAAAACCGAGGGCTGCGAGTGGGAGACCGGTAACGGCGTGAACCGGGAGGACGGTGGCACGGGAGAGGTGGAGGAAACGGCCGCTAGAAAGCCGCTGCTGGAGATGAGACCTCATACGCTGCTGTTGCAGAAACACTCGCTCTTCCAGGACTCCTGGCAGCAAGAGTTTCCCTGGCTCAAATTCAGCCAGGAAACTGGATTGATGTCTTGCTCGTGGTGCCATAACATCGCCGCCAAAAACAGCGACGAGCTGGTAAAAGGCAGTCGGAATTACAAGCGGGCCTTGCTGCTGAGACATCACCTGTCCTCGGAGCACGGCAGGAATGACCCGACCAGACATAATTCCTCCTTGTCTGCCTCCACGCTAGTGACAGTCCACATTCTGGATGTAAATGACAACAGCCCAGTTCTGGTGGGCGATTACTCCTGGAAGTACCTGTGCACTCCTCGCTGGGAGGATCAGGCTCTGGTTCTGGCCTCTCGAGACAGTGATGGGCCCCAGCATGGAGGAAGGCTCAACTTCTCCCTCCGCAGTGACACCACTGTTCGTAGCAACTGGAAGCTCACTCCCATCAATGGTCCAGCCTGAGAAGAAACCTGGAACACCTCCTCCATCTCTTGCACCTGCACCCTCCTCGCCAACCCCACGGTCACCCAGTCCTCCGCCAGCCAAAGTGGTGGCCACGCCCCCACCCTCCTCCATAAACATTCCACGCTTCTACTTCCCCAAAGGCCTTCCAAACTGTGCAGCCAACTATGACGAGGCCATTGCCAAAATTGAGGCAGCCTTCACAGAGTTCGAGGAGGAGAAAGCTGACATTTATGAAATGGGGAAGATAGCAAAGGGGGCATGTATTTTGTGTCGTCGGTGCTCCTGATGCGGATGAGCATGCCTTTAGAGTACCGCACTATAGTGACTGAGGTACTGGGAGAACTGCAGTTTAACTTCTACCACCGCTGGTTTGACGTCATCTTCCTGGTCAGCGCTCTCTCCAGCATCCTCTTCCTCTACCTGGCCCATAAACAGGCACCTGAGAAGCACATGACCCTGTGCATGAGCTTGTTGTCTGCTATTGACACCAGTACCTCAGTGTACCAGCCAGCACAGCTTCTTAACTGGGTTTACCTTTCTTTACAAGACACGCATCAGACGAGTGCTTTCGATGCCTTCCGACCCGAGCCCAACTCTTCCCATCCGGACCTGAACTACAGCAAAACTCCTGCCAATGACCTGAGCTCCTCTCTCAACTCCAACTATCTCAACAACTTATTTCAGCTGCAGAGAAATGATGGAGCCAACGTATGGTCTGCCGCAGCTTTGGAGGACTTCGCCCTGTTCCAGAGGAAGTGGTTTGAGGTGGCCTTTGTCATGGAGGAACGTCGGCCCTGTGACTTACCGGCCTTCCTGCTACCCTGGTTGCCCAGCCGGCCGGCCTCGTACGCAAGTAGGCATAGTTCCTTCAGCCGCAGCTTCGGAGGACGCAGCCAAGCTGCTGCACTGCTAGGAGGGGTTGATCCGGGAACGGGCCCAGCAGCACGACGAGACGTACTATCTGTGGGCTTTAACCTTCTTCATGGCCTTCAACCGGGGTCAGAACTTCAGACCGGATGTGGTGTCTGAGACCATGTCCGTCCGCACCTTTCACTTCATTGAGAAGAACATCACCAACTACTATGAGATGATACTCACTGACAAGAGGGATGCCACATCCTGGTCCCGCAGGGATTCGCACATCCTCAGGACAATGACGCCCGAAAACATGTGTCACATGACCAGTCCTCCACCTCTCCCAACACACCCCCTCTATCCCAGCATGCACCGAGACATGTACCTTAAGCCAGAGCCCATGATCTCGCAGTATCCTATTGGTCCAACCAGCGGCGGGGGCGGAGACATTCAACAGAGTCAGATGCTTCATCAACTCCTGCAACATCCACAAGGACCAGGGAAGCCGAGGAGTACGCCGAGCTCCCGGTCCGGCACAACGAGGACCAGTTGAACAGTGAACTGGCCCAGCGGCTCCCAGTGCCGGTCAACCCTCACTCGTACGACAGCGCACACACCAAAACACACCTGCTCCTGCAGGCCCACTTCAGCCGCGCCGCCCTGCCCTGCAGCGACTACAGCACCGACACGCGCACCGCGCTCGACAACACCATACGCATCTGCTCGCAGAGCTCTTGGATCTGCAGCCGCTGCCGGTGACTGCGCTGGGAAACAGGGAGTACGAGAGTCTCTACAAGTTCACACACTTTAATCCCATTCAGACGCAGATCTTCCACACGCTGTACCACACGGACACCAATGTCCTGCTGGGGGCGCCCACGGGCTCCGGGAAGACCATCGCTGCGGAGATGGCCATCTTCAGGGTCTTCAACATGTACCCCACCTCAAAGACAGCATGACCCTGTCCATGGAGGGTTTTGGGCCGGATAGCGTCTTCACAATTAATGAGGACAATAGCCAGTACCGGATCAGTCGAAGTCTGGTGCGATCAGCTGAGGGCAGCACCGTGCCCCTCACCCGAGTCAAGTGCCTGGTCTCCATGACGACGCCCCATGACATCCGTCTCCACGGGTCCTCCGTCACGCCCGCCTTCGTGGAGTTCGACACGTCATTGGAGGGATTCGGCGGACGGGAAATGTGCGCTCCACCTTTTTTAAAGACTGCCTCTACGAGGTGTTTGATGACCTGGAGTGTAAGATGGAGAACGTTGGGAAGCATCTCCTCCGCTCTGTGCTGCAGTTGATGGAGAGCGGTGCTCTGGTCCTCACCACCAACTTTGACAACCTGTTAGAGATCTACGCTGCCCATCAAGGGACCAAGCTGGAGTCTTTGGATCTCACAGATGAGAAGAACATGCCACACACTCGCAACAGGAACCCAAGTCCAATCCCAGAGGTGACATGGGACACGGGGTTGAAAGAGATGAACGAGACCTGGAAAGGGGCTATTGCATGCTTGGGAGTTGCTA-TTTTTTTTGTCATGACAATTGGGATCATTTATTGGCAAGTTGTGGATCAGCCCAACAAGAACTGGATCCTTAAAGGGAGCTTTAGTGGGCTCATTTGGGAGAGACGGACGCAAACTCTGGTCATACAGACACTCACTGAGGACAAGACTTTTGCGGAAATAGACGTGGAGAACGTGGGGAACACTGATATTGAGGTTCCGTTCGTGAGGAACATGTGCTGGCTTAACAAAACCGAGTTCTGCTACACTTGGGATTCGGTCGCAGAGGTGAAGATATCTTTGGAATCAGAAGAGGACTCGGATACTGAGTGCTACAGTGTAACCTGGACTCCAATTCACTGCCATGTGGATCTGAAGTCTGGATCTGGAAGACATGGAGAACATCTCCCCGTTCAGGAGGCGGTGCATCATCCCAGTGCTGGGTCTGCTGGAGAACTCTCTGTACGAGAACTCGCTGGTGCACAACGGCCTGTGTCTTCTTCTGCAGCTCCTCAACGCCTGCCCGAAGCTGGCCGACATCTTACTGGACCACGGCTTACTCTACGTGCTCTTCAACACGCTCTCCACCCTCAACGGCCTGGAGAACGTGGCGGCCCCCAGTAACGCTGAGCGTTCTCCTGATATATCGGTGCCTCTGAAGATTCCCAAAACCGAGGTTCCTTCCCCAGAATCCGAGGATCTAAGTGACAGCAACCAATACCATTCCAACCCCTCCACCCCTAACAGATTCTCTCCTCTGAACGTCGGGGCTTCGCTGTCCGGGGGCGCAGGCCGGAGTGGATCGGCCTCTGCATCCAACAGCTTCACCGCTTGTCGAGGCATGTCGTGGACACCGTCCGAAACAAACGCGCTGATCGCCGTGTGGGGCAACGAGAGGCTGGCGGAGGCGCGGATGCAGCAGCTGGAGGTGGCCGGGACGGTGTTTTCTGGCAAGGCGCCGGGACCAGCGATGTACGAGCGGGTGTCCAGAGCGCTGTCAGAGCTGGGTTATGAAAGGACCCCATCCCAGTGTCGAGAGAGGATGAAGGCACTTAGAAGGTGTTATAGCCGCGTGAAGGAGCACGGCATTGGGAAGAGGAAGAGCAGTTACTCCATCGAGCAGCTGGAGAAGGTGTTTGGGCAGGGCGGCTGGGATTCCCAAAGCTGTCAGCCTGTGCTGATCAACAGCAGCGGCCTCTACCAGGAGATGGAGTCAGACGGCAGTACTATGGAGGACTACTCCCAGGAGGACTGGTGCAATCAGGACCTTTCTGCAGCCTTCAACGAGGGAGACATAGAGACAGGATCATCCCTGTTTATTTGGTGCACCGGCCGTCTAACGACATCCCTTACGCCACGCTGGAGGAGGAGCTGCTGGGAGACTTTGTGAAGTACTCTGTGAAGGATGGGAAGGAGATCAACCTGATGCGTAGAGACTCTGAGGCAGGACAGAAATGCTGTGCTTTTCAGCACTGGGTCTACACACAGACAGAGGGCAACCTGCTGGTCACTGATATGCAGGGTAAAGTCGGTAAGTCATGATCTGGACCAGTTAAACAGGCTATTACACATGGTGAAGAGTTTGGTGCAGAACCCGTACCTGTATCTGGGCTCGTATGTGCGAAGTCTGGTGTCTAGTGTCATGTACTGCATCCTAGAGCCTCTGGCTGCCTCCATCAACCCCCTCAATGATCACTGGACCCTGAGAGACTACGCAGCCCTTCTACTCAGTCACATTTTCTGGGGTAGCAGAGAACCGCCGGGCAGAGTTTAGCCCGGCTCAGTTTGCTGGACCCAAAAAGATAAGTCTGAACCACCTGCTCAACTTTTCGTTTGAGCCACGTGGAGGCCATTTTGGCTCCGGAGGAGATGGCCATTCCTGCTGGGGTCGCCGCAACAAGTGGGGTCACAAACACAAGCCCTTCAACAAGGAGCTTTTCCTACAGGCCAGTGCCTCCTGAATCAGATGTTTAACACAGTGGGACCAGACAATAACTTGGATGTGGTGATCTCTCTGCTGACGTTTGGCTCTTACCCCAATGTGTGCTACCACAAAGAGAAAAGGAAGATCCTGACCACTGAGGGTCGAAATGCTCTCATTCACAAATCCTCAGTCAACTGTCCTTTCAGCAACCATGATATGGCGTATCCATCTCCCTTTTTCGTCTTTGGGGAAAAGGGTTTCAGGCCCTTACTACAACCCACGGCCGAGGCAGCGAATCCCACGAGACCTTGCTATGTGCGTCACACCCAGCGGCCAGTTCTACTGCTCAATGTGTAACTCGGGTGCCAGCGAGGAAGCCGAGTTTCGTCTTCACCTGGAGAGCAAGCAGCACAAAAGCCGAGTGTCCGAGCAACGCTACCGGAGTGAGATGGAGAATCTGGGATACACTTAGGTGTCATGGACACAAGCCCTGAGGACTATCGTTAAAAACTGCTATAAGCAGCATGGGAGAGAGGACCTGCTCTACGCCTTTGAGGACCAGATCACCCCACAGCAAGTTGCCACAACAGCCACACACAGCATCGCACACCTAGTCCCGTCACAAACCGTAGTGCAGACGATCAGTAATCCTGATGGAACCGTCTCGCTCATACAGGCTGCTGTGAATCTGCCGCACAGGCCTCCTCTGCACTGCTCCAGCCTGATCCCAGTGCTGTGCGTGTCTCTGCGCCTCCTCATGTGGGCCTGTCGGCTCAAGGACTCCTGGTGCTCCCTGCCCTGGATGCTGTTCATCTCGCTGACGTCACACCACATCCGCGACGGCGTCCGCCACGGCCTCTGGGTGTTTCCGTTCGGCAACACGGCGCCCATCTCCTATTGGCTGTACGTCACCATCACAGCCACCCTCCCTCACCTGTGCTCAGTACTCATGTATCTGACCGGCACAAGAGACATGATCTCCACCAAACACGGAGTCGCCATAGACGTCTGGATGAGGGGCTTTTACTCAAAGCTGGATACCTCATCTTTGGGTATGTCTGTGCCTCTGAACCTGGCTGTGGAGACTGAGAAAGCTCAGGCCCTGCTCCAGACCTTCAGCACTGCCTCTCTGCTAGCCAGCGCAGGCCTGGGCGCTTTCTCCTTCCTCGTCGACCACTTTCTGACGCTCCCCTTCATCCAACACCATCTGTGGCTCAGGGCTATCCTTGATAACGCCGTCCATGGCATCATCGGACTCTGGTCCTGGGCCATCGTGATTGGGTTGAGGAAGAAAAGTGACTTCTATGAAGTCGTCTTGGCTGGGTTTCTGGCTTCTATCATTGACCTGGACCACTTCTACTTGGCTGGATCGTTATCGCTCAAGGTATGAAAGCAAGGCAGAAAAGTCTCTGAACGCCTACAACCTTCAAAGGAAGAGGGCAACGGAGGGAGGTGGCCAGTGCGGAGAGGGCAAGAAGCAGATGAGCGCAGAGTCTTCATTGAACAAAGCTCAAGGCGTAAAGCGCAAGGCCCCCCTCGCCAACCAGCAGGCCCTGGACAAACTCTTCTCCTCTCAGCCCTCGAGTAAGAGGAGCCTTGCCAAGCTCTCCAAACCCCTCCCGTTCAGTATTGCAACCCTCAAGCAGAGTCTTAACCTCCTCTCCTACCAGAACAGCTCAAGTGCGCAGGGCCTCAGGCTTGTAAACCGCTTGGCTTCTCACGGTGCCTGGGTCGTTTTATGCGGCAGAAAGCTCATGTTGTTGAACCCGTTTCGAGTGGAGGAGGCCTTGCTGTTTAAAAGACTTCTGAAGAATAATATACTTCCAACCGTGAGGCAGCAGACCCCTGTACCGCTGACAGATGGTATCAGGAATCAGTATCTGGATTGTCTGAGAAGGAGGATGCCAATGACATACAACAATTTTATGACCTGCTAACAGGGTCAATGGATGTGATCAGGAAGTGGGCTGAAAAAATCCCCGGATTCAATGCCTTCTGTAAGGAGGACCAAGAGCTTCTTCTTGAGTCAGCATTTGTCGAGCTCTTCATACTTCGCCTAGCCTACATCCCTCACTTCCCTGTGTACACACGTTCTGGTGAGGTGACCATCTCGATTGAGCTGCAGAAGTCGGGCTTCGCTCTGAGCGCAGCGCAGCTGGAGCTGATCACGCGTCTCCACCAGTACATCTTCTCCCACATCCTCCGTCTGGAAAAGCCAGCACTAGAGTTTAAGCCTGTCGAGGCAGATTCTGCCTACTGCGTTCTACCCCTCAACATTGGGACAGTCCCTGTCTCTCAAGAGTAAAGTGTATGACAACAAAGGCTTGCTGATCTCATGTGGGAGGGATCTGTGTGACTGTCTGGATGTAGACTGCATGGGTTGCTTCTACCCTTGTCCTGAGTGTGGCTCTCGGAAGTGCGGCGTGGAGTGCCGCTGTGACCGGAAATGGTTGTACGAGCAGGTGGAGGTAGAAGGAGGAGAGATTATTCGCAACAAGTTTGCCAATTAGAACAAAATAAACCACTCTGTCCTAAAAGACCTGCTGGACCCAATCAAAGAGCTGTATGAGGATGTGAGGAGAAAGGCTTTAATGAGACTGGAGTATGAAGGACTACACAAGAGTGAAGCCATCACAATGTCTGGAGCTCGATTCCACAACAACCCAGCTGGATTTGCCATGAACAGATATGCTTACTACGTTTGCTTCAAGTGCAAAAAGGTGACGTCTCTGCTCAGACGTGTTCTTCCTGAGGTCACTCCCATGCGCTTGGCCAGCGTCATTGGCGTAAAGGCGCTACCACCAGCAGACATCAGTGACATCATCCACTCCACTGAGAAGGGCGATTGGACCAAACTGGGCATATTAGATATGTTTTTGGGCTGCATCGCCAAGGCCCTCACTGTGCAGCTCAAGGCGAAGGGCACCACTATAGGTGGCACAGCTGGCATGGTAGCAGGCAAAGGGGTCACTACAGTCACCCTGCCCATGATCTTCAACTCAAGGAACTTTGTGTGATGACCTGTCTGAAAGATCTGACTAGCGTGGTGGACATTAAAACATCCAGTCGACCAGCCATGATTGGCAGCCTCACTGATGGCTCCACTGAGACGTTCTGGGAGTCTGGAGATGAAGATAAGAACAAAACAAAGAGCATCACTATATGCTGCGTGAAAGGCATCAATGCGTCCTATGTCTCTATTCATGTTGACAACTCTCGTGACATTGGGACAGAAAGTCTGGATGGGGCCTTTCCAGTGCCTGACATCAAACTCCACAGCAACCCCTCTGCGTTCAACGTCTACTGTAATGTACGGCACAGCGTGCTGGACTGGCAGCAGAAGGAAGCCGTTTTGGCCCTGGCCTCCCGGAGCTCTGTGCAGAGTGGCGACTCGGACAGCGAGGAAGAGGAGGAGTATCGCGAACCTGCCATCAAACTGCCGAAGGTGTTGACATCTTGAAGTTGGTGGCAGCACAGATTGGCAGTCAGTGGATTGACATGTACAAGTCTCTGGCCAGTGCCAACGAGCGAGAGGTGGCCGCCTTTTCCAACGGCTACTCGGCAGATCACGAGAGGGCATACGCTGCCCTGCAGCACTGGACCATACGTGACAGTGACGCCAACCTGGCTAAGCTGATCAATGCCCTTCACCGCCAACGCCGCATTGACGTGGTGGACAAGATACGCAGTGTCATGGAAGACAATCCTCAGGGGCCATTCCTGGTGCATGGAGAACAGAAGAGGGAAGGACCTGAACGCGGCAGTCTCCAAGACTACCAGAGCGACCTGGGTGGGAAGCAGCCACTGCGCTCTTCACGCAGCCAGTTGCAAACAGGAGGGCGAGGTCTGTCACGGCAGGACACGTTCGATTCCGAGACCCAGGGCAGCCGGGATTCCGCTTACACCGACGACATGGAGACCGATCCGTACGAGGAGCCGGACCCGTGTCGCTCGTACCGCCTGAACCCTGCCCACCACGCTCCTCGCCAGGCCTCCTGGGAGGACGAAGGGGCGGAGCCTGACCAGGAGAACCTCAACATGGTCCCACCACCAGCCAATCAGCACCAGCGTGGACGAGGCAAGCTGAGGGAGCGCTACTGTCAGGACGCAGAGAGCGGCGGGGCGACCACGGGCCGTAACCATAGCCAGGAGGAGTGGAGCAGAGATGTGTACATTCGCTAGGTATGGTGTCCCATGTCTCCCGAGTTTTATCGTGAATATGTGGCCATAAAGACGAAGAAGAGAATTCTGTTCTACACCATGAATCCCAACAAGTTCCGTGCATGTCAGTTCCTGATCCGCTTCCACGAGCGGAGAAACGACAAGATCATCGTCTTTGCCGACAACGTCTTTGCTCTGAAGGAATACGCCATCCGTCTGAACAGGAAATGATTGAGGAAATTCAGAAGCGCTGCATTCAGTTGGAGTACCCTCTCCTGGCGGAATACGACTTCCGCAATGACACGGTGAACCCTGACATTAACATGGACCTGAAGCCCACCGCTGTGCTGAGACCATATCAGGAGAAGAGTCTCAGGAAGATGTTTGGGAACGGCAGAGCTCGATCTGGAGTCATCGTCCTGCCTTGCGGCTCCCGATGGTCACATCTTTCTAGAGGCTTTCTCTCCCGTGTATAAATACGCCCAGGACTTCCTGGTGGCGATATCAGAGCCAGTGTGCAGACCCATTCATGTGCACGAGTACAAGCTGACGGCCTACTCTCTCTACGCCGCCGTGAGCGTCGGCCTGCAGACCTCTGACATCATTGAGTACCTGCAGAAACTCAGCAAGACCTCTGTGCCCGATGGCATAGTGCAGTTTATTAAGACCCAGCGGATCCAGCCGTGGCTGAGTATGACCTTGCTCTGACCTCCAGCACCGTCAGTGAACTCGCAGAGGCGAGACGAACCACCTATCACTCAGGCCGCTGGATCTGGGATGATCAGAACGGAGAGACAAGCATCAGTATCACTGGGCCACACGTCACACTTCCCAGTAATGGAGACTGCTCAGCCTATTACAGCTGGGTGGAGGAGAAGAGTGGAAACCAGGGGCCAGGTATTTCTCCCTTCAATGAGAAAGAAAATCTCCATTGGTCAGTCAGACGGGACATTGGATGGGGACACATTAACAGCTCACTGGCTGGTTGATGACATGTACACTTTTGAGAACGTGGGATTCACAAAAGATGTAGGCAAAGTGAAGTATCTTATTTGTGCGGATTGTGAGATTGGACCCATTGGTTGGCATTGCCTGGATGACAAGAAGAGCTTCTATGTGGCATTGGACAGGGTGAATCACGAATAGACTGACATCAACCTGCCCTACCTGACGATGGACGCGTCTGGGCCCAAACACTTGAACATGAAGCTCACGCGCTCGCAGTTCGAAAGCATCGTGGCGGATCTCATCCGCAGGACTGTGTCTCCCTGCCAGAAGGCCATGCAAGATGCCGAAGTCTCCAAGAGTGACATCGGAGAAGTGCTGCTGGTCGGGGGAATGAGCCGAATGCCAAAGGGTGTCTGATTTTCCTCGACGACCCTCAAGCGGTGAGCGATATTTTGGAGAAGCTGGTGAAGGAGGATAACCTCCTGATGGCCTATCAGATCTGCTTTGACCTGTATGAGAGCGCCAGCCAGCAGTTCCTGTCCTCCGTCATTCAGAACCTGCGGACCGTCGGCACACCCATCCCCGCCGTGCCCGGATCCACCAACACGGGCACTGTGCCCACGCAGGAGAAAGACAGGTAAATGCCTTGGATGGTTACAACCGCACTGCCCTGCATTATGCAGCAGAGAAGGACGAGGGTTGTGTGGAGCTGCTTCTAGAATACGGGGCCCAGCCAAATGCGCTGGACGGAAACAAGGATACCCCACTGCACTGGGCCGCCTTCAAAGATAACCCAGAGTGTGTACGGGCCCTGTTGGAGAGCGGCGCCTGTCCGAATGTCCGTGATTACAATAATGACACGCCCCTCAGTTGGGCGGCCATGAAGGGCAACCTGGAGAGCGTACGTGTGCTGCTCGAATACGGCGCTCAAGTCCACGTCACCAACCTAAAGGGCCAAACGCCCATCTCGCGGCTGGTGGCGCTGCTGGCTCGGGGCCTGGGCACGGAGCAGGAGGAAGAGTGCCTGGAGCTGCTTTGCCGTGCCGCGGGGAGGTTCGAGATCCGCAGGGCCGACGGCTCCTTACCGCGTGAGCTCACTAAAGATCCTCAGTTACTGGCTCGACTCACTAACCTGGTTGCCCAGCCGCCCTCGTTGCGAGCCTTGGCGCGCTGCGCTGTTCGTAATAGCCTGGGAGTCCAGTACCTCCCGTCTGCGGTGAAACAGCTCCCGCTTCCGGAGTCAGTGAAAGAATATGTGCTCCTCAGAGACTGGGGTGGCGATGGTGAGATTCTTCAACTCTCCAAATGTACTACAAGGGTTCCAGATGCACACGCGCACTCTGCGCCTTTTCCCTCGTCCTGTGGTGGCATTCCAGGCCACGTCTTTCCTAGCCTCTCGCCCTCGGCGGAGTGGATTCACCGAAAAGCTCTCCCACACCCAAGCGGTGGAGTACTATGGAGAGTGGGCGCTCAATCCCACCAACCTAGCTTTCCAAAGGATTCATAACGGCAACCCAGCAGTGATAGTGTGGCACAAACACCTCAGCTGCTGAGGCGCTATCCGCTGGAGGACCACAATGACTTTCCTCTGCCCCCTGACGTTGTCTTCTTCTGCCAGCCCGAGGGCTGCCTTAGCATCCGTCAGCGCCGGGTCAGCCTCCGCGACGACACGTCTTTTGTCTTCGCTCTCACCGACAAAGACTCGGGCATCACCCGTTATGGAATCTGCCTCAACTTTTACCGATCTTTCCAGAAGGGCCACCACCGCCCACGAGCTGAAGGGAAATATTGGTGCGTTGGCTGGAGCATGACTGCAGATACCAGTACATGGAGGAACTGCTGCAAAACGTGCGCTACGGCCTGATGGAGGTCTCCGCCCTGCACCGTGTGGCCAGTAGCCACCCCTTCCTCAACTCCAGCAGCACCGTCGCCGCCCTGGTGGAAGAGGCATTGGACTACCATCACTCTGTATTTGCACAGCCTTTACGTCAGACGTCCCGCACCACGCCACGCTTTCAGTCACTAACATTATATATCATCGGCGGGCGCAAACGGGAGGTCAGCCGGGTTCGGGAGCTGCGGTTCTTCAACCCTGCCGCGCAGGAGCACACGCGGGTTGCCGGGGGTTCTAACTGGAGTGAATTAGCACCCATGCCTGCTGGACGGAGTCACCACTGTGTGGCTGTCATGGGCAACTTCCTGTTCGTGTCTGGCGGGGAGGTGGAACACGCCACTGGAAGGACGTGCGCGGTGAGGACGGCGTGCCGGTACGATCCAAGGGTGAACCGCTGGACTGATATCGCACCAATGAAGGCGTGCAGAGAGCACTTTGTGCTGGGAGCTCTGGGACAGTATCTCTATGCCGTCGGGGGGAGGAATGAACTGAGGCAGGTTCTCCCCAGCGTAGAGCGCTACTGCCCCAAGAGGAACAAGTGGACTTACGTGCAACCCTTCGACCGTTCGCTGTCCTGTCATGCAGGATGCGTGGCTGACGGGCTGCTCTGGGTCTCAGGTAAGGGCACGGGCCCAGGTGGAGAAGATTCGGGCCAGTCTTTTCAACAGCAGTGATCTCATTGGCCTTTCCAATCTTGAAAGGGAGGAGGAGCTAATGGAGATGACCAATGAGGAGATCCTCACTGCCTCAAGTGTAAATCAGAGTTTATTTGACACTCAAGGAAGTTCTGCCCTTGAAGAGTACTTCCTTGATAAATCTATCAGAGGGGTTCCTCTTGCTAGGTCCGAAACTCACTTAACTGAACTACTGGAGGAAGTTTGTAATAGCATGAGCGATTATGCTCTCTATGAGGACCCGGACACCAAAGAGAAGAGCTACAAGAGATTTGCACCCAGAGGAAATGATGCCGGGAATTTTCCGGATTTCAAAAATTTTAAGTTCGATGGTCCAGAGAGTTCCAGTGCCTTGAAGTTTGCTGGAGCGTCTGCAGGTGGAGAATGCAGCTGAGTGGGGTCGTCGGGAGCGGCTGGAGACGGAAAAGCTGGCTCTGGAGAGGGAAAACAAAAAGCTGCGCACCCAGATGGAGGACCTGGAGGAGCAGCTGGCACGCAAGCGCAGGCAGGCCGCCAGCGCCCTGGACACTGACCTCAAGACCATCCAGTGTGAGCTGTTTGAGAGGAACAAGGGCGACTCAGTTTAAACTGTACCAGCGTGCCAGACACGTGTACGGCGAGGCGGCCCGCGTCCTGCAGTTTAAGGCCGTGTGCGACTCTTCCCCTGCCAACGCCGTCGCTCAGCTGGGCGAGCTGATGAACCGAAGCCACGCCAGCTGCAGAGACCTGTACGAGTGCAGCTGCCCTGAGCTGGACCAGCTGGTGGACATCTGTCGGTGATGTGGTTCTGGAGCTGCCTGATGACTGCACGCTGGAGCTGGTGTGGAAGAACAATGAGCGGCTGAAGGAATATGTACTGGTGCGCTCTAAAGAGTTGGAGTTTGATGAAGACCCAGGCTCTGCTACGGAAACATCCAGGGCAGGACACTTCACTTTAGAGCAGTGCCTGAATCTCTTCACCAAACCTGAGGTGCTGGCACCTGAAGAGGCATTCCTGATAAAGAACCTGAAGAATGAGATTGTGAAGAAGGTCCAGGTACCAAGCTGTGAGGAGATCTTTTATGCTGGAACTGGGTCACTGCTGCTGCGTGATGCTGACGGAGTCACGCTGTTTGATGTGCAGCAGAAGCGCTCCCTTGCCACGGTTAAAATTGCTAAAGTCAAATACGTGGTGTGGAGCTCAGATGCCAACCATGTAGCCCTGCTGGCCAAACACGGGATGCACCAGCAGGGCATCCTGAAGACAGATGACCTCATCACTCGCTTCTTCCGGCTGTGCACAGAGATGTGCGTGGAGATCAGTTACCGTGCTCAAGCCGAACAGCAGCACCCGACCACCAGCCCTGCCATCATCAGGGCCAAGTGCTACCATAACCTGGATGCTTTTGTTCGGCTCATCGCCCTTCTGGTGAAACACTCCGGAGAGGCCACCAACACAGTCACCAAAATCAACCTGCTCAACAAGTTTGCCCCAGCTGATGGATGTTGTCCGCTCTAACTACGAGGCCATGATCGATCGTCACCATGGTGGGCCAAACTTCATGATGCACTCTGGGATTTCTCAAGCCTCTGAGTATGATGACCCACCAGGTCTTAGAGAGAAGGCAGAGTACCTGCTAAGAGAATGGGTCAACCTGTACCACTCAGCAGCTGCAGGAAGGGACAGCACTAAGGCTTTCTCTGCATTTGTTGGCCATGGAGTACTATAACCAGCATACAGCATTATGGCACCCTGTCGCTCCCATGATAAACAAGCGCTGTCGGCATGGCGCTGCAGCCGTGGGCAGCAATCTGTATGTGGCAGGAGGTTACGATGGCTCTGCGTTCCTCAGTGGGGCAGAGGTGTACAGCTCAATAACAGATCAGTGGAGCCACCTAGTGGCCATGAACACTCGACGCAGCCGCATTTCTCTAGTAGCCAACTGCGGTCGACTCTATGCAGTGGGAGGTTATGATGGACAGTCCAATCTCAGCTCTTTGGAAATGTACGACCCAGAAACGAACCACTGGACGCTTATGACACCGATGCTTTGCCACGAGGGCGGGGTAGGGGTAGGCTGTATACCCTTACAGCCAACTTAATCATGAGTCCAGCGCAATGGGATCTTCCTCCAGAGCTGTGCTGCAGGCCCATGGCCTTTGTGGCTCTGACAGGCCTGGATGTGGTTTACAATGCCATCCACAGAGCCATATGGGATGCTTTCTGTGCCAACCGGCGGGCAGACAGAGTACCTATCTCTTTCAAAGTTCTGGCAGGAGACCATGAGTATCCAAAGTGCAGAACCAAGCAGGGGTCCCCCACGTCCCCGGCCAGTGCGGGAACCTCGGGAAGGGGAGGAGGATAAGGAGAACCAGAGCGAGAGTGGGCAGAGCCAGGAGCCCCGTCAGCGCCGCTACCGTCGCAACTTCAACTACCGCCGCAGACGGCCCCAGACCACCAAGCCTCAGGACGGCAAGGACAGCAAGGCAGCCGATGCATCAGCCGAAAAATCAGCCGCTCCCGAAGCCGAACAGGGCGGAGCAGATTAGGTAATCGGATCCTGACACTGGGCGAGGTGCCAAAAGATCAGGTTTATGCACTGAAACTGAAGGGAATCTCCATTTGTTTCTCCATGCTGAAAGCCGTATTAAGCGGCAACTATGTCAACTTCGGCGTCTTCCGTCTGTACGGCGATGATGCCCTGGACAATGCCCTGCAGACCTTTATTAAGCTGCTCTTGTCCATCCCTCACAGTGACCTGCTGAGGCGGGAATCTCTAATTACCTCAACCAAAATGAGAAGTACAGTGCAGACTCCAACGAAGGCCCCATTTACAGCACCATTGACCCCACCAGCGAGGACCTGCGCAGTTTCTCCGCTCCGTACTCTCAACATACCACACCCTACGCTAGCACTCCCATCATGCCTTTCACCAACCAGGCGCCCTGCAGCCCTGAACAAGATGGCAGCCATTGGATGACTCAGCCTGGAACCTCCAATGCTCAATATGCCCAGCCAGACCGATCCAAGACTGATAACCTGTGACTGCGGGCGGCATCAGTCAGGAAAAGAGCGCAGACTCCGAGTCCAACGGTCCTGTGGAGCAGGAGAAGAACCACTCGAACAGCAGCACGCTCTCTGATCGCAGGGGCAGCAACTCCAGTGTGTGTAGCATCGAGGAGGAGCATCGAGGCGTCTACGACATGGTGCAGTCCATCCTGCTCTCCACACGGGACAATGTCAATTTCGTCAACGAGGTCTTCCATCAGGGATAGGAACACCAGCGTGCTGCGCTACTGCCCCGTATTGGACACGTGGTCCGTGTTCCATTCCTGTTCGGCTCATGTGCGCAAGCAGCAGATGCTCTCAGTGGAGGACACCATCTACCTAGTGGGTGGCTACACCCATGAGCTAGAACCTGCAGAAATGGGACGGCGGAGGCTAAGCCATACAGAGGACATGCTGACGGTACAGTCCTACAACGTGCGGACGGGAGAATTGTTGCAACTTAAGGAGAACACGTCAAAGTCGGGTTTGAACCTCACCTGCACGCTGCACAACGACGGCATCTACATCATGAGCAGAGACGTCAGGCTTCCAACCAGCCTGGAGCACCGCGTCTTCCTCAAATACAACATTTTCTCAGATGCCTGGGAGGCGTTCAGACGTTTCCCTGCTCTGGGACAGAACATGCTGCTTTGCTCACTCTACCTGCCCAACGTCCTCTGGCTTTGCAAGAAGCTCAAGAGATTTTCGGGGGTGATTTTGACTTTGCCGAGTTCGACACTGAGGCGTATGATCATGCGGAAGAGGAAGAGGAGGATCAGGATGATGAGTCATGGGATCGACCGAAGAAGCAGACCAAGAGAAGAGTTGGCCGTCGTAGCATCTTTGAGATCTATGAGCCCAGTGAGCTGGAGAGCAGCCACATGACCGATCAGGACAATGAGATCCGCTCTACAGACATGCCAGAAAGATTCCAGGACTGACTCCTACATTGAAGTTCTGGACGGTTCCCGAGTGCACCCTGAAACGTATGAGTGGGCGCGTAAAATGGCAGTGGATGCTCTAGAGTATGACGAGTCGGCAGAAGATGCCAACCCAGCTGGAGCGCTAGAGGAGATCCTTGAGAACCCAGAGAGACTGAAGGACCTGGATCTGGATGCCTTTGCTGAGGAGCTGGAGAGACAGGGGCGACCCTAAAGCCGATCTGGCTTTTGAACGTCAGTATGAGCACCAGCAGACGTACCATGTGATCCCTGAGGTCATCAAGAACTTCCTGCAATATTTTCATAAGACCATCTCAGACCTGATCGATCAGAAGGTTTACGAGCTGCAGGCCAACCGTGTGTCCAGCGAGAGCATTGAGCAGAAGATCTACGAGATCCAGGATGTTTATGAGAACATGGTGGACAGTGTTTACCGTACACGCTCCCTAGGTATAGGTGCAGTTGGTCTTCCTGATCAGTATGCCGACGGTAAAGCAGCGAAAGTGTGGCAGCTGTACATCGGAGACACTCGCAGCCGGACAGAGGAGTACAAGAGCTGGGTGTTTTCCCTGCTGAGAAAACATGGGGTTCAGAGCGTGCTGGATGTAGCCTGCGGTACAGGGGCTCCTCTGCTGCAGGCTCTGATTGGTCTGTTCGAGTTACCGGAAGATGACAGCATCCCCGACGATGAGCATTTCATAGACATAGAGGACACTCCAGGGTACCAGACCGCTTTCTCCCAGCTGGCTTTTGCAGGCAAGAAAGAACATGACCCCATCGGAGATGCTGTCAGCAATCCCAGAATCCTCCTGGCTCAGTCGTTACACAAACTCTCCACCGCCTGTCCTGGAAGGGATCTCTTTACAGACACCATGGTTAAGCACCTTCAGTCCATGGACGCTGCCAGGAGCTTCTCAGAGTTTCGTCAGGAGGCCAGCATGCTCCACTCTCTGCAGCACCCGTGTATCGTGGCTCTGGTGGGCATCAGCATACACCCGCTATGCTTCGCCCTGCAGCTGGCGCCGCTGGGCAGCCTCAACACCATCCTGGAAGAGAGAGCGAAAGGTGTTGGCCAAGGCCTCTAAGGTGATCCCCGTGATGCTGATGGGCAAGATCGTCTCGCGCAAGAGCTACGAGTACTGGGAATACTTCACGGCGGTGCTGATCTCGGTGGGCGTTAGCATGTTCCTGCTCTCCAGCTCCACCGGCAAACACCTGTCCACCGTCACCACCTTCTCCGGCGTCATCATCCTCGCGGGATACATCGTGTTCGACAGCTTCACCTCCAACTGGCAGGACAACCTCTTCAAGCACAAGATGTCGTCGGTGCAGATGATGTTCGGCGTGAATCTGTTCTCCTGCCTCTTCACGGTGGGCTCTCTGCTGGAACAGGGCGCCTTCTTCGACTCGCTCGCGTTCATGTCGCGTCACTCCGAGTTCGCTTTCCACGCCGTCTTGCTCTCCGTGTGCTCCGCGTGTGGCCAGCTTTTCATCTTCTACACCATTGCGCAATTCGGCGCCGCCATCTTCACCATCATCATGACTCTACGGCAGGCTTTCGCGATCCTCCTGTCCTGCTTTCTTTACGGTCACGCCGTCACCATAGTCGGCGGCTTCGGCATGGCCGTCGTCTTCCTCGCGCTCTTCCTCCGCGTTTACGCTCGCAGTCGCATGAAGAAGAGCAGCAAACGGGCGACGCCGACGCCCGTTCAGAAGGTCTATCTGGATCAGTTACGCGCAGTTTGAGATGTCGATTGACAGCGAGGACCGCATACAGCGATGCAGACAAATCTACGAGGAGGCCAATAAGAGTATGCAGGGCTGTGAGGAGAAGGAGGAGCGTCTGATGCTCCTGGAGTCCTGGAGAGATTATGAGGAGGAGTTTGGCTCGTCGGCCAACAAAGACCGAGTCCAGAAACTCCTGCCGGAGAAGGTGAAGAAGAGGAGGAAGATCACAGCGGAGGATGGGGATTGCCACCAGCAGCGCGGTGTCTAAAGAGCTGACCAGGCTCCTAAAGATCCCCGTGGACACGTACAACAACATCCTCACTGTACTCCAGCTCAAGCACTTCCCACCACTCTTCGAGTACTTTGATTATGAGTCACGCAAAAGCATGAGCTGCTACGTGCTGAGCAACATTTTGGACTACAACACCACCATAGTGGCCCAAGATCAGGTGCTACGTCTAAGGTGCAAAGCTAAAAACGGGACCCATCTGATGCAGGGCCTTACACACCAATCTTGCGTTCAGGAGCTTAAAGATAAGATTGAGGAGCTAACAGGAATACCATGTGATGTACAGAAGATCATGGTGGGCTATCCACCATCCAGTCTGGATCTACGCGATGGGGAAGCCCACCTCAAAGACTACCCTATCAAATCAGG-TGAAAAAGACAGTGAACCGCATATACCATCAGAACCAACGTGTTTATGAGAAGAACGTTCGTGCTGCGGCAGCTGATTTGATTATGAGCAGTAGTCCATCATATATGGAAGTGAAGAACGTTCTGCTCTCCATCGGACACCTGCCACATGAGATGAACAAATACATGCTGTCTAAAGTCCAGGACATATTGCGCTTCAAGATGCCGGCCTGGGGAGGACTACGACCAAGCCTTCCAGTACTACTACCAGGCCACTCAGTTTGCTTCATCTACGTTTGTACTGCCCTTCTTCGGCCTGGGCCAGATGTACGTGTACCGTAGAGACAAGGAGAACGCTGCGCAGTGCTTTGAAAAGGTCCTGAAGGCATATCCCAACAATTACGAAACCATGAAAATCCTTGGGTCACTTTATGCCACATCGGATGACCAGGAGAAGAGAGACATTGCCAAGTTGGAGTACTACAAACAAGGCAAGACAGAAGATTTTGTCAAGCTGTTGGAGGCGGCACGCATCGATGGAAACCTGGATTACAGAGACCACGAGAAGGACCAGATGACGTGTCTGGACACACTCGCTGCTTATTATGTCCAACAGGCTCGAAAGGAGAAGAACAAGGATGCAAAGAAGGACCTCATCAACCAGTCCACTCTTCTGTACACCATGGCTGACAAGATCATCATGTATGATCAGGAAAAGAGCCCCAATCCCAGCCTTCTGTGCCTGTGTGGCTCATTGGCCCAGCTGGCTTGTGTGGAGCCCATGAGGCTGCAGGCCTGGTTGAGGCGCATGACGGCCTCCCCTCCTAAAGATTCAGACCAGCTGGACACAGTGCAAGAGAACAGGCAGCTCCTGCAACTCCTCACCTCCTACATTGTCCGTGATAACAGCCAGGTCGGCGAGGGTGTCTGCACGGTGCTTCTGAGCACTCTCATACCCATGGCAACGGAGATGCTGGCCAGTGGGGATGGGGCAGGCTTTCCTGAGCTCATGGTCATCATGGCCACTCTGGCCAGTGCAGGACAAGGAGCAGGACATCTACAGCTACACAGAGCTGCCATTGACTGGCTCACAAGATGGCTCTAGTGAAAAGAAGCCCGAGCAGTGGAATGAGCTCCACCATGAAGGAGTCCTCGGCCTTTCAGAGCGAGCTGCGCATGCCAGAGAGCGCCATCCGTCACCAGAGCGCCTCGCCCTCGGACAAAGGAAAAGTCACCATCTGTGACGGCAAAAGCGGCGACGACGACAAGCCTAAGAAGAGCAGTGTGTGTAGAAACATAGAGGGCTGCAGAGAGGACCTGCTCATTCAAGTTCAGGACATGGTAGCAATCCGTCACACAGCGAGCAACGAGCAGCAGCGCACCACTATGATTCTGCTGTGTGAAGATGGCAGCCTCCGTATATACATGGCTAACGTGGAGAACACGTCTTATTGGCTCCAGCCCTCCCTTCAGCCTAGCAGTGTGATCAGCATCATGAAACCTGTCCGTAAACGCAAGGCAGCCACGCAAAGTGGTGCTTCAGTCGACCCAGCAGGTGTCACCATGCTGGACTCCATTAAGATTTATGGCAAAACCAAAGAGCAGTTCGGTTGGCCAGATGAGCCACCGGAGGACTTTCCTTCAGCTGCAGTCAACAACGTGTGCAGCCCCAACCTCAACCAGGGCAACGGGACCGGAGACAGTGACGTCACCAGCCCCATCGCAACTAGCGGCACTGTACTGGAGAGGCGTCTTCTCTTATCTCCAACGCAACCGCTACCGCTCTGCTTAGCATGGGAGCGATAGACTACTGCCTGCATGTGCTCAAATCCCTGCTGGAGTTCTGGAAGACCCAGCAGGGTGAGGAAGAGCCAACAGCCACCAGTCAGCTCCTTAAACCCCACACTTCTTCCTCACCCCCAGACATGAGCCCCTTCTTCCTGCGCCAATATGTCAAGG-------TTGTAACACCCCTTG-TTTTCGTTTTCAGGTATGATGAGGAGCACAGTGCAGATGACAAGGTCTTCCTGGACTGCTTCTGTAAAATAGCTGCAGGAATCAAGAACAATAGTAACGGCCATCAACTGAAAGACCTCATCTTGCAGAAGGGCATCACCCAGAGTGCTCTGGACTATATGAAGAAACATATCCCCTGTGCTAAGAAGGCTCAAAGAGCAGAGGGAAAAAGAAAGGAAGGCTCGAAAAGCCAAAGAGAACGGAGAGGACGACGGGGGAGAGTTTGACGATCTGGTGTCCGCTTTGCGTTCTGGAGAGGTTTTTGATAAAGACCTGTCAAAGATGAAACGCAATCGCAAACGCATAAACAGCCAGACATCAGACACCAGCAGGGAGCGTCCAATTACCAAGCTTAACTTCTATCGACCCAGTTTTGTGATCCAGCCGCAGAACACCGAGGTTCTGGTCGGGGAGAGCGTGACCCTGGAGTGCAGTGCGACGGGTCAGCCGCAGCCCCGCGTGACCTGGACCAAAGGAGACCACACGGCCCTCCCAGTGGACCCCCGCATCAACATCACTCCTTCAGCGGGTCTCTACATCCAGAACGTCAATCAGGCTGATGGGGGACAGTACACTTGCTTCGCGAGCAACAACGTGGACACCATCCACGCCACTGCATATATTATAGTACAGGGGATGGAACCTGACGTCATGTGGCACTAGTGTTGCCAGTTCTGATTGCAGTGAGGAACTCTTCTCCTCTGTTTCTGTGGGCGATCAGGATGACTGCTATTCCCTCCTGGATGATCAGGAACTCACCTCCTTTGACCTGTTCCCAGAAGGCAGTGTCTGCAGCGACGTGTCGTCCTCCATCAGCACTTATTGGGACTGGTCAGACAGCGAATTTGAGTGGCAGCCTCTAACCTGACGCACTACTTCAGCCCATCGTCCGTGTCCAGTTCTCCTGCTCGTGCGCTCCTCCTGGTGGCAGCCTTGCTGGTGGCTTACTGGTTCCTGTCCTTGTTCCTGAGTGGCTTCTTTTACATCCTTCACGCGGTGTTCGGCCGTTTCTTCTGGCTGGCCCGCGTAGCGCTTTTCGCCCTCTCGTGCCTGTACATCCTGCAGAAATTTGAGGGCGATCCAGAGAAGGCGGTGCTGCCGCTGTGCTTCATCATGGCCGTGTACTTCATGACGGGACCAGTGGGTGCGTACTGGCGGAAAGGGGGCGGATCTGGAACTCTGGAGGAGAAAATCGACCAGCTCGATACCCAGATCCGTCTCCTCAACATCCGCTTGAGCAGAGTGATTGAAAACCTGGAGCGCTCCAGTGACCAATGCCAGGATCATGATCAAGCCTTCTCTAAGGTGGTGGTGGAGCTGCGTAAGAGGTATCCAGGCCACATCCTGCCTGACGAGGACCTGCAGTGGGTGTTTGTGAACGCCGGTGGGTGGATGGGCTCCATGTGTCTCCTGCACGCCTCTCTCACAGAGTACGTGCTGCTCTTCGGGACAGCAGTGGACACGGGTGGACATTCAGGGGAGGGAGTTTGTGGACGGCTGTAAGGCGATCCAGGCCGACAGTATCCCGGGAATCTGCTCTCGGTTCTCCATGCTGCTAGAGGAGTCTCGAGGAGAGGAGAGTTTCAAAGACCTGTACCGGTTCACCTTCCAGTTCGGGCTGGACGCGGAGCAGGGCCAGCGCTCCCTCCAGCGCTCCATCGCCATCGCCCTGTGGCGGCTCGTCTTCACGCTGGACTCGCCGCCGGTGCTGGAGCGCTGGCTCGACTTCCTCTCGGACAACCCGTGCTCCGTGCGCGGCATATCCCGCGACACCTGGAACATGTTTCTGAACTTCACGCAGAGCATCGGGCAGGACCTCAGCAACTACAGCGAGGACGAGGCCTGGCCCAGCCTCTTCGACTCCTTCGTGGAGTGGGAGACGGAGCGGCGGCGGAGGGAACGAGCCGAAGAGGGCTCGGAGACGGATCCTCCCGTGGACTGCGAGCC------------GGCTGTCAGCCATGACAAGGTCCAGCACAGAACTCCAGTCAAATCCCCACGCTCTAAGCGCCCACCTCCCCCTGGCACAATTGAGTCCATCAATCTAGATGCTGTCCCTCAGTCTGTCCCACGCTTGGACAATACTGCTGCCAAACACAAACTCTCTGTCAAACCGAAGAACCAGAGGGTATCTCGCAAACACAGAAGGTTTACACATGTCCGCAGCCTGTCCCCCGCAGTCTCCAGCTGTGGCTAAGACTGAAGTGCTGGTTGAGGACTGGTGTCCCATGTTGGCTGCGACCTTCGCTTACTGGGACAACATCCTTGGACCTCGTGTACGCCACATCTGGGCCCCCAAAGGTCAGGGGTTGTCACTTCTCAGTGATGGAGAGGTCACGTTTCTGGCCAATCACACGCTGAACGGCGAGATTTTGCGCAATGCAGAGAGTGGCGCAGTGGATGTGAAATTCTTCGTCTTGGCGGAAAAGGGAGTCATCATTGTCTCACTGATTTTTGACGGAGAACTCAAGGGTGATAAGAACACTTGCGCGCTGTCAATCATCTTGCCACAGTCAGAGCTCAGTTTCTACCTGCCACTGCACAGCGTGTGTGTGGAGAGACTCAAACACATTATCCGCAAGGGACGCATCTGCATGCAGAAGGACTCCACTGGCAGCTTTGTGTTACCCTACCGGCAGGTTCTGTACTCCCCGTACCCCACCACCCACATCGACGTGGACATTAACACGGTGAAGCAGATGCCACCCTGCCACGAGCACACGTATCATCAGCGGCGCTACATGCGCTCTGAGCTCAGTGCCCTTTGGAGGGCTGCCAGCGAGGATGACATCAGTTCAGACAACCTCATCAATGCCCAGGACTCCTACACCCCAGACTTGTGACCCTGTCAGATTTCATTGGAGCCCTGAAGGACAACCCTTATTTTGGGGCAGGATTTGGGCTAGTTGGTATTGGCACAGCACTTGCAGTTGCCAGAAAAGGGGCACAGGTCGGCATGATCTTCTTCAGGAGAAATTACATGATCACACTGGAGGTCCCCAGCAGAGATAAAAGTTATCACTGGCTCTTAAGCTGGATCACTAAACATGCGAAACACACCCAGCATCTGAGTGTTGAAACCTCATATATGCAGCATGAGAGTGGGCGAGTCCATACACAGTTTGACTTCCATCCAAGTCCAGGCAACCACATCATTTGGGCGTAACGCTCTCCTGGCCATCTCGCCGGCCACTATGGAGGTGCTGCTGGGAGTGCTGGGTACAGGCGAGTGTCTGAGCGGAGGTGGAGATGGGGAGGACTGGGACAGCGAGGCTCCTGACAGGAAGGCTCTGCTGACTCTGGGCTGTTTGAGGGAGGTGGTGCACCGGCTCCTGGCCAGCAGCTCCGATCAGAGACAGGTGGAGATCAGCTCCGTGCTCGAGAGCTACTTCAAAGTGCTCAACTCAGACCCCGCCGCCACAGCGCAGGTCAAAGGTCACCCGACGCCGCCCCGCTCTCGGCACTGGGAGAGCCGCTTTGTTGGGTTACAGGTGAACATGCTCAAGTCCTTTAGATGTAGCCCCTACAGTGGGCTTCTCAAAGGTGGACCTGAAGCAGGGGAAGTTTGAGGTCACAATCTTCGACTTGGGTGGCGGTAAACGTATCCGCGGCATTTGGAAAAACTACTACTCTGAGTCTTATGGGGTAGTGTTTGTTGTGGACTCCAGTGATGTCCAGAGAATCCAAGAAACCAGAGACACAATGGCTGAGGTTCTCCGGCACCCTCGTATTGCAGGCAAACCTGTATTAGTGGGCGAATTATCAACAAACACACAGACGAGAGCCTGGGCGACTGCTCCTTTCTGAATACTTGTTTCCACATGGACACTTGTAAATATGTGCACTATGAGATTGACAGTCCTCCTGAGGCCGAGGGTGATGCCCTGGTCCTGCAGGCGGGGGCCGCTGAGCTCGGACTGCACTCCTCCGAGGAAGACAGCAACGTCGGCAAGCTGTTCCCTGCACAGCTGTCGCTGGCATCAAAGAGACAGACAGCAAGGTCTATCTGCTGGTGAAGGAGGAGAAGCGCTTCAGGGATGCGGAGGTGTTTTGTCAGGGCCGAGGTGGACACCTGGCCATGCCCAAGGATGAGGCGTCTAACGGAGTCATCGCTGGCTACGTCACCGAAGCTGGCCTCAGTCGAGTGTACATCGGCATCAACGACCTGGAGCGAGAAGGCCACTTTGTGTATGTGGAGCGTTCACCCATGACCACTTTCAGCAAGTGGAGGGAGGGCGAGCCAAACAACGCTTACGACGACGAGGACTGCGTCGAGATGGTGTCTTCAGGCGAGTGGATTGATGTAGCTTGTCACCTCACCATGTACTTTGTGTGTGAGTTTGACAAGGACACAGTATGGGGAGGTGGTACATTCGGGAAGGCTGGCTTAAGACAGTGCCCACTAAAGGCACGGAGGCAAAGCCCAAGATGTTTTACCTGTTCTCTGACATCCTGCTCCAGGCCAAACCATGCAGTCCCATACATCCTACCAACGGGGATAAGTTTGTTTGTCAGCAAGTTTACCCGTTGAAAGAGTGCACGGTGGACAAAGTCTTCGGCCACACCAAGAGCCAGGGAGGCCTTATCAGGAGATGGCGACGTCTTCCCCCACGCTGCCCTTGACCATCCGAGAGCCGGTGCGCTGTATCTGCTCCATGCAGGGCACAGGCTTCTCCTGCCCCAGTGGAGTCGGGGGCCGACCGCCCCTCATGAAGGTAGTAACCGGAGACATCTTGGTGGACATCACAGGTCGCAACGTGTCCGAATATCTCCTGTACACCTCTGATCGTCTCAGATTACACATGGTGTACGCCTTGCTCATGCCTGCCAGTGGGACGCTGGGTGAGGATGCTAGTGACTTCCAGTACAACTTCTTGAAGAGTGGTGGTCTGCCACTTGTTTTGAGCATGCTCACCAGAAATAACTTCCTGCCAAATGCTGACATGGAGACCCGGCGAGGAGCTTATCTCAACGCACTAAAAATAGCCAAACTGCTGCTCACAGCTGTAGGCTTTGGCCATGTGAAGTCTGTGGCGGAGGCCTGCCAGCCTGTGGTGGAGGGGACTATCCCTGTATCTCCTGAGTTAATGGATGACTTCCTGTTCCCAGCATCTAATGTGTACCTGCAATACATGAAGAGTGGAGAATTCCCCACTGAACAGGCCATCCCTGTGTGTAGCACCCCAGCCACCATCACCGCTGGCTTTGAGCTGCTGGTCGCACTTGCCGTTGGATGTGTGCGAAATCTCAAGCAGATTGTTGACACACTAACTGATATGTACTATTTAGGATCCCCATCTCCTAATGACCCAGACTACGGGTTGCCTCCTCTCGCCGGACACTCTCTTTCATGGACTGATGAGAAGCAGTTAAAGGATCAAAACATCATTAGAACAGCGAAAGTCTGGACACCAGAGGACCCACGAAAGTTGCACTTGAAATCATCCATAAACAACATTGAGAA---TGAACCCCCCTTCAACTGCATTTCCTAAG-----GATGAGTGGACCGACATATGACAGGAAGATACCCGGTATTTCAACCGATCTTTCGAACTCTATGAGTTGCCATCCGACTTCTAAGGACTCTCCGACTCTTCCAGAGTCCTCGGCAACAGATATGGGTTATTACAGCAGCCATCACGAATACTACCAGAGTCCTCCATACTCTCAACAGATGAATTCATACCACCAGTTTAATCTGTCTGGGATGGGGGCATCAGCCGGACCTTACCCCACCAAGACAGAGTATCCTTACAGCAATACTTACAGACAATACGGACATTACAGCAGAGACCTGCAGACGCCACCACATAGCGCGGCGGGCACTGATGGGGTGTCCCCGTGTAATGACACACGCTGGGTGCAGAAGTGGCAGTCTTGGCAATCATCAAGGCCGCTTAGGAGGACCAGTCTGTCTCTGAGCACTGGATTCTGGCATGCAACAGGAAGACACTCCAGTCGCCGGCTCCTACGGGCCATTCCGAGACATGTCGCCCAGATACTGCAAGCAGATGTGCTCTGGCAGATGGGACACACCGGTGCGCATCATGTTCGAGGTGCAGGACCTGAAGTACGCCACGCTGGCCACGGTGTCTCGCTGCGGGATGGTCTGGTTCAGCGAGGACGTTCTCAGCACCGACATGATCTTCAACAACTTCCTGGCTCGTCTGCGGAGCATCCCATTGGACGAGGGAGAGGACGAGGCTCAGCGAATGAGGAAGGCCACCGAGGACGAGGGAGACGAGGCCGCCTCACCGATGCTGCAGGTCCTGCAGCTGTACCAGATCACCCAGATCAACCACGGGCTGATGATGGTGGGCCCGTCGGGCAGTGGGAAGACCATGGCCTGGAGGGTCCTGCTGAAGGCCCTGGAGCGGCTGGAGGGTCAGGAGGGCGTGGCGCACATCATCGACCCCAAGGCCATCAGCAAAGACCACCTGTACGGCACGCTGGACCCCAACACGCGCGAGTGGACCGACGGGCTCTTCACACACGTGCTCCGCA-GGACTAAAGCAGGCTGTGGAGACGGTGAACGATTACAACCCGCTGATGAAGGACTTCCCCCTCAACGACCTGCTGTCGGCCACCGAGCTGGACAAGATCCGGCAGGCGCTGGTGGCCATCTTCACTCACCTCCGCAAGATCCGGAACACCAAGTACCCGATCCAGCGAGCGCTGCGTCTGGTGGAGGCCATCTCGCGGGACCTGAGCTCGCAGCTGCTGAAGGTGCTGGGCACACGCAAGCTCATGCACGTGGCCTACGAGGAGTTCGAGAAGGGTAATCAAGACGCCCCAGCACCCCCAGAAACCATGGCCCAGCCTTACCCATCGGCCCAGTTCGCTCCCCCTCAGAACGGCATTCCTGCTGAGTACACGCCGTCCCACCCTCACGCGACCCCAGACTACCCGGGCCAGACCCCCGTGGCAGAGCACACCCTGAACATGTACCCCCCTGCCCAGACGCACAGTGAGCCCAGCGGACCAGACAACAGCGTACAGTCGGTCTCCGGCACAGCCACGACTGGGGCGCCGGTTCGGCCTCTACACAGACGCTCGCACTCCGCAGGTGGGGAGAGGTGGGTTGATCATAAACCCAGCAGTAATGTGGAACTGGATACAGTTCTCCAGGCAAACATCCCCAAAGCCATCAAAGTAAACGCTCCTAATGAGAAAGCTCTGTCCAAGTGTGACAAGTACGTTTTGACGCACCAAGAGGTGGCCTCGGATGGGGAGATTCAGACCAAGCTAATCAAGATATTCTCGTATGAGCGGAAGTGGTACAATCGAAAAGACCTGGCTCGCCATCGAACGCAAGGGGACCCGGATGACACCTCGCATCGTGGACATCCGCTTTGTAAATTCTGTGATGATCGTTACCTGGACAATGATGAGCTACTGAAGCACCTGCGACGAGATCATTACTTCTGCCATTTCTGTGATGCAGATGGAGCTCAGGAGTATTACAGAGACTTTGGAGACAAAAGAGTGTTCAGTGAGAGAAGAAGAAATGACTCGTATGCAGAAGAGGAACCAGAGTGGTTCTCTGGTGGACCCACTAGTCAGTCTGAGACCATTGAGCTCATTGGCTTTGATGACAAAATTTTGGAGGATGACAAACG---GAGGTCCAAACGTTCCAGGAAGAAGCCAGAGTTATTTAAAGGAGGCATGTACAGTCGTGGTGCTCCTAAAGGTAAGACCGGGGGTCGTGGAGGTCGCCAGAGGAACCGTGGCACGGGGAACCATGGCAGTGGGCAGGCCAACATGCCGAGCAGCCAGGCCAGTCAGGATCTGGTGTCCCAGCCCTTCTCCCAGGGTCCTCTGACCCAGGGCTACATCACCATGAGCCAGCCTTCACAGATGAGCCAACCTGGCCTGTCCCAGCCTGAGCTCTCACAGGGGGCCGTTGTACAGTCAGGACCGGATCCTACAAGCCATGGGCAACGTGACCCTGGCTCTACATTTGTTGTGTGAACGGGCCAATCCCAGCTCTCCCTGGCTGCCCTACATCAAGACCCTGCCTGCCGACTATGACACCCCCCTGTACTTTGAAGAGGAGGAAGTGCGCCACCTGCTGGCCACACAAGCCATACAGGACGTGCTCAGTCAATATAAAAACACAGCGCGACAGTACGCCTACTTCTACAAAGTCATCCATATCCTCTGGACCAGCAGATGATGGCTCCTTCCTTCCCCGTGCAGCAGGTGAATTGTAACGCTGTGCTTGTCCCGTCCCCCGTCTTCACCTCACCAATCATGATCCCCCATAATAGTTTCATCACCCATCAGGCCACACCTACCTACACGCCTCACCAGGTGGCTGCCCAGCACGGCTTACCTCTACAGCAACCTCAGCAGTTCTTTCAGGAGACGGTGAGCATGGCCAGCATGGATGTTCAGACCTCCATCCCCATGAACCTGAGTCTGGCGCAGCTACAAAACAAGGAACCCCTTCTTGAGTTGCTTCCAGCCCTCGAGCCGCTTGAGCACCACGTGCGCTACGTTATAACGCACGGAAACCAGGGCGAACACTTCCGTATCCTGGAGCGCCGCGATGGGAAGAGCGTTCTGCGGCTAGGCCGGAAACCACCCACGCCTGGTTTGTACCGCCTGGAGATCGCCAGCTTGCGCCTGTTTGGTCCGCGCAAACTTCAAGACCTGGAGGACCAGCACGACAGCGACTACTTGCTGGGCGAGATCGGTGACGCACTACGCATCAAGCTGCACATCCACCTGCACTGAGCCAAAGCTGCGATCCGTGAGCTGCTTCCAGGTGGTTTGCGGGAGGCCATCAGTAAGGTGCGCTCCAGCGTGGCCTACGCCGTGTCGGCTATTGCACACTGGGACTGGCCTGAAGCTTGGCCCGGGCTCTTTAAGCTCCTCATGGACATGCTGGCCAGTGGGGATGTTAACGCTGTACATGGTGCCATGAGGGTCCTCACTGGTATTGTGATCAACTCAAGCTGTCGGAGAGTACCCACGTCCTGCAGCCGTTCCTGCCCAGTGTCTTGGAAGGCCTGGTGCAGCTCGCGGCTCAGTTCAGCTCTGAAGTTCTCACTTTAGTCATGGAAACCCTTTGTATTGTTTGCACCGTGGATCCGGCTTTCACCACGAGTGCTGAGAACAAGATCTGCCCGCTCACTATTGCCATATTCCTTAAGTACAGTAATGGGTGAGTTGTATCATTGGGTGGACCTGCTGGACCGTTTCGATGGCATCCTCTGTGATGCAGGGCAGACAGTGGAGACCATGGCATGGTTGTTGGTGTGCGACCGGCCAGAGAATGGGCAACTAAAAGCCTTATTGCTGGCAGTGCTCAACTTCACCGCGTTGTTAATCGAATACAGTTTTTCAAGACACCTTTACAGCTCTATAGAGGTAAAGCGGTGTTCCTGGCCCGGGATAAGCACCACCTCTCAGACCTTTGTCATCTGATTCGCCATGACGCCCCATATCTGTTTCAGGAGTATGTGAAGGAGAGCCATGGGAGGGATGTGCGGGTAGTTCTGGTCGGAGGGCGAGTAATCGGGTCCATGTTGCGCTGCTCTACCGACGGACGCATGCAGAGCAACTGTTCGCTAGGGGTTCTGCTTGAAGAATTGTCCACCCAATGATCTGGAGTGTGCCCTGAGCCCGTATGCACTGGAGTACAAACTGCTGTCCCTGCCCTTCGGCATCGCCGCCAATCAGGACCTGATCCGGCTGGTTGCCTACACCCAGGATGGAGTCATCCACCCCCGCACTTCCTTCTTAGTGGTCGACGAGGACACGACTCTGCCATTCGCCCTCCGGGACGAAAACCTCAAAGGTGTTCTGTTCACCACTCGGCCTCTGCGCGAACCTCACACCTACCGCATGAAGGTACGAGCCCTGTCTTACAGTGCCGACGGAGGAATAGAGTACCAGACCACCTTCATTGTCTACATCGCTGTCTCAGCCTATCCGTACTGGACAGGAAAAAGGTCCAAAGCCAACATTATTTTCAACACCTCCTTACCAGTGCTGTTTGGGGTCAAGAAATATGCAGATGCCTTGTGGGAGATTGTGAAGAAACGGGACCTTAACGTAAACCTCAGGCAGAACCTCATCGAGGTCAGGGCAGACCAACAGGAAGCTGTTTTTGAGAATCTGGACAAACCTGGGGAGACAAAGGTTTTCAAGACGGGCGTTCCCTGCTCCTCTCCGCATGCTTGGTGGAATCTACAGAAGCACGGCTGCTGGAACGGGATGTCCTGGCTTCGCGGGTTCGAGAGGTGGAGGAAGAGAACCGGCAGATCCGACTCCAGCTGAGCCAATCGCAGGGCCTGGCCGCCCAGCCTGCCGAGGGTAACTATGGCAACCAGCAGTGGGTGGCATCGGCAGACACCGGTCCAGAGGACGTGGAGAACACAGCAGAGGAACGGGCCAATCACAGCGAGTGTTCTCGCTCGCCCACCGCGGAGAAGTGTGAGACAGAGAGACAGAGCCCTCGTCATGGAGGAGAGAGCGTGGCGGAAGTTTTGCGGGCTCATGGGATCAAATTCGTCTTCACATTGGTGGGAGGACACATCTCGCCCATCCTGGTGGCCTGCGAGAAACTGGGCATCCGCATCGTCGACACCCGCCATGAGGCCACAGCTGTGTTTGCCGCCGATGCCGTAGCAAGACTTTCTGGCCTATGAGGAGTACACCAGTAAGCTGGATGCATTACAGCAGCGGGAACAGCAGCTTTTGGAGGCTATTGGAAACGGGACAGAGTTCTGCTCCTCGCCGACACTAACCCTGCTGGATGTGAAGGGACCGGGCGCCCAGAGTGCCCCTATCACCCCAAACACATTGGCTGTCCTGCAGACCCCCACTGACGCATCACGAGGGAATCCCCGCTCGCCCCAGAAACCCATCGTGAGGGTTTTCCTGCCCAACAAACAGAGGACAGTGCACTACTTAAATAAGTTCTATGGCTGCCCAAAAGACAGGTGTAATCTGATGGTGTTGAAGGACACACTGAAGAAGATGCAGAAGTTTTTTGCTTTACCAGAGACAGGGGATATTGATCAGAAGACAGTAGAGATCATGAAGAAACCACGATGTGGAGTTCCTGATGTGGCCAATTACAATTTCTTTCACAGGAAGCCCAAGTGGGGACAGAAAAACATTACTTACAGGTGCGTGATCGCCCACAGCGAGCTGCTCGTGTGCTTCTGGACATTGAGGCAGGTGCTCCTGTCCTCTTGATCCCAGAGAGCTCCCACTCTAAACGCCTCATAGTGGCCAACCTAGGCCAACTCCGAGTTCGTAACTGTTTCCTGCCTGCTGGCTCTCATGGCACCTTCTCTCTTAGAGATAAGGTAGAGAAACTTACAATGGCACATACCTTTTTCCCCTCTCTACCTTCATCCCTCAGCCCATCGGGAAGTGCAGGCGTGTTTTCCAGGCGCTGTTGCCGTACGCAGTGGAAGAGCTCTGTAATGTGGCAGAGTCCCTGATTGTGCCGGTGCGCATGGGTATCGCTCGCCCTACAGCGCCCTTCACCCTGGCCAGTACCAGCATTGATGCTGTGCAGGGCAGTGAGGAGCTCTTCTCTGTGGAGCCGCTGCCACCACGGCCCTCCCCGGATCAGTCCAGCAGGGAGCTCCACTGGCCTCATCTACATCGACCCTTCAAACCTGCGACGAAGCAGCGCCATCAGTACCAGCGCAGCAGCCGCCGCCGCAGCCCTGGAGGCCAGTAACTCCAGCAGTTACCTGACATCCGCCAGCAGCCTGGCTCGAGCTTATAGCATCGTCATCCGGCAGATCTCAGACCTCATGAGCCTCATACCCAAATACAACCACTTGGTCTACTCGCAGTACCCCGCTGCCGTCAAACTCACCTATCAGGACGCTGTCAATCTGCAGGACTTCGTGGAGGATAAGTTGATCCCCACCTGGAACTGGATGGTATCGATCATGGATTCCACTGAAGCGCAGCTGAGGTACGGCTCAGCTCTGTCATCAGCCGGGGATCCTGGTCACCCCAGCCACCCTCTACACGCTTCACAACACACAGGCCGCAGGGAGCGCATGACCGCACGAGAGGAGGCCAGTCTCCGGACACTTGAAGGTCGAAGGCGTGCCGCTACACTTTTGACTGCTCGTCAGGGCATGATGTCAGCACGAGGAGACTTCCTGAACTACGCCCTGTCTCTGATGCGTTCCCATAATGACGAACATTCAGACGTCCTGCCTGTGCTCGACGTGTGTTCGCTCAAACACGTGGCCTACGTCTTCCAGGCCCTCATCTACTGGATTAAAGCCATGAATCTGCAGACGACACTCGACACCACTCAGATTGACAGGAAGAGGAAGGACAGGGTGACGGTCGCAGAACGAGAAGCAGAGGAGCAGAAACAGAAAGAACTGGAAATCGAAGCCAAAAAACAAGTTGAAGAGAGACGCCGCTACACGCTGAAGATTGTCGAGGAAGAGGCCAAGAAAGAGTTTGAGGAGAACAAACGTACGCTGGCTGCTCTTGATGCCCTGGACACAGATGGAGAAAATGAAGAGGAGGAATATGAGGCCTGGAAAGTGAGAGAACTGAAGCGTATTAAGAGGGACCGAGAATCCAGAGAAGCGGGTTTAGCGGTGATCAGGAGTGTTACTATCTGGATGACCTGCGTGTTCTTTGCGGCCTCAGTAAGAAAGAGCACATGAAGGGGAACGAGGCTCTTCTGGATTTCCGCACCAGCCGTTTCGTGTTGCGCATCTCCAGAGACTCGTACCAGCTACTGAAGAGACACTTGCAGGAAAGACATAATAACCAGATATGGAACATCATTCAAGAGCACTTGTACATCGACATCTTTGACGGCATGCCCCGCAGCAAGGGTCAGATCGACAGCATGTCCGGCAGCCTTGGGGGAGAGGCCAAACGAGAAGTCAACAAAGCCAAGGGAAGATTAACCCCCCGGCGCCCCCCTCCTTGCATGGAAAGGAACAAGAGGCTCCATACTCAGTAGAGACCCCCTACGGCTACCGTCTGGACCTGGACTTCCTCAAGTATGTCAATGATATTGAGAAAGGAAACACTATTAAGAAGGTGCCAGTGCAGCGGCGCCCACGTTACGGCTCACTTCCACGTGGCTACGGCTACACGGGCTCCTGGTGGACCTCCACTGAGTCACTGTGCTCCAATGCCAGCATGGACAGCCGCCACTCGTCATACTCCTATTGCGCGCCGGGCTTCCACAGCTCACAGCGGCCCAACTTCAGTACGGCACGAGTGGAGAAGACCTTGCTGGATGCTCGCCGCAAGCTGGAGGAGGAGAAGGATGGCCGTCGTTTCTCGAACCTGGGCAGCATGCACAGCAGCGTTGCCGGCTCCAACACGTCCCTGTCCAGTGCGCACAGCTTCAATCGTGCCCAGGGAGGTGGCTCCTACACGCCAATGAGCTCTGGCTTGTCCACACCCGTCTCACCGACACCTGCCCATCTGCAGCATGTACGGGAGCAGATGGCCGTCGCCCTGCGGAAGATCCGGGAGCTGGAGGAGCAGGTAAAGACCATCCCGGTGCTGCAAGTGAAGATCTCCGTGCTTCAGGAGGAGAAGAGGCAGCTCAGTGTGCAACTAAAGAGCCAGAAGTTCCTGGGGCACACGCTGGGGTTCAGTCGAAGCCGGCCAAGAGGAGACCTTTACATCGACATCCCCGAGGAGGTTGTTCAGGAAGCTGGAGCAGTGCAACACCGAGCTGAAAAAGTACAGCCATGTGAATAAAAAGGCCTTGGACCAGTTCGTCAATTTCTCAGAGCAGAAAGAGAAGCTGATTAAGAGGCAGGAAGAGCTGGACAGAGGATACAAATCCATCATGGAGCTCATGAACGTCCTGGAGCTGCGCAAATACGAGGCTATCCAGCTCACCTTCAAACAGACTCTACAGTTCCCCCAGTGATTGTAAAGGAGTGGTGTGCCAGTAAAGCTAAATCTGCCCTGACCCCAGAGCTCGTTCCAGCCCTGTGTTTCCGCGAGTGGACATGTCCCAACCTGAGGCGGTTGTGGCTGGGCAGAGCCTCAGAGGACCGTAGCCGTCGTACGCGAGCCTTTCTAGCCTGCATGCGTTCTGACTGCCCTGCCCTGCTCAACCCGACCTGTGTGCCATCTCACCTGCTGCTCATGTGCTGCGTGCTCAGGATCGTCTGAAGGATCTTAATGGCCAGGCTGACAGCCTGATGGCCAGCAATGCCTTCGACACTTCCCAGGTCAAGGACAAGCGTGATGCCGTTAACGGACGCTTCGTCAAAATCAAGAGCATGGCTGCTGGGCGCCGTGCTAAGCTGAACGAGTCGCATCGTCTGCACCAGTTCTTCAGGGATCTGGACGATGAGGAATCTTGGATCAAATGGATGTCAGTGGAGTCAAAGTTCTAGAGTCGGCCGACGACATCCAGGAGCGCCGACAGCAGGTTCTGGACCGGTACCGTCGCTTCAAGGAGCTGTCTACTGTGCGAAGACAGAAACTCGAGGACTCGTACCGGTTCCAGTTCTTCCGTCGAGATGCAGATGAGCTTGAGAAATGGATCCAAGAGAAGCTACAGATTGCCTCTGATGAGAACTACAAGGACCCCAGCAACCTACACATGAAGGTCTCCAGCATAGACTGCCGACGCCTGCGAAAGATCATACGGAAAGAGAGTGGAAGTTGTCTTATTGTGGACTGTAGACCGTACTTCTCCTTCTCCAGCTCGTGCATCAAAGAATCCGTCAATGTGAACTTGAATTCGGTGGTGGTCCGGAGATCCCGCGGCGGTCCGGTACCGCTACAGTTCGTCATCCCGGACGAGGAAGCTTTGTTTCGGCTCCGGGAGGGCAGGATCTCCGCGGTCGTGGCTCTGGATGACCGAACACCTCATTTACAAAAACTGAAGAAAGACAGTATCACTCAGATTGTCATTAATTCTTTGTCGCACTTGGCGAGTAGCGCGAGCATCTGCTTCCTTAAAGACCACATCCGTGTGTCAAAGAAGTCCGTGGACCCAGAGAAACCTCAGCTTGGTCTGATAGATCGCTGGTACCACACTGGCTGCTTTGTGAGCCGGCGTGAGGAACTATTGTTTAAACCAGAGTACGGTGCCACCCAGCTCAAAGGTTTCGGAGCTCTACGAGATGAAGACAAGGAGGAGCTGAAGAAAAGACTTCCTGCAGTGAAGAATGAAGGGCGCGTACTGCTCCATCAGTGGTTGTCTCCACCCAGAGGTGCTTCTGTTCCACTGTCAGTGTCTGTCTCTGTGTGGAGATGTTCAGCTCATGTTGGCCCAGAATGCCTCAAACAGAGCCGCGTATCTGGAGGAGTACAGCTACCAGACTAAAGAAGACCAGGAGATCCTCCACTGCCTGCACCGCGAGAGCTCCTGTCAAGGGGTAAACACCCCAACTAAGACGTACGGTATGGGCAAAGGTCGTGCTGCTGACTTGAAGTTTATTGAGGCATGTGCACGCCGCATTGTGGAGATGTCGGACGGGTATAAAATTGTTACGGAGAAGAGCACAGTGCCAGTCCGTGCAGCTGAGAGCATCCGTAGGATATTTGATGCAAACACCAAACCCAGCCTCAACTTACATGGCGCTGTACAGCATGTATGTGGCCTGCATGGCCTTTCATGCCAAGGTCAGCGACCCAGTGATAGGTGGCACCTACATGACCCTTCTGAACACTGTGACAAATCTAGGCGGGAACTGGCCCTCCACTCTCGCTCTATGGCTGGTTGACCCGCTGACCTTTAAGGAGTGTCAGGGAGCGCCGGGTCAGACGTGCGGATCGGCTGAGGAAGCAGGGGGGGGCTGTTCAGAACTGCACCGTATGCCAGTTGTTGAATACAAGGGCAGCAATGAGAGCGGCTCATATGAGTACAAGTTTCCTTTCCGGAGCAATAACAACAAATGGCAGCGCACCTCATCCAGTCCACAGCAGTCCCTCACTGCCTCACCTCAGAGTCACAGTGGGACCCCGAACCGTGCCGTCAGCCTGGGGGCCAGCATGGGCAAGACCCTCTCTGCCGAGCGTCCAGAGAGAGCTGCTGCCATCCCCCGCAGCGTGTCCAGCGATGGCCGACCCTTAGACCCTAAAAGGTGTGTCCATCTATTCTAGTCCCGGACTTTACAGCAAGACCATGACGCCCACCTATGACTCTCGGGACGGCAGCCCTCTGTCCCCCACCACGGCCTGGTTTGGAGACAGTCCCCTGTCCGAAGGCAATCCCAGCATCCTCGCTGTCAGCCAGCCCATCACCTCACCAGACATTCTGGTCAAGATGTACAAACCACAGTCCCTCCTGGACAAGGCCAAGATCAACCAGGGGGAACCATCTACAAGCAAAGCATCGCTGAACTTCCAGGAGGCTCTTTCGAGACCGCCGCTCAATCGGACCCACCTGCACTTCCCCTCCCTGGACGGCTCTCCGGCATTAGGTGGGGCAAGCGCTCTCTTCTCCCAGCCCTCCACATCTACAGCACCCTACTCAGGGAGCCCTTTCGCTGTAACCTCCAACTTCTCCCTGGTAAAAGAGATAAAGGACTCCAGCTCTCAGCATGAGGATGACAACATCTCAACTACCAGCGGGTTTTCATCACGTGCATCTGATAAA-----GCAGCCCAGGGCATCGATCTCCACCGGACCGCAGCAGGAGCACGGAAACTTCTATGAGTTCCGCACATATTACATCCAGCCGCATCTCAACGCTGCCTTCCTCAAACTGACCAATGAGAAGATCCACCTGCGTACGGCCCACTCAGAGCTCGTCGGATACTGGAGTGTGGAATATGGGGGTCTCAATCAGGTTTTCCACATTTGGAAGTATTCTGCGGGGTGCGATTCCATACGCCCTCAGTCTTCATCTGGGTCTGGAGCCCATAGAGAAGCGTCAGCTGATCGGCACCACCACCATAGTCATCGTCCTCTTCACCATCCTGCTGCTTGGGGGCGGCACCATGCCCCTCATCCGCATCATGGACATCGAGGAGAGCCAGTCGAGGCGCAAGAACAAAAAAGACATCAACCTGAGCAAAACTCAGAAAATGGGCTGGTTGGAGTGACTCTTCTCAGGTGAGCAGCCCAGACCGGGAGGGTGCGTATCCGCTCGACTCGGGAATCAGTGACACTCTCTCCATCCCGCCAATGGAAGTGCCCATCACGCCCCAGGGCCCACACACTATGATGCCCGTACACGTGTACCCGCTCAACCAACTGCGCGTGGCTTTCTCCGCCGCCCGCGCGGCCAACTTCGCCCCTGGCACTCTGGATCAGCCGATCTCCTTCGAACTGCTGCACACCAACATCGGGGAAATGTTCGACACGACCAGCGGCCGTTTCACCTGTCCTGCTTCCGGCACTTACGTCTTTATCTTCCACATCCTGAAGCTTGCCATCAGCGTGCCCCTGTACATCAACCTCATGCGCAACGAAGAGGTGATGGTGTCCGCCTATGCCAATGACGGCGCTCCGGACCACGAGACCGCCAGCAATCACGCTGTCCTCCAGCTCTTCCAGGGTGACCAGGTGTGGCTGCGACTTCACCGCGGCGCCATCTATGGCAGCAGCTGGAAGTACAGCACCTTCTCTGGTTTCTTGCTGTACCAGGACTGGGTCACAATGCGGATGACGTGGCCGAGACGGTGTTGATGAACGTCCTGCGTGGGGATATCGCACGTCTCCGGCGCTGCACCTCCATCAGCACGGCCAGCGAAGGAGAGGGCGCCATTCCTCGCTGCAAGCCACTTAAATACGCCTACGAGAAAGAGATCGTCCTCTACGCCTACTTTAAGAAGCTGGATTACTTCTCCACAGAGTGCATCTACTCGCCCAACGCCTACCGGGGTCACGCTCGCGCCTTCCTCAAAGACCTAGAGTCCATCAGGCCCAGCTCCATCATAGACGTCATCCATTCCGGGGAGACGCTCTCCGTGAAGGAAGGGGTGAAGATGCCGGTCCAGGGGACGTGCTCTCGCTGCGGCTATATCTCCAGTCAGGCCTTGTGTAAGTCCTGTGTTCTGCTGGAGGGCCTGAATCGAGGTTTACCCAAGCTGGGCATCGGGAAACATCACCGTCTGCACGGGAAACTTCTGTCCCAGGAGCCTCTGACCGAGCAGGAGGAGAAGAAGCTGAAGGCTGTGGACTTCTGACATTACCCAGCAGCATCTATGTGATCCAGTAACAGTATTGCTCATCGAGAAATGTACCCGTTTCCACATTCACTGCGCCCATCACCTCTGCCAGGAACCCATGATGTCTTTTGATGCCAAGATCAACAATGAGAATATGACAAAATGCCTGCAGAGTCTGAAAGAGATGTATCAAGACTTGGCCACCAAGGAGGTGTACTGCTCTAATGAGGCAGAGTTTCGCCAATACAGCGTGTTGCTTAAGCTCAATGATGGAGATATTCTTCGGGCCCCCCTCTTCTTCACCTGGAGTGTGGTGAACTCCGTTCACTGGTGGAGCGGATCGACCCAGGCCCTGCCGGCCACCACCGTGCTTCTACTGCTTGGCGCCTGGGTGCTGGTGGGCTTCCCCCTCACCGTCATTGGTGGGATTGTTGGAAAGAACAGAGCTGGCAACTTCCAGGCGCCGTGTCGCACTCGTAATATAGCTCGCCAGATCCCCCAGCAGCCCTGGTACAAACACACAGCTGTGCACATGGCCATCGGCGGCTTCCTGCCTTTCAGTTCCCCGATTGCAGTTTGCCAATGACGATAAACACCTCCTCGCCTGCTGCTCATTGGATGGGACATTGTCAATCATGACACTATCCCCACCTCCACCAACTGTAAAGGTGACACTGAAAGGCCATGCTGGGCCCGTCACTGACTTTGCCTGGTCGCTTAGCAATGACATCATTGTGTCCACGTCCAAAGATGGCACTCTGCGCATCTGGAACACAGAGGATGGCCGCTGCATCCGGGAGGTGGTCGACCCAGAGGGCAGTGAGCTGCTGTGCTGTACTTTTCAGCCCATGAACAACAACCTGACAGTAATGGTGGGGCATTTACATTTACAAGCTATGGATGAGAGTTTGAAAGGAAAGAACCGGGAGGGACTGCTCGATAGTCCGGATTCAGGACTCCCTCCAAGCCCCAGTCCGCCCTTCTACTCTCTGTCGCCAGGGATCCTTGAGTCGCGCACCGGCAGCTGTTCTACCCCGACTGAGCTGCAAGGATACAGCAGAAAGGAGAGCCGGGAAGGCAAACTGCTCTTCATATGCCAGTATCACATTTGGCTGGCAGCGGACACCAAGGGCATCCTGGTCCTCATTCCAGGAAACCCCTCCTTAAACATTATCGTCAGCACATTCATCTTTGTCTGTGTAGCTCATGAGATCTCCCAGATCACCAATGACTTGGCCCAGGTGGTCATTCCTAAAGAGAGCGTGACTCTACTGAAGAGACTGCTGGGGGCAGGAGTCTTTCTAGCGCTGGTACTGATACTGCCCCAAAAAGACTAGCGAAATGGAGGACTCTTTGGCAACCACATTAACCACGTAAACGGAGACCCCCGGAGGAGCTCCGGCCACCAGACGAACGCCACACAGCGCCCCCTTCAGGTGCAGCCGCCCCCACATTACGCCCACATGGAACAGCCTGTGGGGCGCCTGGGCCGCGCTAATGCCATGGCCCAGCAAAACCATCATCGCCACCATCATCATCAC---CATCATCATC---ACAACTCCTACAACAAGTCGCCCAAGTCTACCAACATCAACCT---------------------AAATAACGCCAACATGTCCAGTTTACCTAACGGAGGACACAATCGGTACTATGAGCATATGCCCGCTAACGGCTACCCGGGATCGTACTATGGAGAATATGACAAGCCCAGGACCCCACAAGGGCAAACCCCCGCGAGTGGACGAGCGCCCACGTGAGAGAATGGTTGACCTGGACGGTAAACGAGTTCAGTCTGAAGAATGTGGACTTCCACAAGTTCAGTATGGACGGGGCCAATCTCTGTGCCCTGGGGAAAGAGCGGTTCCTGGACCTGGCTCCTGACTTCGTGGGCGATATCCTCTGGGAGCATTTAGAGATGCTGCAGAAAGGTGGCGACTTTTATTTCTGTCCCTTTGAAAAAGTCCTCAGAGGTGGACTTAGCGAAACCGTTGTTGAAATTTGTAACTGCCACGTATCCTCCCGGTGAGGAGCAGGCGGAGTATGTCCGTGCCGTGGAAGAGCTCAACAAGCTCCGCAAAAGTGCTCTGGGGAGGCCGCTGGACAAACACGAGAGCTCGCTGGAAATCCTGTTTCGGTGGTGGTTGCAGGGCGGAATATTTTCAAGATATACGGTCTGGAGGAAGATGGTTTCGTGGAGCGTCTGAACCTGCGCGTGGGACGCAAACCCTCGCTGAACTTCAGCTGCGCAGACGTCATGTGGCATCAGATGGAGGAGAACCTGCTGGCCACCGCCGCCACTAACGGAGCCGTGGTGACGTGGAACCTGGCGCGCCCGTGCCGTAACAAACAGGAGCAACTGTTCACAGAACACAAGCGCACGGTCAACAAGGTCTGCTTTCACCCTACCGAGGTCAACATGCTGCTGTCCGGCTCTCAGGACGGCTTTATGAAGTGTTTCGACCTGCGAAAGAAGGAAAGCGTCAGCACGTTTTCTGGCGAGGAGCCCGAGTACCTGCTCCCTCAGGAGGCGTTCCCGTTACGCCACGAGATCATGGACCATCCCTCGGCCCCCGAGCCGGTGCAGGAGAAGCCCGAGTCGCCCCACGTGAGCGGCAGCGAGGCCGAGAGCATGTGCCTGACTCCCATGGAGTCCTTCAGCCTCATTTCTGTCTCGCAGCTGCTTTTCTCGCCCCACCTGCCGCCCAAGTTCTTCTGCCCCATAGTGAAGGAGATGCTGTGTTACTACGCCGAGCAGGGCGACGTGCAGATGGCCGTGTCTGTGCTGATCGTGCTGGGAGATCGCATCCGCAAGGAGATCGACGAGCTCACACAGGACGGCCCCAGTGCGCGCTCGTGCCACAAGATGTGCATCGACTCTCAGCGGAGGCAGATCTATACTCTGGGCCGTTATTTGGACTCCTCTGTCAGAAACAGCAAGTCCCTGAAAAGTGACTTCTACTGCTATGACATTGATGCCAACACGTGGACCCTCCTGAGCGAGGACACGTCCGCTGATGGAGGGCCCAAACTTGTGTTTGACCACCAGGTGTGCATGGACTCTGAGAAGCACATGATCTACACTTTTGGTGGTCGGATTCTGACGTGTAACGGCAGTGTGGATGATGGCAGGACGTCAGAACCCCAGTTCAGCGGGCTTTACGCGTTTCACTGTCAAGCTGCTAGCTGGAGTCTGCTCAGAGAAGACTCATGTAACGCAGGGCCAGAGGACATCCAGTCCCGCATCGGACACTGCATGCTTTTCCACACGGGGAAAGTGGACAGAGGAGGAAGAGAGAAGGCTGGCAGAGGTGGTCCACGAGTTGACTGGCACAGAGGCGGGTGATGTTGTAACTCAGGGAGTCTCTTGGGCGTCCGTGGCTGAACTTGTCGGCACTCGTTCAGAGAAGCAGTGCCGCTCCAAATGGCTCAACTACCTTAACTGGAAACAGAGCGGTGGGACAGAGTGGACCAAAGATGACGATATCAACCTTGTACGCAGATTGTGAATAAGTGGAACACAGCTCTGATTGGTCTGATGACGTACTTCCGTGAAGCTGTGGTCAACACTCAAGAGCTTCTGGACCTGCTGGTGAAGTGTGAGAATAAGATCCAAACCCGTATCAAGATTGGTTTGAACTCCAAAATGCCCAGCCGTTTCCCTCCTGTGGTGTTTTACACCCCTAAGGAGTTGGGTGGACTGGGAATGCTTTCCATGGGACACGTACTAATCCCACAGTCTGACCTTCTCAAAGAAGAACTGAGTAAGAAAGCCGAGCGCAGGACTACGTGGGTGCTGTGGGGTGGGATGGCTTACATGGCCACACAGTTTGGCATTCTGGCACGGCTGACCTGGTGGGAGTACTCATGGGACATCATGGAGCCCGTCACGTATTTTATCACCTACGGCACTGCCATGGCGATGTATGCTTACTTCGTGCTGACACGTCAGGCATGTTTCCTATGCTAACCCTTCTGAGCATGTTTTACTATATCTGTCTGCGGCGGCGCTCCAGGAGCGGGACGAGGAGCGAGGCGTTGGGTAGCCGGCGAGCGGTCGAGCTGGGTCAGCGTTCGGCACTGCCCGTCACTGTGGAGGTCGAGCAGTACGGCAAGGAGGTCCTGGACTTCAGCTCTCATTACGGTAGCGAGAACAGCATGTCCTATACCATGTGGAACCTGGCGGGAGTGCCTAACGTCTACCCCAGCTCAGGAGACTTCACCCAGACGGCCGTGTTCCGCACTTACGGAGGCTGGTGGGCGCAGTGTGTTAGCTCCGCTCTTCCGTTCCGCCGTACGCCGCCCAATTTTCATGCCCAAGACTACCTGGAACTGGCCTTTGAGGAGCCTGTCTATCCCACAGCTGTGGAGGTGCTGGAGACCTACCACCCCGGGGCCATCGTCAAGATCCTAGCGTGCTCACTTAACCCTTTCTCCCAGAACCCACCGGTTGACGTCAAACGAGGAGATTGTGATGCCCGACGAGCAGACGGGGCTGGTGAAGGAGAACTATGTGTGGAGTGTTCTGCTGCACAGAGGAGCCTCTTCTGAAGGGATTTTCCTGCATGTGCCTGACAGCAGTTACGACCGCGACCTATTCACTATGACCTGGGGACCGACTATTGCAGCCCTTTCCTACGTTTTTGACAAGAGCCTGGATGACACTATCATTCAGAAGGCCATCACGGGGTTCAGGGCACCTAAAACTGGATACAGCCAAGGCGCCACTCCTTACACCCAGACCCAGCAAACGCGTCAGGTTACAACCATAAAGCCAGCCACCCCCAGTCCTGCCACCTCAACCTTCTCCATTTACCCAGTGTCCTCTGCTGTACAGCCAGCTGCAGCTGCCTCTGTAGTCCCATCATACTCTCAGAGTCCCACCTACAGCACCAATGCAGTCACATACTCTGTACCATCATCTCCTGGGGCAAGAGCCGAGAGAAGGACGCTTATGAGTGTCTGCTGGACCACTTTCCCTCTGGGCCTGTAGCTGTGGTTAGCGACAGTTATGACATTTTTAAGGCTTGTAAGCATATCTGGGGGGACAAGCTGAAAGAGAGAGTGATGGAGAGGAGTGAGGATTCTCCCCTTATCATTCGCCCAGACTCCGGGGACCCCGCTGAAACCCTCATCGAGGATCAAGATCATGCAGAACATTGGAGTTGTGTTCATACATATGGGCCAGTACTCAGATGCCATCACATCCTTTGAGTACATCATGAGTGAGAATCCCAACATAAAGACAGGCTTCAACCTCATCCTGTGCTACTATGCCATCGGAGACCGTGAGAGGATGAAGAAAGCTTTTCAAAAACTAATTTGCGTGCCCCTCGGTATTGATGATGAAGACAAGTATATCCCTGCAAAGATTCGACATGAGGTGAGCTTCAAGAACGTGACCCACAAGATCTGCAGTGACGCGTGTTTTAATCGCTACCGAATGGCTAACGGGCTCATTATGAACTGCTGCGAACAGTGTGGGAATTACCTGCCAAGTCGTGCCACAGCAAACCACTTTTTACTCATCGATGGTCAGCAGAAACGCTTTTGCTGTCAAAATTGCATCAGGGACTATAAACAGGGCCTCGAAACCACGTCCACCGCCAGTGCTGACCAGCGCTCACCAGGCTCAGTGTCGGCGTAGCGGTTGCAAGAACCTGTCCCCTGGTTGCACGGACCTGTGCCCGGACTGCATCAGCCGAGGCCAGCGAGAGGGTCGGCGTGCCCAGGCGCCCAAAGAGAAAAGCAAACAGCGCTGCAAGACGCAGGGCTGCGATCACTACGCCAATCAAGAGAAGCAAGGCTACTGTAACGAATGTGACCACTTCAAGCAGATTTACCGAGTTTTATCTAAAGGAGAACTGCAGGTGTCAGATCGGGAGCGGCAGAGTCAGCTGGAACAGATGTTTCGTGATATCGCAACTATTGTGGCAGAAAAATGTGTGAATCCTGAGACCAAACGGCCCTACACAGTCAGCCTCATAGAGAGAGCGATGAAGGACATCCACTTCTCCGTCAAGGCAAACAAAAGCACTAAACAGCAGGCTCTGAGGCAGTGAGCACCTGTTACATAACCAGCACATACTCCACATGTTCAGTGGAGGAGATCGCAGAAGCAGCTCCTAACGGGTACCGTTGGTTCCAGCTGTACTTGTACCGGGACCGTAAGCTCTCAGAGCAGATCATACACCGAGTGGAGGCACTTGGCTACAAAGCTCTGGTGTTAACAGTGGACGTGCCCTACACCGGCAAACGCCGCAATGACATACGCAACAAGTTTAAGCTCCCACCTCACCTGAAGGTCAAGAACTTTGAGGGAATGTTTCAGGGTCACATTCATCCTCCGCGTGTGTTAAGCAGGAGCCGCATGAGGCTTCCCTGGCTCCTTTCACCCCTTCCTCACTGGCAGTCTCGGGTCTAGCGGAACTGTTGCCCCTCCAGCCCAGCGTGTCAGTAGATGCCTCCACTCCCTGCTACGGTGCCTATGCCCATCATGCCCCCAGCTACAGCCAGTATGCAAGCCAGCCTATTATAGCAGGGCTCTCTGGTTGCCGGCT-----CCTCCTGAACGGA-GAGGATGCCTCCCCGGAAGCGCACGCGGCCCGCCCTGGGCTTTCTGTGCTGCTTCAGTAGCAGTGAACCTCCTGAGATCAACCTGAAAGACAGTGTCCCGCTGCAGCTGCTGGAGTTCAGTGCACCCATGCCCCCAGAGGAAGAACTGCATGCCCGCTTCTCTGAGTTAGTGGGTATGAAGAGGCAGTCGATGCGGAGCTGACCTGGGTTGGAGAGACCGAGAGGAAATTAGCATCTCTGGGGCCTCTGAGTCTGGAGCCCGATGTGACTGTGACACAGCTCCAGGTGCAGAGAGCCTTTAACATTGACATCATCCGTCACAAAGACACCGTGGACCAACTTCTTAAGACACGAGAGGACATCCTAGAGAGCTGCAGTGAACAGCAGAGAGAGGCTCTGAACATGTTCCGCCCTGGAGGAGAGAGAGACTTCCAGACGTCGGCCCGAAGGATGGGAACGTCCCTGCTCTTCCAGCTGTCGGTTCATGAGCGCGAGTTGGACCTCGTGTTCCTCGACCACAGCTATGCCAAGCCCTGGAACGCCCACCCGGATGCCAGCAGTGCCCGGCCCACCCGCATGCTGTTCGTCACGCCTCGACGGCAACCGGACCCTTCTGGGACGTGTGTGTACGAGTTTCAAGAGGGAGCTCCACCTCGACCACCAGTGTCTCCTCGCTGCTCTCTGCGTCTCACGCACTACATCGAGGAGGCTAACGTAGGCCGCGGCTACATTAAAGAGCTGTGCTTCAGTCCGGACGGCCGCCTCATTTGCTCGCCGTACGGTTACGGCGTGCGTTTGCTGGCGTTCGATGAGCACTGCGCTGAGCTGACGGACTGCATGCCCGTGAGGACGGCTCTGCTGCGGGAGGTCCGCTCCATCTACTCTCACAGCGACGTGGTGCTCACCTCAAAGTTCTCACCCACTCACTGTCAGTTTGCATCAGGCTGCCTAAGTGGACGCGTAGCTCTTTATCAACCACACTTTTAACGAAAGTTCTGGGAGACCTTCATCTCCATCTGTCATGAGAACCACAGTCTCCACGGCATCACCTTTGAACAGATTAAGATCCAGCTGGAGGCCCTGGAGCTGAAAAAGACCTATGTGCTCAACCCGCTGGCCCCAGAATTCATCCCTCGGGCCCTGCGCCCGCAACATCCCCAGGGTCCCGGCAAGCACCAGCACTCCCCACCCAAGATCTGGAGCACCTGATGCAGGCTCGACAGCAGCTCTTGATGACGGCGAAGCGCTGGGACTCGTCGTGTAAAACCATCGTGGAGTTTGTCCCCAATGAAAACATGGATCTAGAGCGCAGCCTACTGACCCGCTACCAGATCCCCCTCTCCGCCGACCAGCTGTTCACCCAGTCCGTGCTGGACAAAACCCTCACCAGAGACAATTACCAGCCCCGCCTGCACGACCTGCTCTACATCGAGGAGATCGCTCAGTACAAAGAAGTCAGCAGGAATCTCCGAGACAAACTGGGCCATAGAAATGTGGGATCCTGCCGCTCAGGCCTTCAGGTTGAACAATCCTGGCACCACAGTTTTCACAGAGGACTGTAATGTCCTTTTGAAGCTGGTGATGTCTGGAGAGAAGACCAACTCTCTTGGACAGAAGCTGCCTCAGAAGGGTGACGTGGAGATGCTCTGTGGTGGGCCGCCCTGCCAAGGGTTCAGTGGAATGAACCGCTTCAACTCGCGCACGTACTCAAAGTTCAAGAACTCTCTGGTTGTGTCTTATCTGAGGGTGTGGAGCTCTCTGCTTTATCCGCTGCGGTGAGCCACTTCCTGAACTGCTTCTTGAGTTCTTTCCCAGATGCAGTGGCTCACCTTCCTGCAGATGAGCTGGTGTCCCGCAGAAAGAACCGCAAGAGACGTAACCGTGTCCCTGGTGGAGGAGACAACACAACCTGGGCCAGCCTAACACCCAGTGAGCTGTGGAAGAACATTACCTCTGAGGCACAAAGCTACTATCACTTTAATCTGCAATGATGATGTTGCGAGGCACAGAGACTGCCGGCTGTGTGCTGGTGTCTGCCGCCAAGGCACAACTACTGCAATGTGAACACCATCCCGCTTGGTACAGCGACACACTCAAGCAGAAGACCACCTGGACGTGCCTGCTGGATGGTATGCAGTATTTCGCCACCATGGAGCAAAACCCCTCTGAACAAGAAGACTGGCAGCTGTGGCTGGAGGTATGATGATATCTGCTTCTTGCATCTCCCGAGCCTATGTATGACCCTTGACCTCCAATGGCTATGCCATGGTAATCCACATGACCACCATGCCGTAATGCTCTGTGCTGTAGAGAACGTTGCGGATGTCGCCTCAGTCCAGCCCCATGACTCCTACAGGGCCTTCCGTTCTGAAAACCTCAACCTCTCCATCACCATGGACCTCGACCAGCACTGTGGCA--GCAAATATATCCCTCTACACCATTGTGTGGGGGCCATGCTGGGATCCTGCTTGGACTCTGATTGGCCAGGCTGTTGATCTACTGACCAAACCTACAGCTGACCCATCCCCTCTTCTGACCTGGTGGGATAAAAGCAGGCTTCTTCTGCATGGCCGCTGGGTAATGGACATCGAACAGGCCAACCTGCACCAGCTCGCTACTGAGGTCCAGGCCCGCGGGGCGCTGCAGTATCTGGTGTCTCTGTTAGCGAGTACCGAGCACAGCGCCCATCACACACTACTGCTGGAAATCCGCTGCCTGACTGATCGCTACACCTCCATCCTGGGCGGTGGAGGAAAAGACATCTACCGCATGAGCAACAGTTTCACCGCCATCGCTCGACTGCTGGGACGCAAGCTAGAGGCTGATGGTACACTGAACAGGACTACCTGACCAATGACAATGACCAGGCTGTGGTGGAGATCTGCATTACACGGATCACTACAGCGATCAGGGAGACAGGTTCGATTGAGAGGCACGGAGCATCTCTTGTGTCCTTATGGGAGTCATGTCTCGAACATAACCTCCAGCCGCAGGGCAAAGATGAAGACACACCTCATGCCAAGATTGCCTCCGACATCACCAGCTGCATCTTGCATATGAACTGCACAGGGCTAGAAGTGCGTCTCACGGAAATCTTGGGGTGCCGATCTGACGGAAACACGTGCTATTCGGTCTCATCTGCGGCAACGATGCTTTTCCACGGTCTGCCTGGAGGCGAGATGCATGGTGTTCTGGAAGAAATGGAGCGGAGAGGAAAGAGCGACTCGGCGACTATCAGCTCGGCTATAGATATGGGGGAAACAGAGACGCGGTGAGAAGATTGACAGGTTGGATGGTGCGCATGCCCCTGAGCTGACCAATAAGGTGCAGCGGCTGGGGTCCAGTGGGGGCGGGGCTGCAGGGGTGGGGGGCGTCCCTAAAGAGGATCTCAACGAGAGACTGAAGAGGCTGATCAACGCCGCACCCTGCATGCTCTTCATGAAGGGATCGCCCCAGGAGCCTCGCTGTGGAATGATTTCAGCAATATCAAGCCCGTGGCTGACGCAGCTGTCCCATTTTTGCGATGTTGCAGCCTTCACGACCAGCAGCCTGAGCAGTCTCAATACGCCCGGGAGTTACCATCTCTCCCCGTCGCCTGGGGATCCCTACAGCCACCATGAAACCCAGTTTGAGCCGTGCCCGGCTGCCCAGCACGCCTACAACTATTCCGGATCCAACCCAGCACAGGCCCCGGCACAGGGAGACAGCGGGACGTCCAACTGCTCCTCGTCGTCTTCAAGCTCAACTCCGAACAAAACGCTGGTCAAAAAGAACCCTAAAGTAGCCAATATTAATGTACAGTTGGAAATGAAGGCGCTCTGGGATGAATTTAATCAACTTGGAACTGAAATGATTGTCACAAAAGCTGGGAGGGTTACCAGATACCTAAAGGATGGAATGTCATTTACAGCATCTGTGACACGCATGACGTCGCCGAAGTGTTTCCTAACAAAGATGAGTTCCAGCCAGAGAGATTCATGAGCAAAGGTCTGGAGGACGGCTCTAGGTTTAACTACATCCCCTTCGGAGGTGGTTCCAGGATGTGTGTCGGCAAAGAATTCGCCAAAGTGTTACTCAAGATCTTTTTAGTTGAGCTAACACAGCAATGCAACTGGGTGCTTTCTAACGGACTCCCGACAATGAAAACGGGCCCAACAGTGTACCCTGTGGACAATCTCCCAACCAAGTTCAGTAGTTACGTCAGAAATTAGGAGAGTTCAGCGACGGCACCACAGAGGCGGGTGGAGCGTACCAGGTCCTGGAGATGGTCTATGAAGGTGAAGACATGAGCATGATGATCGTTCTGCCCCGTCAGGAGGTTCCTCTGGCCACCCTGGAGCCCATCATCAAAGCCCAGCTGCTGGAGGAGTGGGCCAACAATGTCAAGAGGCAGAAGGTGGAGGTCTACCTGCCCACCTCTGCATGCCGTGTCATTCGCCCTGGCGTGTGGGATCCCAGGTGTGACCCTGTTGACCCTGGGCCTGAATCCCCTGACGGGCTTCCTGGGCGCTCTGAACATCTTCCTGTACACGTGCTGCTACACTCCTCTGAAACGCCTCAGCATCACCAACACCTGGGTGGGTGCCGTGGTGGGCGCCATCCCACCTATAATGGGCTGGACAGCAGCCACCGGCTCTCTTGATCCAGGGCTACAGAAGGCAACCACCGGTCACGCTCCCGGCCCGGCAGTGAGCATCAATGAACCCGATAAGGGAAATCTGGGCTTTATTCATGCCTTTGTGGCAGCCATCTCAGTCATTATCGTGTCTGAACTGGGAGATAAGACGTTCTTCATTGCAGCAATCATGGCGATGCGCTACAATCGCCTCACTGTTTTGATGGGTGCTATGTTGGCTTTGGGACTCATGACATGTCTGTCTGATGGCCCACCTGGTGCCGTTAAAACCATACGCCGCCCCTGTCCCTCGCTCCCAGTCTCTTTGTGATCAGCCCACTAAGACCATGTCCGCCTTCCCCACCCAGGACCCCTCTCCCACACCCACACCTCGTCCTCTACACTCCAGAGAACTAGTCCGTCAGAACTCTGACCCCACCTCAGAGACCCCTGCTCCTCAGTCTCGCCCAATGAGAGACGACCGGGGACCCTGGATCCGTCTTCCTGAGATTGAACAACCTCCTAAGGTGCCTGAGAAGAAACTGAAGCAGGTTATGGCCGATAAAGAGCTGTACAAAGTCTGTGCTGTGGAGGTGAAACGGCAAATTTGGCAGGACAATCAGGCTCTTTTCGGTGACGAGGTGTCTCCACTCTTGAAACAGTATATCGTGGAGAAGGAGACGGCTCTTTTTAGCAACGACCTCTCCATCCTTCACAACTTTTTCAGTCCTTCACCCAAAACACGGCGACAGGGTGAGGCCACCCACTACAGTTTTCTGGCCACTCTGGAAGTCCTGGGGAAACTGAGTTTTAGTGCCCTGGCTGGAGGTATGGTGGACACTGTGGGCTTTCCCATAGCCTTCATCCTCTTCCTCTTCCTCACCTCCAGCAGTGCACTGCACGTGTGGAGAGCCACAGAGACTGGCGTCCTGAAGGAGCAACTTAAAGGCCAGCCACTGTGGATCAACGACAAGCTGGTGTTTTTGGGTCTCCTGTACTTCATCCAGGGCATTCCATATGGCCTGCAGTCATCCCTGCTCCCAGTGTACCTGCGCGGTGCCGGTCACTCCCTCACCCGAATCAGCCTCACCAAAATCCTCTACTTCCCCTGGGTGCTCAAGGTGCTCTGGGCCCCTCTGGTGGACCGGACTGGCACCAAGCGCTGCTGGTTGGTGTGCACGGTGGCTGGTCTGGCCCTCACCTGTTTAGTGAGCGCTGCTATTTCACCCGATGTACAGTACATGGTTGTAGCGGGCTCCCTGCTTGTCATGAACTTGCTGGCATCCGTGCAGGACATTGCAGCTGACGGGGTGGCTGTGCGGCTGCTCAGGGGGCAGGGGGAGCTGGGTTTGGGGAACACTGTGCAGGTGGTTGGGTATAAAGCTGGGTCTGTGTTTGCTGGAGGGGGGCTGCTGGCTGTGATTGATGTTGCAGGCTGGGGCTGGATGTTCACACTGCTGGCTTGTGTGTACGGTGGTGTTGCTCTGTTTGTGTGGGGCGCCCCTGTGTTGGACGGAGAACCGGCGCGGGGACAGGGAGAAGGACGGAGAGGGCCAAAGGATGTGATGCAGCCCTGGAAGGTGTGGAGGAAGCTCTTGTCTGTGCCAGGAACGACATGGACGATGTTCTTCGTCCTCACTTACAAGCT-AGGTTATGTTCAGGCTTCAAAACGTGATAAAAAGTTTGCAACCTGTGCCCCCAACTTCTCCTACGCAGCTCTTTGTGAGTGCCTCAGGCGTGTCTTCATTTACCGTCAGCCTCTGCCGGTCGACACGGTGCTCTTCAACCGGAAACAAGGTAGGCAGGTCGGGCAGGTCGCCAAACAACAGGTAGCCAACCTGGACACCAATGACCCCGTACTTGGATTCAGGGCCACTAATGAGAGACTGTTTGTCCTGACTGCCAATAACCTGTTTGTGCTGAAAGTGAACAATTAGGTACTGCTACAACTGTGAGACACACACTCCTCCACGATGCTCGCACTGCTACGATTGCAACGTGTGTGTGTTGCGCCGTGATCATCACTGTGTGTTCTTTGGCCAGTGTGTCGGTTTCCACAATTACCGGTATTTCCTGACCTGTTTGCTCTTCATGTGGGCTGGGCTCCTCTATGCAGTAGTCATGAATGCTGAGGTCTTTATTGTCATCCTAAAGGAGGGTGTCACTTTTCACAGTGTCATGCTTTTGCTCGTGCCCTGGATCATGCTCGTCTCGGGCCCCTCACTGTGAGCATGCCTTCTGTAATGCCTGCATCACACAGTGGTTTGCACAGCAGCAGATCTGCCCCGTGGACCGCACCGTTGTGACCCTTGCCCACCTTCGACCCGTCCCCCGCATCATGCGTAACATGCTTTCCAAGCTGCAGATGTCCTGCGATAACGCTGGCTTCGGCTGCACGGCCACCCTTCGGCTCGACCAGCTGCAGTCACACCTCAAGGACTGCGAGCACAACCCCAAACGACCCGTCACGTGTGAGGAAGGTTGCGGATGGCTGCAGCCAAGACAGAGATGCTCCTTCCCGCTCTGCAGATCTCCGACCCCTTGAGCTTCCCTCACTCCCCCATGGATAACTACCCCAAGCTGGAGGAGATGATCATGCTGAACTCTGCAGGCACCCCCTTCCTCAATGCCTCAGCACCTGAAGGCACAGGATTTGGCTCTGGGGAGCCCGGGGATCATTTTGATCACCTTACTGGATACATTCCTGTGCTAATGGCACAGGCCAAAATCTACTGGAACCGTGAGAACTACAGCATGGTGGAAAAGATCTTTCACAAGTCACTGGAGTTCTGCAATGAGCATGACACTTGGAAACTTAATGTTGCTCATGTGCTCTTCATGCAAGATAACAAATATAAAGAAGCTATTGGTTTCTATGAGCCCATCGTTAAGAAGCATTATGATAATGGGGGTGGAAATGGAACGCTTCGCTGATGAGGCAGACGTTGTCATTGTTGGTGGCGGTCCAGCGGGCCTGTCAGCAGCCATTCGGCTGAAGCAGCTGGCCAATCAGCATGAGAAAGAGCTGCGGGTTTGTGTAGTGGAGAAGGCGTCTCAGATCGGCGCGCACACGTTGTCTGGAGCCTGTCTAGAGGTCACTGCACTTAATGAGCTTATTCCAGACTGGAAGGAGAGAGGTGAAGGTGTGGCAGCAGAGCATGGGCCCCATCTCCACCCCGGACAACATCCCTCGGCTGTTTGACATGGTGCGCGTGAAGGACGAGAGCGTGCGGCCGGCGTTCTACTTCGCGCTCAGGGACACGCTGGTGGCCAGAGACCTGGAGCAGGCCACGCGAGTGGCGTTCCAGAAGGACAAGCGCTGGCGGGTGGTCACGCTGCAGGGCCAGGTCATCGAGCAGGCCGGAGGAGCTGTACCTGCAGAGGGTGGCGGAGCTGGATGACATCACCACACAGAGAGACGCCTTCAAGAGAGGCTGTGAGGACCTGCGCAAGCAGAGGCTGCACGAGTTCATGGCCGGCTTCAACATCATCACCAACAAGCTGAAGGAGAACTACCAGATGCTCACGCTAGGGGGCGACGCCGAGCTGGAGCTGGTGGACAGCCTGGACCCCTTCTCTGAGGGCATCATGTTCAGGGGACTTTCGTCAACACATTCATCCAGTTCAAGAAGCCCATCATTGCCGCCGTAAATGGGCCTGCTATTGGGCTTGGAGCGTCTATCTTGCCACTGTGTGATGTAATCTGGGCCAATGAGAAAGCTTGGTTCCAGACTCCTTACACAATCTTTGGCCAAACTCCAGACGCCTGCTCCTCTGTAACATTCCCTCTCATCATGGGAGTAGCTTCTTTAATGACAGCGACCAATTTAAGGATCCAGACCTGTATTCTGACAAGTCGGACCGTGAGAATGAGCAGGAGCCGGAGGAGTGGGAAAAT---GAGGTGTTGGATAAAAGTGAAGAGAGCGACAGCGACACGTCGGAGCGACAGGAAGACTCGTACGTCGACATGGATCCCAACGAGACGCTACGGGAGACGCCGTACATTGAGCAGAGCCACGAGGAGCTCGGAGAGGGTCCACACAGGCCCTGGGCCGACAGACAGTGGGGTTTGTGCATATTCGATGACATAGTGGAACACTGCAGTCCATCTTCCTTTAAATACGCCGAGTGCTTCCTGCGGCCCATGATGCAGTCGCTGTGTGACACGAGCCCGGAGGTCCGGCAGGCGGCCGCTTACGGTGTCGGGGTCATGGCTCAGTTTGGAGGAGAGAACTACAGGCCTGCGTTCACAGGGGATCGGGCATCACAGCACCAGTGACGACAGCTCCGCGTACCGCTCAGTCGACGAGGTGAACTATTGGGACAAGCAGGACCACCCCATCTCCCGCCTGCGACACTACATGACGGCCCGCGGCTGGTGGGACGAGGACGAGGAGCGCGCCTGGAGGAAGCAGTCCCGCAAACTCGTCATGGTGGCCTTCGAAAAAGCCGAGAGACGTCTGAAACCCCACCCCGACCTGATGTTCACGGACGTCTACGATGAGATGATTCCTCAAATAGCCAGGCAGAAAGACGCCATGTGGCGGCACATCCAGCAGTATAAAGAGCATTACCCACTTGATCTCTATGAGAAATAGACTTCATGATCAGATGGTGAAGATGAATCAGTCTCTCCACCGGCTCCAGGGGACGTGGCGGGACACACAGCTCAGTGGAGGCCCAGCCACAGAGCTACGGGAACAATTTGAACGCCTTATGACAGTCTATCTTTCAACCAAGGCTGCTACCACACAGCCCGCCATGCTACAAAACTGCCTCAACCTCCAAGCCTCCTGCGCCGCCCTGCTGGTTCAGCTCAGCCTGGGCAACCAGGGCCCTGAACATATCCCGCTCACCTTTCCCTTACCTGCACTGGAGAACAGCCTACTATGCTTTGTACCAGATGAGGTGAAGCTGACCAGGAAGATTGGCTCCCTGCGCTACTTCTACAGCTCTGCATACTTTTTCTCAGCCATCTTTGTGATTGTGGCAGCTGTGGTGCCCCATGCCCTCAGTCGCGGTATCAACCTGCGTCGCATATTCACCACTCTCTCCTACTGTATGGTGCTGCGTATGACTGTCACACGTCAACTGCCCGGCTCCATCCAGATGTGGTACGACACCATGCGGCTTATATGGAAGATTGAAGGATGCCTTATACGCCGTCTGGGTTCTTTTGCGACCGGTTAATCCGGGAGAGAGAGAGAAGGGATGGCGAAGGCTCCCTGAGCAAACCTCTCCGTTTCAGCGGACAGGACTACAACCTTCTCAAGCAGGAGTACCTCCAGAAAAAGACCCTTTTTGAGGATGAAACCTTCCCTGCCACTGTGGACTCTCTTGGCTATAAAGAGCTGGGCCACAAGTCTAACAAAGTCAAGAACATTGTCTGGAAGCGTCCCAATCACATGGGACGGTCACTCAGGCAGTATGGCTCGTACCCAGCAGGCGGCTCAGGCTAACATCACCCTGCAGGAGCAGATCGAAGCCATCCACAAAGCTAAAGGTCTGGTGCAGGAGGACGACACCAAGGAGAAGATCGGCCCGAGCAAGCCCAATGAGATTCCTCAGCCACCCATGCCATCAGCAGCCTCCAGCATGCCCAAACCCACCCCACCAATCAACACCATGCCCAGACCCG------GGGTAAAGTCATGGCCTCCATGTTTTACGAGGTGAGCACTCGTACCAGTAGTTCGTTCGCAGCAGCCATGCAGCGTCTGGGAGGTTCAGTGGTGCATTTCAGTGAGTCCACATCCTCCACACAGAAGGGCGAGTCTCTGGCCGACTCCGTTCACTCCATGAGCTGCTATGCTGATGTCATTGTTCTGCGCCACCCCATACCTGGAGCTGTAGAGGTGATGGCAGTGGACTGGCCATTTGAA---GAGAGTGACTGCCATAATAAGGACAAACAGAGGAACATCATGGACTATTTAGAGGAGAACCATTTTGACTTGGTCATTAATCTGTCTATGAGGAACTCTGGTGGAAGACGCTTGTCCTCCTTTGTGACTAAAGGTTACCGCACTCGTCGAATGGCGATTGACTACTCCGTACCACTCATCACTGACATCAAATGCACCAAGCTGTTCGTTCAGGTGATAAAGAACGAGCGTCCAGATGGAGTGTTGCTCACATTCGGAGGTCAGACGGCCTTGAACTGTGGTGTGGAGCTCACCAAGCAAGGAGTGCTGGAACAATACAAAGTGCGTGTGCTTGGAACCCAAGTAGCCTCCATTGAGATGACTGAAGACAGGAAGATCTTTGTGGAGAAGATGGAAGAAATCAATGAGCATGTTGCCCCCAGTGAAGCGGCCATGTCTGTTGAACAGGCCACCAACCTGGCTCCCTCTTCCACCAGTGCTACCCTTTCCCTTACCAATCCTGATGTCTCCATACTAAATTACCAATCTGCACTCTACCAGCCTTCTGCGGCCCCCATGGCTGCCGTGGCCCCCAGGACCATGCCCCTCCAGCCCGGTGCGCCACAACTCTGCGCCGCCCGACCCGATCCCTTCCAACAGGCCCTCATCGTCTGCCCACCTGGCTTCCAAGGTGAGCGCTGCTCCACTGTTGTGTGATCCGGCCACCACTGCTCCCAGTCCAGCGCTGAACGTCGCAGCTCTGCTGGCCTCGGGCACACAGGTCACTCCCCAGATCGCAATGGCAGCTCAGATGGCAGCGCTTCAGGCCAAGACTCTGGCAGAGACTGGCATTGCTGTGCCAAGCTACTACAATCCCTCAGCGGTCAACCCGATGAAGTTTGCAGAGCAGGAAAAGAAGAGGAAAAAGTTGTGGCAGGGGAAGAAAGAAGGGGTGCGCTGCCACCTTGAACCCTATTTTGGGTGCTGTGTCCTCTAGACAGAAGCACACTCTCCCTGACCTCCCGTATGACTATGGTGCACTTGAGCCTCACATCTGTGCTGAGATCATGCAGCTGCACCACAGCAAGCACCATGCAACATATGTCAACAACCTCAATGTCACTGAGGAGAAATATCAAGAGGCACTGGCCAAGGGGGCTAACATCCAGTCCATCATGGCCTCTGAGAAGCAGGTGAACATCCTGATGCAGCTGCTGGATCAGGCTCTGTCAGAGGTGGATAACATCGAAGGCAAGTTGCTCAGTTACGAGGAGATGCTGCAGAGCGTGAAGGAGCAGATGGACCAGATCTCCCAGAGCAACCGTCTCATTCAGATTAGCAACACCAACAACGGCAAACTACTGGATGAGATCCAGTTCCTCGTGACTAGCAACCAAAAGCCAGTGAGGCCAAAGTCAGCCATGTTACCTGAGAAGGACTGCAGCCTTTCCGAGTTGCTGTCTCAGATCGACTCCGGCTTCTCGCGCAGTTTTAGCGACGTCAAAGAGGAGTCCCTTGAGAGCAAAGACAACACCAGCAAGAGACTGTCAGGCATCTCCTCTGTGGACTCGGCTTTCTCATCCCAAGGCTCGATTACATTGTCCTTTGAGAAGGAAAATGCTGTGAATGGATGCTCTTGGCAATTCGGGAAGTGATGGCATGGGTCAGATCTCTGTGGAGTTCTACCAGAAGAAGAAGTCACGCTGGCCCTTTTCTGATGAATGCATCCCTTGGGAGGTCTGGAGCATCAAGGTGAACGTGGTGAACCTGGCCAACGAACAAGAGCGTCAGATCTGCAGAGAGAAAGTTGGCGAGAAGCTCGGCGAGAAAGTCATCAACATCGTGGAGGTGATTAACCGTCACGAGTATCTTCCCAAGATGCCCACACAGTCAGAGGTGGACAATGTGTTCGATACGAGTTTGAAAGACGTCCAGCCGTATCTGTACAAGATCACGTACCAGATCACAGATTCTCTGGGCACGTCAGTGAGCACCACCATGAGGAGGCTGATCAAAGACACGCTGGCTTTGTAGGGTGGTTCGGCATTCGCAAAGACTTCTGCCAGTTCCTGCTGGAGCTCTTCCCCTTCCTGAGGGAGTACGGCAACATATCCTATGACTTGCACCACGAGGAGTCCGAGGTGTCCGAGGAGCTTCCCATCCACGAGGTGCCCAAAATCCCGCCCATGTTTCGCAAGAAGACGGGCGTGGTGATTACCCAGAGTCCTGGCAAATACTTCGTGCCGCCACCCAAACTGTGCATCGACATGCCAGACTAGGGCTGAAGGCGAGACGTGTGTGGAGTTTAAAGCCATGCTGATCGCTGTGGGGATCCACTTGCTCCTGCTCACCTTCGAGGTGCTGGTGTGTGACCGTGTGCAGCGAGGCACACACTTCTGGCTCCTCGTCTTCATGCCGCTCTTCTTCGTCTCGCCCGTCTCCGTGGCCGCGTGTGTGTGGGGATTCAGACACGACCGCTCGCTCGATGCTGACAGGCCTTAAGAATGAGACTGTGGGTCGGTTGCCAGGCAAGCTCAATGGCCAGCAGTTTGTCATTCAGGACTGTGAGAACTGTAACATCTACGTATTCGACCATTCAGCGACCATTACCATTGACGATTGTGTGAACTGCCGCATTATGTTGGGTCCGGTTAAAGGCAGTGTGTTCTTCAGAGACTGCAAAGATATCAAGTGTGTGGTGGCCTGCCAGCAGTTCCGCACCAGAGACTGCAAGAAAATGGACGTCTTTTTGTGCTGCGCCACCCAGCCCATCATTGAGTCTTCTACGGGCATGAAGTTTGGCTGCTTCCAGTATTACTACCCTGAGCTGGCTTTCCACTTTAAAGATGCAGGCCTAAGCATCTTTAACAACAACTGGAGCAATATTCATGACTTCACACCTGTTTCTGGGGAGACCAATTGGAGTCTCCTACCGGAAGATGCTGTTGTCCAGAAGTATGTGCCTCTACCAGACCCTGAGTCCGAATTCAAGTCTGTGAGAATCTCCTCTGAAGCAAGTCGGAGCATAGTACCCATGACCAAAGGAGGCCGCCGTAAAGAGAGTGATGAGTCCTGCCTGTTTGTCTTCTTTTCTGGGGATTACACAACTGCTAATGCCCGGAAGCTTATTGATGAGGGATGAGCTGGGGATACCAGTGGAGGAAGGGAGGGATCTGGTGTCAGATGTGGAGTCAGTGATCACCTTCTACTGTAAATCCAGAAATGTCACCTTCACTCCAGATCTTAGTTGGCCACACATCCTCAAACCACTCTTGGGCTTACAGCTGTCTCGCAGAGACCTCTACAACTGCTTCTATGCCATTATGAATAAATATATCCCACAAAGTGTGAAGCCGGTGTTGAGCAGGACAGATTCACAAGGGCAAAAACAGGCAGACATCTGCAGACAGACCCTCTACACCTGTCTGGAGGTGGGACTCTGTCTCCTGTCTCCTATCATGCCTTTTGTTTCTGAAGAGCTCTTCCAGCGGTTGCCAAGAAGACAAGCTCAGGACAGCCCCCCCAGCATCAGTGTCACACCTTATCCAGACCCTTCACAGGGTACTTTCACAAACCACATCATGTGTGGAAGATCCCCTCTCCGTTTGCCAGCCACGCTTTCCACCCCGTGGATGGATTTCTTCAGGGCCTACCGTACCACATCTACCCTTTCCTCTTCCCTCTACACAAGGTTCTGTACTTAGCCCTGTACGTGTTCGTCAACATATGGACCATCTCCATCCATGACGGGGACTACCGTGTACCCAGCCTGATGGAACAAATCATCAATGGTTCAGCTCACCACACTGACCACCACCTCTTCTTTGACTACAACTACGGGCAGTACTTCACCCTGTGGGACCGCATCGGAGGCTCCTACCGCTATCCTTCAGCCTTGATGGGGAAGGGGCCGCACGACCACATCAAGAAATTGATGGCAGAAGGGAAGCTGAGCTCAGACAGCATAAACGGCCACAC---TAACAATAATAAAAATGGCATTCATGTCAAGAAAGAGTAGGAAGCTGAAATGTTGCGCTCCATCTCCTTCCACCCATCTGGGGATTTCTTGCTGGTGGGCACGCAGCACCCAACTCTACGCCTTTATGACGTCAACACTTTCCAGTGTTTCGTGTCCTGCAACCCTCTAGATCAGCACACAGACACCATTAGTGGAGTCTGTTACAATCCCAGTGCCAACAGCTACGTTACCTGTAGCAAAGATGGCAGCATCAAACTGTGGGATGGAGTGTCCAACCGGTGTGTGACTACCTTTGAGAAAGCCCACGACGGACACGAAGCAGTATGATGCGTTCCAGGAGTGGACTGATGGATATGTGCGTTATATCTACAGCAGTGAAGATAAGAACGCGCAACGACACCTGAGCGGATGGGCCATGAGGAACACTAACAATCATAACTGTCAGATTCTGAAGAAGTCCTGTCTTGGTGTGGTAGTGTGTTCACGAAACTGTTCTCTCCCAGACGGGTCCAAACTTCAGCTGAGACCGGCCATATGTGACAAAGCACGGCAGAAACAGCAGTCCTGTTTATCGGTGACTCCACCAATCGAGGGATGATGTACTACCTAATGGAAAGGGTGAACACCACGCTAGAGGACTGGGACAAGGCCCACGACACCATCATCTACCACAATCTGAACCAGGGCCGAACTATCGCCAGCTACTCCTACTACCCACAATTCTGGCTTCCAAAGTCCCAGAGACCCACCTTCCAAAGAGCTCTGCAGCAACTTCTAGAGAGGTGTGGGTAAAGAGGAACATGATAAAGAGGGTCGAGTTATCACTGCTGAGTTTCCATCTTTCTTCCTGGTCACGGCGTATGTGCCCAATGCCAGCCGTGGTTTGGTGCGTCTGGACTACCGCAAGACCTGGGACGTGGATTTCCGGGCCTACCTGATCAGCTTGGACCAGCGCAAGCCCCTGGTGCTGTGTGGCGATCTGAATGTGGCCCACCAAGAGATCGATCTTAAAAACGCCAAGGGTAACCGCAAGAATGCAGGCTTCACCCCCGAGGAGCGTGAGGGTTTCACTCAGCTTCTTGAGGCCGGTTTCACCGACAGTTTCCGGGAACTGTATCCGGAGCAAGCCAATGCCTACACCTTCTGGACCTACATGATGAACTCTCGAGCCAAAAACGTGGGCTGGCGTTTGGACTACTTTGTGTTGTCGGCTGCGTTGCTCCCGGGTCTGTGTGACAGCAAGATCCGAAACACGGCCATGGGAAGTGACCACTGTCCTATTACCCTGTATTTGGCTGTGTAGGTACTTGGGAGTCAAGCAATGCAGTGTGCGAGTCCGACCCCTTGTGTGATCCGGCTGTCCTAGTGTCACCCCCTAAATCAGAACCACAGATCCGAAACCGTCGCCTCTCTCCCGGCTCTGGCAGCTGCGGAGGGGGAGGAGGGGGCTGTTCCTCTGGGATGGATAAACGTCAACCCTCACCAAGTAGCCTGGAAGGTTCTCTTAACGGCGTGGGCCACAACCAGACCTTCATATCAAGCCGCGATAGAGAGCGTCGCAGCCAGAATAAAGCAAGAAGCTTTCGACGAGACGGCCCGAGAGTGGGGCCACGTTCAGATGAGAGACACTCCAGAACCGGTCTGAAAGAACGATGGGTGGACAACAGCTTGTCTTTGCTTAAACCTCCACCTGCTTTCCCTGTGAAAGACAGCCCTGCCAAACTGCAGCCGGCCGTCAGCTACGCCTCCAAGGTGAAGGCAGGAGGAGGTTCTGTTGGGGCTGCAGAAGAGCCACCTGGAATCGGGGTTTTGCTGCAGAACCAGTGGGGACTGAGTTTCATCAGCGATGGCCCAGAAGCAGATGTTCCCCAGGAGAAGAGTCTGGTTGTCCATCCAGTAGCTGGAGAGGTAACTGTTAAACCCTCAGAGTCTCTGCCCAGTCAGGTCCAGAGAGGCTCTGAGAGTTCGGAGGAGCTGCTGCTTAGCTGTCGCCACTTGGAAGAAGCCTTGGAGTATCACACACATGGCCTCCTGCATTGGCAGCCAGCCCAGCATTTCCTGATATCTCCCTTATCCGGATCTCGCCGCACCGAAACCCTTCAGTGGGGGCGGAGTCGCCCTTTAACCCTCCACATCCATATATTAACCCCTACATGGACTACATCCGCTCACTGCACAGCAGTCCCTCTCTGTCCATGATCTCTGCGGCAAGGGGCCTCAGTCCCGCAGATTGCGTCCAATGAGTGGAGAGTCAGACGGCCCTGCTCCTGAAAGAGTCTCGCAGGCCTTTCCTTTGTCAGGCCCTGTGTCCTCCTCAGAGATGTCCTCACTGCAGTCACTTGGGCCAGTGCAGAGCTGGCTGGGTCAGGAGTTGGAGAAATGTGGCATAGATGCTATGATCTACACCCGCTATGTCCTTAGTCTGCTGCTGCACGACAGCTATGACTATGATCTGCAGGACCAGGTGGCAGAGCAGAGATACTGCGTGGAATACGCCAAACGTGGCACGGCTGGGTGCAAGAAATGCAAAGACAAGATCATGAAGGGGCTGGTACGGATTGGTAAGATTGTGCCGAACCCGTTCAGTGAGTCTGCTGGGGAAATGAAAGAGTGGTACCATGTAAAGTGCATCTTTGAGAAGCTGGAGAGAGCGCGCGCCACCACAAAGAAAATCGAGGACATCACAGAGCTGGAGGGATGGGAGGAACTTCAGGATGAGGATAAAGAACTAATCAATAAACATGTTTCAGGGCCTCCCTCATGTCATCAGCCGCATGGGGAAGTCTGACACAGTGGACATTAGCCTCTTTTGTCTGGTTGCAATGGATTTCTACCGACACCAGATTGATGAGGAGTTGGATCGCAGGGCCTTCCAGTCTGTCTTTGAGATGGTGGCTTCACCTGGCAGTCCGTATTACCAACTACTGTGCTGTTTGCAGAGTATTCACCAAGACACGACGCTATAACGAGGCTTTCGCGCTGTGGATCGAGCAATGGGCGAAGTTGTACGAGGACGAATCGCCCTCACGCATGATCATTAAGTACATCCACGACAACTATTACCTCGTCAACCTCGTGGACAACGACTTCCCCCTAGACAACTGCCTGTGGCAAGTGATTGAAGACATGTTTGTGCTTCTGGACTCTCCTCAAGGAACTCAG---GATGAGGGAAGGGA---ATTGTAGCGATTTTCATGCATGGAAACAATCTGAACAGCTTGCACCAGCTGATCCTACCTGAGATTCTGCCGTCTGAGCTGGGTGGCATGTTGCCTCCTTACGACATGGGCACCTGGGCCAGGACGTTGCTTGACCATGCGTATGATGAGGAGACGGACTACTGCCCCGAATCCTATACCTTGTCTGTCAAAGACCTGGAGAAAGATCTCTCCCCCAAAACCATGAAAAGTAT-GAGAGAAGAGATGGAGGAGATCACGCAGCAGCAGATGGTTCATGATAAGTACTGTAAGGAGTTGATGGGTTTCAGCACTAAGCCTCGGCACATCACACCCTTCACCAGCTTTCAGTCAGTGCAGCCACAGCAGTCCAATGCTCTGCTGGGGCTGCTGGGATATAGCACACCACAGGGCTTTCTAAGTTTTGGAGCTGCACCTGTTCCCTCTAAAAGCACGCTGGTGGAGAGCCGGTACTGCAGAGAACTGATGGAGGAGCGTTTTGACCAGGTCACTCCTTGACCCAGTTTGTGCGCCACTGTGCTGACCACTTCCTGAACAGCGAGCACAAGGAGATCCGCATGGAGGCAGCACGCACCTGCTCACGGCTGCTCACCCCGTCCATTCACCTGATCAGCGGCCACGGACATGTGGTCAGTCAAACCGCTGTGCAGGTGGTGGCTGATGTTCTCAGCAAGTTACTGGTGGTTGGCATCACTGACCCAGGTGACTACAGTACCAGTGAGATGCTGGTCAACATGGGCAACCTGCCACTAGATGAGTTTTACCCAGCAGTTGCCATAGTGACTCTGATGCGTATCCTGCGTGACCCATCGTTGTCCAATCACCACACCATGGTGGTGCAGGCCGTCACCTTCATTTTCAAATCACTTGGCCTGAAATGTGTGCAGTTCCTGCCTCAGGTTATGCCCACCTTTCTCAACGTCATCAGAGTGTGTGATGCCAGCATCAGAGAGGTCTGAGCCCGACGGAGCTGCCGTTCGACTGTCTGGAGCGCACCAGCCGGATGCTGAGCTCCACCTACAGCGCAGATAAAGCGGTGGTGAAGACGTGGCGGCACCTGGCGGAGAGCTTCGGGCTGAAGCGGGACGAGATCGGGGGCATGAGCGACGGCATGCAGCTCTTCGACCGCGTCAGCACCGCGGGTTACAGCATCCCGGACCTGCTGACCCGCCTCGTGCAGATCCAGCGGCTGGACGCCGTCGAGTCCCTGTGCTCAGACATCCTCGCGGG---CCCGGAGAACAGCGGCCCTGCGTCAGGACACCATCACACGCTGACGTCCCGCT---------------TGCCCGTCAGTGCAATGCCGAGGGGTCGGTCTCTGAGCCCAGTATCTCTGTCCCGCAGTCTCTCCCGGCTGAGGGAGTTTCGGACCCGGACTCGCATCATGCTTTCTCTGGGAGTTTCACAGATGGTGCTCGGGAGTCTCATTTTGGCTGTCAGTTTCGCCGCTTTGGCCCTTACTACATCTCCGAGGGTGAGACATTCGTGTCCTTTTTGGGCAGGATTCTCGGGGCGGCTGAGTCTATCCAAGCAGAAGACGAGAGCGCTAAGTTATGCAAGCGACGCATAGAGCACCTGAAGGAACATAGCAGCGACCAGCCGGCCAGCGCCAATGTTTGGAAGAAGAAGCGCATGGACCGCATGATGGTGGAACACTTACTACGATGTGGCTATTACAACACCGCAGTCAAGCTAGCCAGACAAAGTGGGATTGAGATTGTGGGTCTGAACACCAACATCGACTTCCTGCTGAGTCTCTCGGGGCACCCAGAGTTCGCGGCGGGGAACGTCCACACCAGCTTCATCCCGCAGCACTACGCTCAGCTGTTCCCGGCGGCCCGGAGCCCGAGCGGGGCGGTGCTGTGTCAGGCCGCTCTGGGCCTGCTGCTGCGAGAGAAGCGGCACACCGAGGAGTTCAGGGACCGGTCCAGCTTCTGGAGCTGATCTGCACACGGGAATCTGGAGCTGTATTTGAAGCGGGTGGACTGAACTGTGTGTTGAGCTTCATTAGGGACAGCGGTCATCTTGTGCACAAAGACACATTGCACTCTGCCATGGCAGTAGTTTCTCGCCTCTGTAGTAAGATGGAGCCACAGGACTCTTCCCTTGAGACATGCGTGGAGTCCCTGTCTAGTCTGCTGAAACATGAAGACCACCAGGATCTCCTGCGCTCAGAGCTGCCTGACTCCATGGAGAGTGCTTTGCAGGGGGATGAGCGCTGCGTGCTGGACACTATGCGGCTGGTGGACTTGCTGCTGGTGCTGCTCTTTGAGGGCCGCAAGGCTTTGCCCAAATCCACAGCTGGTTCTACCGGCCGTATCCCTGGTCTGCGGCGTCTTGACAGCTCCGGGGAACGTTCCCACCGACAGCTTATTGACTGTATACGCAGCAAAGACACTGATGCTCTCATTGATGCCATTGACACCGGTGGATGATGAACCACAAGAGGATGCCAAAGAGATCCAGCAGGGGAAGCCCTACCACTGGAGAGACTGGTCCATCATCAGAGGCAGGGACTGCCTTTATATCTGGAGTGACGCAGCTGCTTTGGAGCTCTCCAATGGAAGCAATGGTTGGTTCCGCTTCATCCTGGATGGTAAACTGGCCACTATGTACTCCAGCGGAAGCCCAGAGGGTGGCTCTGACAGTTCAGGGAGCAGAAGTGAGTTTCTGGAGAAGCTGCAGCGTGCCAGGAGTCAGGTCAAACCAGTGACAGCCAGCCAGCCCATTCTGTCCACACAAGGTCCCACCAAACTCACTGTGGGCAACTGGTCTCTCACTTGTCTGAAAGAGGGTGAGATTGCCATCCATAATTCAGATGGCCAGCAGGCCACCATCCTCAAAGAGGACCTACCAGGCTTTGTGTTTGAGTCAAACCGAGGCACTAAGCACTCTTTCACAGCAGAAACCTCTCTAGGTCGATCTGGGCGGAGGCTTAAAACCACCTGGGTATTATGTGCAGCGTTCCTGCGGCCTTTTCCCTGCTCCCTTCCCTCAGGACAGCGATGAACTGGAGCGTATCACCAAGCTTTTCCTGTTCCTTGGCATCTTTCTGGCCAAATGCATCCAGGACAACCGTCTCGTTGACCTGCCCATATCCCAGCCTTTCTTCAAACTGCTCTGTATGGGTGACATCAAAAGCAACATGAGTAAGCTACTTTATCAAAACCATATTGAGTCGGACTGCCACTTCTCTGAAATCCAGTCTGAGGCTTCCACTGAGGATGGTCAGGACACATACTCAGTGGGTAGCTTTGATGAAGACTCTAAGTCCGAGTTTATCCTTGACCCACCCAAGCCCAAGCCACCAGCTTGGTATCACGGCATCTTGACGTGGGAGGACTTTGAACTGGTGAATCCTCACAGAGCACGCTTCCTGAAAGAGCTGAAGGCACTATCTGTGAAGCGCAGGCAGATCTTAGGCAATAAGAGTCTGTCGGAGGATGAGAAGAACACACGGCTACAGGATCTCATGCTAAAGAATCCTATGGGCTCTGGCCCTCCACTTAGTGTAGAAGATCTTGGGGTAGTAAGCTCCTGCAAGAGCTCAGGCAAGAGGCTGCGTGCTGTCTGGGATTGCTCTGTGGCGCCCTCAGTTATGAAGCTGAGAGAATCTTCAAGTGGATGTTCCTCAAGCTCAGTGTGTCCACAAAGGATGAGGTGAAGCTGCTGTACCTGGTGGCAGTGCACAAAGCACTTGAAACCGCAGGGGAGAAGAAGGCTTTTTCTGCTGTAATGCAAACCGGCTTCTTGGATGACGTGTCATATGAAAGCATATCCCTGGGCCCTGGATATGACCGTCCATACCAGTTCAGCCCTGGTGTTCGAGAACCCAGAACCATCCAGCTATACAAGCATCTCAATCTGAAGAGCTGCATATGGACATTTGATGCGTATTATGACATGACAGAGCTTATCGATGTATGTGGAGGATCAGTAAATGCTGACTTTCAGGTCAAACGCTTTATGGTAGAGTAATGTGGAATCCTGACCAGAATCTGAATTCAGCCTACAAGCTGCAGCTGGAGAAAGTATATTTGTGTACTGGGCGGGATGGCTATGTGCCTTTCTTCGACCCCACAGGCACCCTGTACAACGAAGGCCCTCAGTATGGCTGCATTCAACCGAACAAGCACCTCAAACACAGGTTCCTGCTTCTGGAGGCGCTGTCAGTGGTGAGTGAAGACCAGTCTCTGTTTGAGCCTCCATACGCTTCTGCTGCTCCTTTACCCAAGACGGACATGACCGCGTCCGGCACACAGGATTACGCCCAGACACACAAGATCAACCCTATTCCTCCTCAGCAGGAGTGGATCAGCCAGCCTTTGCGAGTAAACGTCAAACGAGAATATGACCACATCAATGGATCCAGGGGTATCTTTTCTGATACTCACTTGCTTACAATGATGTACATTGGTGAGATGTGTTTCTGGGCAGTGAAATATGAGGACTGCAGCATGGACACCACAGAGCGCAAAGAGGACAGGCTTCATTTCCGAGATATTGGCACACAAATCCTCCATAAGTACGTGCTGGCATGCGAGGGGCCACTTCAGGGTCAGGGCTGGAACACAGAGAATGCCAAGGAGATCCTTAATATTTTACAGTATTCAGGACATCTGCTTCAGCCATGACTGTCGCTGGGTGGTGATCAGTACTCTTCGTGGCACCTCGCATGTCTTTCCCATCAACCCATATGGTGGAGCGCCATGCGCACGCACGCATATGTCTCCCCGTGTGGTCAATCGCATGAGCCGCTTCCAGAAGAGTGCCGGATTGGAGGAAATCGAGCAAGAGCTGAGCAGCAAACAGGGTGGCCGATGTAGCCCCATTCCTGGCCTTTCCAGTAGCCCATCCGGATCACCACTACATGGGGTCCATTACATTTAATTGTTGAATACGCCAAGTACGGCTCACTGCGGAACTTCCTGAGAGAGAGCCGGAAAGTTGGACCAAGCTACATGAGTAATGATGCCAACCGCAACTCAAGTTACTTGGAAAACCCAGATGAGAGAGCTCTGACCATGGGTGACCTCATCTCCTTTGCATGGCAGATCTCCAGAGGAATGCAATACCTGGCTGAAATGAATGACACACTCAATTTACTCTCAGTTAGATTCAGTGGAATCGCTAATCAACGAGGTTCCATATATGTTTTATCTCGGTCTGTTTTTTGTCAATGTCTTAATTCTCTACTATGCATTTTTAATGGAATACATAGTCCTTAATGTAGGGATAGTATTTTTGCCAGAGGATATGGACCAGGCACTGGTGGATTTGGGGGTTCTCTCTGACCCAGCCTCTATTCCCTATGACACAGACACTGAGTTGGATGTTTTTGAGGGATATCTGGAATAAATGTTCAAGAACCGGATCCGCATGTTTTTTAACGAACTGAAGGTGCTGGTTTTCATGCGATCCGGTTCTTCTCGACGCTCCGACAGTGACGCAGAGTCGAACAGACGCTCGGACAGAATGAGGGGGCTCGGGATGGGCGGCTGCGGATGGCCGCCCTTCGTCGACTGCTCCAGCCGCGATGATGAGGAAGAATACTACGGGAGCGACCCCAGGCCCAGGAGCCTGGCGTTTGAGGAGAAAGACCCGAAACTGCAGGCGGGCCTGGACGCGGTCAGCCTCACCAGCAGCACGGCCAGCGGCATGAGGACACCCCAGTGTCGAATCTGCTTCCAAGGGCCCGAGCAGGGATTCTAACCCATGTTGACCCTATGACTGGCTGCATTAAATACTACACCCCTAGGGGGCGCTTTATACACATACCCCCTCCCTACCCTCGCACGGACTGGGCCAATGACTTCGGCAAGCCGTGGTGGAAGGATAACCGCTATGAGGTCGGTCTGCTATCTGCCAAAACTCGCTGGATCCGCATTATCAACACTCTGACCTCCCAGGAGCAGAGGCTGGAGTTAGTGGACACTACAGTGGAGCTGGCCAATAAGGTAGGCGCAGCTGAGATTATCTCCCGTATCGTGGATGACTTGAAGGATGAAGCTGAGCAGTACAGAAAGATGGTGATGGAGACTATTGAGAAAATCATGGGCAACCTTGGTGCTGCTGACATCGATCACAAACTGGAGGAGCAGCTTATTGACGGTATCCTGTACGCCTTCCAGGAACAGACCACTGAGAGACACCTGGTCATGGCAGTGGCTGGGCTGAGACTCCGCGTACAGATAGAGGAGATGAGTCAGTGGGTGAGACGCCCACCCCGGGTGCAAGCAAAAGGAAGTCGAGATGGGATGAAACACCAGCCAGTCAGATGGGCTCTTCAACTCCTTTGCTAACCCCTGGAAAAACGCCTCTGGGAACACCTGCCATGAATATGGCCACGCCCACTCCAGGAGAATATCAACATATGTTGGAGTCCTGATGGTCAGACAATTGCTGTTGGCAACAAGGATGATGTTGTAACTTTCATCGATGCCAAGACACACCGTGCTCGTGGTGAGGAACAGTTCAAGTTCGAGGTCAATGAGATCTCCTGGAATAATGACAACGACATGTTCTTCCTGACCAACGGCAATGGCTGTATCAATATATTAAGGCCTTTGTGGCAGAGGCCATGCTGTTCATGGCCACTGTGCTCCATCTGGGCAAGTCGTCTCTACCCAAGAAGCCCATCACCGATGATGACGTGGAACGGATCTCGCTGTGCCTTAAAGTCCTGTCCGAATGCTCGCCCCTCATGAATGACATCTTTAATAAAGAGTGCCGCAGATCTCTGTCCCATATGCTCACTGTCAGACTGGAGGAAGAGAAACTGTCTCAGAAGGTGTGTGCAGCAGTGAAGTATGGTTCCCGGGGCCCTGCTCTCATTCCTCGCATGAAGACTAAACACCGGATCTACTACATCACCCTTTTCTCTGTGGTCCTGCTGGGGTTGATCGCAACAGGGATGTTCCAGTTCTGGCCTCACTCTATTGAGTCCTCTGCTGAATGGAGTCTGGACCGCCGTAGTGTGCATGATGCTCCTTTGGTCAGGATACCTGTGAGCAGCCCTATTCCTGAGAGGGGTGACCTGAGCTGTCGGATGCACACTTGCTTTGACGTGTATCGCTGTGGATATAATCCCAAGAATAAAATCAAGGTTTACATCTATCCTCTTCAGAGATTTGTGGATGAGGTAGGAGTGCCCATCAGTAGCACTGGCCTGTCTCGAGAATACAACGACCTGCTGAGCGCCATCTCAGACAGTGACTTTTACACTGACGATGTGACTAGAGCGTGCCTGTTCATACCCTCCATTGATGTGATGAATCAGAACTCTCTGCGGATTCGTGAAACTGCTCAGGCACTGGCCATGCTGCCCAGGGCCATGGCCAAGTGTTTCCAACCTCGCTAAGGACTTCATTGACCGCGTCCTCACAGTGGATCCAAATGAGCGTCTCACTGCGGGCCAGGCACTTAAACACCCTTGGGTTGTCAGCATGGCAGCTTCCTCCTCTATGAAGAACCTGCAGCGGTCCATTTCCCAGAACCTCCTGAAGAGAGCGTCCTCACGCTGCCACAGCACTAAATCAGCCCAGTCCACTCGCTCCAGCCGCTCCACAAAGTCCAGCAAGGCACGGCGCGTTCGCGAGAAAGAGCTGCGAGAACTCAACCGCCGGTACCAGC-AGCAGTGTAACGGATGCATCATTATTTTAAATACTGCAAGATATCAGCTTTGGCACTGTTGAAGATGGTGATGCATGCCCGTTCTGGAGGAAACCTGGAGGTGATGGGACTCATGCTGGGGAAGGTGGATGGAGAGACCATGAACATCATGGACAGTTTTGCTCTACCCGTGGAAGGCACTGAAACTCGAGTCAACGCTCAGGCTGCAGCCTATGAATACATGGCCGCTTATATAGAGAACGCTAAACAGGGGGTTAAGGTGCTGGATGTGTTTGCTGAGCGTCCTCTGGACTCCGTCTTCTCCCAGCTGATCGAGCCGCCCACAGAAGGCAGTTTGGAGGCCGCTAAACAGCGCCTGTGTGCCCTGGGCGCCCTGACGGATGAGGAGTCTCTCACTCCACTGGGCTGGCATTTGGCCTGTCTGCCCGTGGACGTCCGCATCGGTAAACTCATGCTGCTGGGAGCCATCTTCCGCTGCCTGGACCCTGCTCTCACTATCGCCGCCAGCCTGGCCTTCAAGAGTCCATTCAGACCGTATGTAAAAGACCAGCAGGCAGTGGAGCGTCTGCAGGATCCCATGTTGGAGGTGCTGAGGAAGGTCTGTAAGCTACAGCATCCTCAGGAACCCCAGCACTTTGCAAGGCTTCTCGGTCGTCTTACTGAGCTTCGCACCCTCAACCACCACCACGCCGAAATGCTAGAGTCATGGCGCATGAGTGACCACAAGTTCACCCCCCTCCTCTGTGAGATCTGGGACGTTCAGTGACGCAGGATGACAGCATGCCCTTCTCCAGCGGACAGGACAGCTTCTCCAAGTTTACCATAGACTTGGTGCGTCAGTACATGAAGGAGGAGGAAGTTCGAGCTCAGCATCAGAGTTCTCTGTTGCGACTGCGTCAGAAGGCGCTCCGAGAGAAGACGAAGACTGAACTGGCCTGGCTGGAACACCAAAAGAGGCAGGACAAACGTTCGAGAATAATGAGAACTCGAACACAAACAGTCACAACCCATTAACGTCTTCCATGAATGGAAATAAGACTATTTTAGGAAGCTCGGACGACGATAAAACGCCGTCTGGTACCCCAGATCACACCTCGTCAAGCCCGGCCTTGCTCCTCACGTCAAACTCCGGACTTCAGTCCCTCCACGGCCTCGCACCTCCACCTGGTCCCAGCGCCATCCCAGTGCCTAGTGCTGATTCTGTGCAT---CACCACCACCATTCATTACACGACACTATACTGAACCCTATGTCATCAAACTTGGTCGACCTTGGCTCTTAAAGACTCAGCTGGCTCTGTGTCATTACTCCACCTCAGTGGATGAGGAGAACTTTCCCCGTCCTGGAGAATTCCGTCCAGATCGCTGGATCCGCAAGGATGCCTCCGACCGCGTCGACAACTTCGGCTCCATCCCGTTTGGCTACGGCATCCGCAGCTGCATCGGGAGGAGAATAGCTGAGCTCGAGATGCATCTGGCTCTCACACATGCTCTCTCTGGACGCCAACATTGTCAACCAGGTGAACAAACTGAAACGAGATCTTTTGCGATTGGTGGATGTTGGAGAATTCTCAGAGGACGCCCAGTTCCGTGACCCCTGCAAGTCCTACGTCCTGCCAGAGGTCATCTGCCACCAATGTAACTTCTGTCGTGACCTTGACCTCTGCAAAGACCCTGCGGTTTCCCAGGAGGAGCGCCGTGGTCCTACCCTGATCGCTGTTCAGTCTAACTGGGAGCTGCGGCGTCTGGCTGCCGGCATGACTGTACTGGAGGAGTTCCCGGTGGTGCCAGTTCACGTTATAGATGAGATAAGCTACAATGTACTAGACTGGCAACGACACGGAGCTCGACGCATGATCAAACACTACCTGAACCTGGACAGCTGCCTCTCACAGGCTTTTGATATGGCCAGGTATTATCACCTGCCCGTGGGAAACCTGCCTCAGGATATTTCCATATTTGGATCTGATCTATTTCTTGCACGTCATCTGAGAAAGCACAACCACCTGTTGTGGCTGTCACCTACGGCACGGCCGGACCTTGGGGGGAAAGAGGCTGACGACAGCAGACTGGTGATGGAGAGTGATGAGAGAGGCTCCATGGAGATCAACAGCCAGGGCTGTTACTCCACAGGTTACGGCACCATTAAGAAGGTCCTCTCTCCGCTGAACCAGACCATGGGCAGCTGTTTGCTGGATGAGATTGAGCTTTTCCCTCAGAAGAAGAGGCAGCCAATCCGCAGCCTGCTCATTCTCCACAGCCGCAGTGAGCTATTTGTTGGAGTCAGAGAACAGGTCATCAAAATCCCCCTGATGCGCTGCAACTTCCACAAATCTAGAGAGGGATGCCATGAAGATCCACTATGAGAACAACACACCCTTCCTCACCATCAGCAGCATCACTCGGACCATCGAGGTCTCCCACTGGGGCAACATCGCCGTGGAGGAAACCGTCGACCTGAGACACACCGGGGCCTACCTGAAGGGGCCGTTCTCCCGCTACGACTACCAGAGACAGTCTGACAGCGGCATCTCCTCGGTCAAATCTTTCAAGGGCAACCTTCCCAAATACTCCCATAACTCGCTGGTGGTCCAGGCCATGAAGACGAATGTCACGGATCCCGACATGCACGTGCTGTTTTTCGACGTGGAGGCCGTTATCATCCAGTTGCTGACGGAGGAGGCGCAGCGTCCCAATCCCACTCTCGTCTCCCCAGAGTCCCTGCAGAAAGCTCCCGGCGGGGTCGACAAGAGTGGCTCGTTCCTGGCCAATAAGATCTTCAAGCA---------TCAGTAACCTCCCTATACA--------CTACATAGTGCGTGTCTGTCTCCTCAGATAACGAAGATGAGGTCTGGTGCAGGACGAACTTCCTGAACGCCTCTGCGCTGCGATTGGCTGTGGTGATTAGGGCGGAGCTACTGGAGGTGATGCAGCGAATTGAGTTGCCCGTCTCTCCGCCCGCCTTCGGTTGCCAGGACAACAGCACTAATATAAAGAGAGCTCTGATATCGGGATTCTTCCTGAAGATGTCTGTGACTGACTGGTACGCGCATAAGTCGCTGGAAAATGGCGTGTTTTGGATCCAGGAGCGTTTTTATGAATCGGGGAACAGGGCTAATATCTGGCTCATACGCGGGTCTCATCAGGACGTCGTCATAGATACCGGACTGGGTTTACGGAGTCTGCCTGAATACATCTACAGTAAAGGGCTGCTAGGGGACGATCCTAAACGCAAGAACCCCCTGTTAGCCATCGGCACGCATGTGCATTTTGATCATTCGGGCGGGCTGCATCAGTTTCAACAGGTGGGCGTGCACAAGGCGGAGGTGGATGCTCTGGCTAACGGTGACAACTTTGAGACCGTGACATGGTTATCTGACCGCGAGATCGTGGAGGATCCAGCGCCTGGTTGGCGAGCAAGCCAGTATAGAGTGGCGGCTGTTACGCCAACCCATATATTACAAGAAAGCAGCGTGACCCGCGGCAGCGTCAGGTGGACCTGCGGAGAGCCTACATCACGGCCCGCTTCACGCCCGCCACCCTGCCCGGCTTCTTCACGCTGGGGAACCAGCAGGACTACGGCGGCTTCGAGAACCGGGCCTTAGAGTCCGGCCAGGAGTACGTGTTCTTCATCCTGGCGGAGCTCAACTCCACCACTGGGGTAAGATGGACGGTGACCACTATGACGCGCTGCGAGACTGTCTTAAGGCCTTGTCCCTGAACCCAGGGCACCTGAAGGCGCACTTCCGCTTAGCGCGCTGCCTCTTTGAGCTCAAGTACATCGCCGAGGCCCTTGAGTGTCTAGATGACTTCAAGGGCAAGTTTCCAGACCAGGCGCACAGCAGCGCTTGTGACGCACTCGACAAAGACATCAAGGCTGCCCTCTTCTCAAAAACAGACTCCTCAGACCCGGAGCGTGGCGGAGGTCACATGATCTCCACCGATGACCTGGAGTACCCGCGTGAATACCGCACGCTGGGAAACAGCACGCGCCGCTTCTCCAACGTGGGGCTGGTCCACACCTCTGAGCACCGGCACACGGTCATCGCCGCCCAGAGCCTGGAGGCTCTCACCAACCTGCACAAGGCCGACATGGAACGCAAGCGGGACGCTTTCATGGACCACCTGAAGAACAAGTACCCACCCCAGCACTCCCTACCGCCTTCTCCATCCCCCTCGCACGGCAGCATGAGGGGCAGCTCGGAGAGAAACGCACGTGAACAGGTTGAGTAACACCAAAAAGCAGGCTGTACATACCGTCATGGGCATCTGGATGGTGTCATTCATTCTGTCCACCTTGCCCGCTGTTGGCTGGCATGATACCACAGAACGCTTTTACACCCACGACAAGTGTCGCTTCATTGTGACTGAGATTGGCTTGGGCTTTGGCGTCTGCTTCTTGTTGCTGATCAGCGGGAGTGTGGTGATGGGCGTCATCTGTATTGGAATTGCCCTCTTCCAGACCTTTTCCATCCATATGGGCCAACATGCGGACAAGAACAAATTTAACGTTCCCACCATAGTAGTGGAGGATGCTCAGGGCAAAAGGCGTTCATCCATTGATGGCTCAGAGCCCGTTAAGACATCGCTGCAGATCACCTATCTGATCAGTGGAATAGTCTTCATATACGATTTTCTAACTGGATTCCCCATATTGGTGAGTGTTTGTTTTCGGCGAACAACAACGCGGCGGTGTGTCTCCTGTACCTGGGCCGGCTGAAGGAGTCCCTGGGCCAGCTGGAGAGCCTGGTGCACAAGGACCCTGCGCTGTACCTGCACGAGAGCGTCCTGTTCAACCTCACCACCATGTACGAGCTGGAGTCGTCCCGCAGCACGCAGAAGAAGCAGGCTCTGCTGGAGGCCACGGCCTGTAGAGAAGGAGACAGCTTCAACATCCAGTGCCTCAAGCTGGTGTGGGCATGCTCAAAGGTGTGTGCCTATGTGAGCAAGCAGGTGGAGCGTGTGCGGAGGTCCATGGATGGTAAGAACGTGGACACGGTTTTGACCGAGCTGGGTGTGCGCTTCCACAGGCTGATCCATGAGCACCTGCAGCAGTTCAGCTACAGCTCCATGGGTGGCATGCTAGCTATCTGTGACGTGGCAGAATACCGTCGCTGCGCCAAAGATTTCAGGTGACCCGCTGTTCTCAGCGCAGCGCCTGCCACCTCATGGTTACCCTCTTGAGCACCCCTTCAACAAAGATGGGTATCGCTACATCCTAGCCGAGCCGGATCCTCACGCTCCTGACCCGGAGAAACTGGAGCTGGACTGCTGGGCCGGGAAGCCCATCCCTGGAGACCTGTACCGCGCGTGTCTGTATGAGCGAGTGCTGCTGGCGCTGCACGACCGAAATGAAGCATTTGCAATTTGTGCTCTTGTTGGCCGTCGCGGCCAATTTTTGGGAATGTGGTGATGCGAAATTCGGTGAGAAAGGAGAATTAAGTCCAAGGAGGAGGAGATGTTACGATGGAAGTCTGCCGAAACGCCTGAAGAAGAAGGAGAGAAAACTGTCACTGGAGGGAAGCGGTGGAGGGGAGGTTTGTCACAGGCTCTATCCTCGCGTGTCCTGCTGTCCGTCCAGGAGGGCTCCTTATCAAATAATCCATCGGAGAGATGCTCGGATTGATAAGGAGATTGTGTTGCTCAGTGTGCTGAAAGAGCCTGTAAGTCGCTCCATCTTTGACTACGCACTGCGTTCCAAAGACATCGGAAGCCTCTTCAGACACCTGTTACTMCGCCAAAAAAAGCGCAATGGCTCCATCCCAGAATGCCCCACTCCTGAGGATCCTGCCATTGCACAGCTCCTTAAGAAACTTCTCTCACA-------------------------------------------------------------------------------------------------------------GGGTTCTTCATAACTACATGCTGTGGCGTATGGTGGCGGCTCTGAGCGAGCATCTCTCCACGGCGTTCCGCAGCTCCATCCACGAGTTCTCCCGCGAGATCGACGGCACCGAGACTCAGCTGGACCTGCAGCGGCTCTGTCTCAATCAGGCCAACAAACACTTCGGCATGGCTCTCGGGGCGCTCTTCGTGCAGCAGCACTTCTCCTCCAGCAGCAGAGCCAAGGCCTTTAATAAGTGTAAGCGGGAGGGTTTCCGACTTCAGACGGTTGACAAGGCTCCTTTGGCCAAACGCAGGAAGATGAAGAAGACCAGCACCAGCACAGAGACCCGCAGCAGCTCTAGCGAGAGCACACACTCCTCTTCCTCTTCCTCCCAGTCTCAGGATAAGACGCCACCAGGCGGAGAGACGGCCATCATTCCCCAGGCATCCGTGCGGGCCAGCAGGGCCTCTCTGTGGCCTTTGACCTCGCGACGCACAGAGGTTACGACTCGGACAATCCCAGAGTTCACGGGGATGTGGGAATGGCAGGCGTAGCTATCGACACCGTAGAGGACACCAAGCTGCTGTTCGACGGCATCCCTCTGGAGAAGATGTCGGTATCCATGACGATGAACGGAGCCGTCATTCCCATTCTAGCCATGTTCATCGTGAGCGGAGAAGAGCAAGGCGTTCCCAAGGAGAAACTGACCGGCACGATCCAGAACGACATTCTCAAAGAGTTCATGGTGCGAAACACCTACATCTTCCCTCCAGAGCCGTCAATGCACGCCATCGCCGATATCTTCGCTTACACTTCAAAGTCGTCAGCGAAGAGCCTTCGTGCCACGATCGGCGACGCGTTCGAGCGACTGCACCGTTTCCTGCGCGAGCGGCAGAAGAGCACGCTCGAGGAGCTGGAGGCGGATACGGCTCGCACGCTCTCCGACATCGAGCACAAGATCCAGCGCTACAGCCAGCAGCTCCGTGACGTCAAGGAAGGCATCCAGATCCTTCAGGAGCGACTCAGCGAGACCAGCCGGCACGAGTTCTTGGAAGGAATAGCCCTGACGTCAGACAGAGAGGGCACTAACCTCGAGATCCAGGTGGACATCGAAACTAAACCGAGCCATCTGTGTCTAACCACTGAAGAGGATCTGGCTCCGCCCACTGTCGCCATGGTGCCCGGCTCAGGGGAGGAGCCTCAGGACTGCAGTTCCCGCAGGACCGGGGTTGTCCTGGATTCCCCCCTGGGCCTGTCGCCAGGAATGTCACTCAGGGAGGGTCTCCGAGACGTCACCCTAGCTCAGCCGGAGAGCATCCGCAGCGACCTGGAGATGTCCGACACGCAGTCAGACGACATCGCGGAGCTCACGTCCGACGACTGCGACTCGCCCCGTCCCAAGAGCTGCCACCCCGCCCCGGTGAATTCTACATCTCTCGCCATTCCAACCTGTCGGAGGTTCATATTGTCTTCCACCTCTGTGTGGATGATAACGTGCGTTCGGGGAACATCACAGCCCGGGACCCGGCCATCATGGGCCTGAGGAACATCTTGAAGGTCTGCTGCACCCATGACATCACCACCATCACCATCCCACTACTGCTGGTGCATGACATGTCTGAGGCTCTCTAAACGCACGGGGTAGCAGTATGGATGATCGCTCTCCTGAGAATCAGTCCAGTTCATCTGTGGTAGTGGTGGACAGCTTCCCTGAAGTGGACAAAGCTGTGCTGGTGGAGCGTATCGTGCGGCTGCAGAAAGCACATGCTCGTAAGAATGAAAAGATTGAATTCATGGAGGACCACATCAAACAACTGGTGGAGGAGATCAGGAAAAAGACAAGATCTGCAGTGGAAGATGGCTCAGCCTGTGGACTCACTGACCAACATGCCCCGTCACTCTCTGTACATCATCATCGGAGCTCTGTGCGTCGCTTTTGTCTTGATGCTCATCATCCTGATCGTTGGCATCTGTCGCATCAGCCGTATTGAATACCAGGGCTCGTCCCGTCACGCCTACCAGGAGTTTTACAACTGCCGCAGTATTGACAGCGATTTCAGCAATGCTATCGCCTCCATTCGCCATGCAATTTGCTCGTGCCATGAGTGTGTCCACCTTGGTGTTGACCTCTATTAAGGGGACGCCTCTCTACATGTCTCCAGAATTAGTGGAAGAGAAACCTTATGACCACTCTGCTGACCTTTGGTCTCTGGGCTGCATCCTCTATGAGCTCCACACGGGGGCGCCTCCGTTCTACACCAACTCCATCTTTCAGCTGGTGCAGCTGATACTGAGAGATCCAGTCAAATGGCCAGAGAACATGAGCCAAGACTGCTTGGTCTCTTATTGGCTGATTGAGAACGGCTTCTCTGTGCTCATCGCGGCGTGTGACACGTTCCGCGCGGGTGCGGTGGAGCAGCTGAGGACTCACCAGCGGCGTCTGAACGCTCTGCACCCGCCGGAGAAACACGCGGGACGCCCCGCCGTACAGCTCTTCGAGAAGGGTTATGGCAAGGACGCCGCTGGGATCGCCATGGAAGCCATCGCCTTTGGGATGGCGAGACTGCTTCATAACTTGTTGTTGTTGACAGTCGCGCTGACGCTAAAGATCAGAGTTATGGGATACTGGTCTCTCATCTATGGATATTGCGCGCTATGCACGGGCGTAGCGCTGCTCAAACTTGGCTGGAATATCATCCTACGACCGTCAACAACCTTTCAGTGGACGGTTCGTGAGACACCCCCCGCGTGCCTGAATGACACGTCCTTGGGAACCCACTGTTATGTTAGAATCAAGGTAAAGTGAAAGAAATGAGTTTTGACCCAAAGGCCAAGATGCAGAGACTGCAGGAGTTCTGGATCAGCAGGGCCAGTTCTGAACAGAGGAAAGGCCGCGCTGGCAGAACCGGGCCGGGAGTGTGTTACCGACTCTACGCTGAATCTGATTACGATGCTTTTGCCCCATATCCTGTTCCTGAGATCCACAGGGTGGCGCTGGACTCCCTCATCTTACAAAATAATTCAGCGCATTCAAAATCCAGAGTATTCCACCACCATGGATGTTGCTCCAGTCATTCTCGCGGCCCACAGGAACAATTATGAGATTTTGACCATGCTATTAAAGCAAGACATCTCACTGCCCCGACCCCACGCTGTAGGCTGCGAGTGCACCCTCTGTAATGCCAAAAACAAGAAGGACAGTCTTCGCCACTCAAGGGTATGGTTATGCTCCCAAAGGCTCCTCAGTGGTGCTCTACAGTGAAAGGAAATATCGCCACTACCAGTATTTTGTAGCCCCAGATTGGCAGGGAGGAATTTACGCGTCTCCATCCATGGCTGGATCTCGGCCTGGAGGCATAATTGCAGCCTGTTGGGCTACTATGATGCACATGGGTGAGAACGGATACGTTGACGCCACCAAGAAAATTATTGGGATAGCCCGCAAAATCAAAGCAGGGCAAAGAGCTTTTTGGTTTAGACACTTTACACAAGGTCCTGTGGATCAAACTGCTGGAGGAGATGTTTCTGGGCATGCCCAGTGAATACCCCTGGGGTGATGAGATTATGCTATTTCTAAATGTGTTTAACGGTGCCCTGCTCCTACACCCCGAGGACAGTGCCCTCCTCAGGCAATACAGCGCCACTGCCATCAACACAGCTGTACACTTCAACCACCTCTTCTCTCTTAGTGGCTATCAATGGATCCTTCCCACTATGCTCCAAAACAATTTTAAGTACAAGGTGAAGTTTGAAAATAAAGGGAAGAGTCTTCTCTCTGGTAACCATGTGGCATTTGACTACCACCCAACACTGGAAAGACTGTTTGTTGGTGCCCGTGTTGTTGCCAGGTACAAGGATGGCAATCAAGTCTGGCTCTATGCAGGCGTTGTCGCTGAGATGCCCAACAGTAAGAACCGTATGAGGGTGGAAAGGGACCACCCAACCTATGAAACTGAACAAGCGGCCTTCCAACGGCCTGCTGCGTCACATCCTGCAGCAGGTCTACAATCACTCCGTCACCGACCCGGAGAAACTCAACAACTACGAGCCATTCTCTCCCGAGGTGTACGGAGAGACCTCCTTCGACCTGGTGGCCCAGATCATTGACGAGATGGAGATGATGGAAGACGACACCTTTGTGGATTTGGGCAGTTTCCCCTGTGCCATCCTCTCAGTTACTGGGCACCCGTCTTCAGAGTGCGCCCACGCTGACTGACATCTACCAGAACAAGCAGAAGCTACACAAGCAGATGTCTGACCCAGTGCACCCCACCTCATCCGCCTACCCCACCAGCCACTCCCCTCAGCTCGGGCGTCCCGGCAACCTGGGCACCTCCCCGACAAAGCACCTTGGCTCCTCCCCTCGCACCTCTGACTGGCTAACAAAGTCGCCGCTGCCCACCATCATCGGTTCGCCCACTAAGGGGGTGCAGTGAGTGGGAATGGTGTGGATCTATCTGTGATAAATGAGGCCAGGAACCTTGTCTCAGACCTGCTGATGGACCATTCTCTCTCACCCCAAGTCCTCTCCTCACTGCGCAGCGTCAGCAGCCTCATGGGAACTTTCTCTGGGTCCTGCCGACCACGGGTCAACCCCTTCACACCCTTCCCTGGCTTCTACCCCTGTGCTGAGATAGAAGACCCCTCAGAGAGATTAGAGAGAAAGCCACTGAAGTTTTTACGGGACAGGCCTGATCGCGGGTCACGGCTTCACGAGTCCGGAGCGGACGCCGGGTCTCTTCGTCCTGTTCGATGGCGACCGCTTTGGCTTCATCTGGCTGGAGCTCAAGTCCTTCAGCCTGTACAGCCGGCTGAGCGACCAGCTTCCCCACGCTCAGGCCCCCAGCATGCAGCGCTTCGAGGCCATGCTCCGCAACATGCAGTCGTGGACATCCTGCATGATGCTCAGCAGCTCAGTAGACGTACCCAGTCCAGGAGGGATGAGCGCGATGGCGGCCCGGAACGTGATCCGCAGTTCCAGCATCAGTGGGGCCATGTACAATGTGGAGAAGAGCCCCAGCAGCACGTTGCCCGATGCCACAGGCCTGGTCGGAAACAAGAAGCGTCGCTCCAGCCTGGGAGCCAAGATGGTGGCTATCGTGGGTCTGTCACAGTGGAGCAAGAGCACGCTGCAGCTTAACCAGCAACTCCAGTGATGATTCTACATATATTGTTCAAACCCTTGACTTTCACCTTGGGCATAATACCATGGTAACCAAGCCTTGTGGTGCTCTGGAGAGCCCAATGGCAACCATCACTAAGGTTACCCGCCGTCGTCATGAAAACCCACCGCATGGGGTGGCTACAGTCAAAGAGTGGTTTAACTATGTCACTGCCATGAGGAATGAAGGGGAGTTGGGTGCTTGTAGACCATCAGTACAATATCTACTTGTACCGTGAGGGTGTGTTGAGGACATCTTCTGAGCCCTATAACAGCTCAGATCTCCAGGATATGACCAGTCACCTGACGAATCACTGCATCCAGAAGGAGCATTCGCAGAACTACGGCCGCTATGAGGAGGGCAACGAGATGTTCTTTGATGAGTTCAGACAGTACCTGTTGACCACACACAATCTTGCCATGGAAACATCTATTTTACCTCAGATCAAGCATATTATCAGGATTATCAAGACCAGTCCAGAGTTAAAGGACTCATGTAACTGGTTCCCTGAGTCTTACATCATATACCCAACCAACCTCAACACCCCAGTGGCCCCGGCCACCAATGGCATCAGCCACATGAAGAGCAACCCGAAGACAGATGAACGAGAGGTCTTTCTAGCTTCATATAACTCCAGAAAAGAAAGCGGAGAGGGAACGGTATGGATCGCCAAATCATCAGCAGGTGCAAAAGATGTAACATACCTGGAGTTTAAGCGTCCTCAAGGTTTCGTCTATCGCTCGGGACATTGGGTACGTATCGCATGCCTGGCGCTGGGCACGGATGAGTACCACCCCTTCACCCTGACCTCCGCACCCCACGAGGAGACCCTCAGCCTTCATATCCGTGCAGTGGGACCCTGGACCAGCAAACTCAGAGAGGCCTACACCCCTGAGAATCTCCAGGAGCTTGGAGGATATCCCAAGGAAAGCCCTCTTACACAAGCAGCAGATCCAGCCGTTGCTGGAGCTCCCCATGGGATACAAAGAGAAGGAGCTGACGGCCGAGATGATGCAGAAACGTGAGGAACGCGCTCGCAAGAGACGTCTTCAGGCGGCCAAGAAAGCGGAGGAGAACAAGAACCAGACCATCGAGAGACTGACCAAGACCAGCAAGGCCAAGATCAAGAGCATGAGGGAGCGCAAGTCCAAGCAGGCCCAGGTGCCCATGGTGAGGTACACCAGTAACGCTCAGGGCGCCGGCGTCTCCTATCCCGCCGGGATCCCCGTCCCGACTCCTTCGGCACCGCCAGCGCCACCTCCTGTCCCGGCGAGTTGCGGGGTGTCGGGATGCTCCAACCGGAGGAGATACTCCTGTTCGCAGACCGGGACGGCCCTGTGCAGCCTGGAGTGCTACAGGAAAAACCTCGTTCTGCTGCAGGGCGTCGCTTATGGCATCTCAGGCCAAAAGGAGAAAAACGAATTTCTCCGAAAGGGAGGTGGAGATCATCGTGGAGGAGATGGAAAAGCAAAAACACATTTTGGTGAATCACTTTAACGCGGGCGTCACGCACATCGCTAAGAACAACGCGTGGGTGGAGATTCTGAAACGCGTGAACGCCGTCAGCACCTGCCAGCGCGAGCTCGCCGAAGTCAAGAAGAAATGGTCCGATCTCAAGACGGAGGTGCGGAGAAAAGTGGCCCAGGCGCGGGCAGCCATGGAGGGCACGGGCGACTGCACCTCCGTACCCGTGATCCTGACCTCCATGCAGCAGCGAATCTGCAATCTACTGGGAGAAGCGACCATCATCAGCCTCCCGGCGGCCGAGGCGGGGGAACTATTGGTTATAACCAAAGGAACCGTATAGACACCCTGATGTACCTTCTGGCATACCCACAGAAGCCCATGGTGAAGACGAAGACCATCGAGCTGATTGACTTCGAGAAGCTTCCCGCAGGCCAGAACGCCACTGTGGCTGTAATGAGCTACAGTGGGTATGATATAGAAGATGCCCTGGTGCTTAATAAGGCATCTCTTGACAGAGATGCAGAACATCTTCGAGCAGAACTTGGACATGGCCACGGCTCTGCTTGCGGGTGAGAAGCTGAAGGAGTTGATCCTGCCAGGTTCCACACAGGATGAGAAAGGCGGGGTTCTCGCAGGTCTCATGGTGCAACTCAAACTAGAGTTGCCCTTTGACCGGGTCGTCACCATAGGGACTGTCATCATCCCTATTCTGCTGGTTACATTAGTTTTCACACGGAACTTTGCATATGACAGAAAGATGATGACATCGAAGAGGGCGATTTACCGGAGCACAAGAGGTCTCCTCCACCCATCGACTTCTCAAAAATAGATGCATCCAGACCAGAGGAGCTCTTGAAGATGTCCAAGAAGGGAAAGACCTTGATGGTGTTTGCCTCTGTGTCAGGAAACCCGACAGAGAAGGAGACAGAAGAGATCACCGGCCTGTGGCAGGGAAGCCTCTTCAATGCCAACTTTGATGTTCAGAGGGAGCCAGATTTCGGTATTGCAGAACCGCATCGAGCAGCTGGAGCAGCTCTTGGAGGAGAACCATCAGATCATCAGCCACATCAAAGACTCTGTGTTGGAGCTCACGGATACGGGGGCCATCTCTCCCAGCGGGCATCTCCCCTTCCGGAGCGCCAATGGCTCCTGGGTGCTGCCCTTTGATGGCAGGCCCACCTTTCTCTCCGTTAAGCCACTGGATTGCCAGTTCGCACTGGGCCGCAGGAGCCAAACTGACCTGCATTCAGAGTATCATTCGTTCTCAGACCAGTATGGGCATGAGACACAGAGATCGCTCCACCACAGGAAACACTCTGAAAACAGGAGGCTGCAGTTCAGCTCTCACCACATACTTTTTCGGGGCTGACCTGAAAGGCAAACTCACCATCGGCAGTTTCCTGGAGTTCCAGAGGAAGTTACAGCACGATGTGCTTAAACTCGAGGGCTGCTAATGCGTAACCTGGGCGAGCAGGCACTAATGCTAGCGCAGTCGTGCGCGACGCTGCCGTACTTCCCTCACGTGCTGGAGCTCATGGTGCACGTGGTTCTGGAGGAGGAGGCCACGTCTCGAGAGCCCATCCCCGACCCGCTGCTGCCCACTGTGGCCAAGTTCGTCACAGAGTTCCCACTGTTCCTGCAGACCATCGTTCACTGCGCGCGGAAGACCGAGTACGCGCTGTGGAACTACCTGTTCGCCGCCGTCGGGAACCCCAAAGACCTGTTCGAGGAGTGTCTGATGGCGCAGGATCTGGACACGGCCGCGTCGTACCTGATCATCCTGCAAAGCATCTGGAGCAGATCACGAGCGTGGGGCCGCGGACCGTGGGGAGCCCAGAGAATGAGATTGTGACGGTGCAGTATCTGCTGGATCAGATAGAGCAGATCCGGGCCACGAGCAGAACCGGGCCTCACTCCATCACCGTGGAGGTGCAGCGGCCCACCGGCTCCTTCAGCATCGACTTCCTCGGCGGCTTCACCAGCGTCTACGCCCGCGTCACCAACATCGCCGTCAGACTCGAACCCAAGACCGGCGCGCAGCACTTCATGCTCGCCAACTGCCACTTCGACTCTGTGGCCAACAGCCCGGGTACGTCACTGGGATACAGGTGCGTGGTCGGAGTGCAGTGTTTCCTGCGGTCGGGGTGTGCAGCAGCGCCACATACAGTGCAGGCTGAGTTTTGGGAATCTTTCAACGATGGTTCAGCCTCAGCGCTGCTCCAATCTCCCGCGCCCCAATGCCACTCAGCCCTGCCACCCKCGCGTCTGCTCCCACTGGGAGATCAGCACCAACTGGAGCAGGGGAGGTGCGTATCGCTGCTGTGGAGGCGCTCTGTTCCCTCGCCCAGTCGTCATCCAGCTTTGCTGAAAAATGTCTCGACTTCCTGGTGGACATGTTTAATGATGAAATCGAGGAGGTGCGGCTTCAGTCCATCCATGTGTTACGGCAGATCTCGACTCACATTACCCTCAGAGAAGACCAGCTGGATACTGTCCTCGCAGTACTGGATCACGTGGACTTCACCATCGAGGTGGAGCGGGCGCTGCGTGTGCTGGACGGGGCAGTGCTGGTGCTGTGTGCGGTCGGGGGCGTGCAGTGTCAGACCATGACTGTGAACCGGCAGATGAAGCGCTACGGCGTGCCCTTCCTCACCTTCATCAACAAGCTGGACCGGCAGGGGGCCAATCCGGGCCGAGCGCTGCAGCAGCTCAGGTGTGTGTGAGCCCATCTCAGTGGAGATCTGCATGAACCTGCCGTATAACTCCACGCGGTTCCCCAACTATCTGGGCCACCAGTCGCAGAAGGAGACGTCTCTGAGCTGGGAGTCGTCGCTGTTCCCCGCGCTCGTGCAGACGCACTGCTACAAGTTCCTCATGTTCTTCGCCTGCACTGTCCTAGTGCCCATGTGTGACCCGGTGACGCAGCAGAGAGTGCCGCCCTGCAGGGGCTGAAATGGACATCCGTATGCGAGAGGAGTTCTCTAAAGTGTGTTTCGAGACGCTCCTGCAGTTCTCCTTCAGTAATAAGGTGTCGACGCCGCAGGAGGGCTACATCTCTCGTATGGCTCTCTCAGTGCTTCTACAACGGGCGCAAGACGTGCTCCGACGCTTCGTGGAGGACGAGAGACTCAGTGGACGCTGCCCGCTGCCCAGGTGAAGTTGAATGAGAGGAGCGTGGCGCATTATGCCACATGCAACTCTCCTCCAGACAAGACAGGCTTCCTCTTTAAGAAAGGGGAACGGAACACGGCGTACCATCGCCGCTGGTTTATCCTGAAGGGCAACATGCTGTTCTACTTCGAGGAGAGGGAAAGTCGAGAGCCCATTGGCGTCATCGTCCTGGAAGGCTGTACGGTGGAGCTCTGCGAGTCCGAATCTGAAGAGTTCGCCTTCGCCGTCAAATTCGACTGCATCAAAGCGAGGGTGTACAAGATGGCTGCGGAGAGCCAGGCCGGGATGGAGTCGTGGGTCAAGGCTCTGTCCCGAGCCAGTTTCGACTACATGCGCCTGGTTGTGAAGGAGCTGGAGAGGCAGCTGGAGGAGGTACGTGAAGCATCTGCCCACCCACCGAATCACAGTGTACCCTATGGTCACCATCCGCATCAGTGACCGCCACAGACTCATCCAGCCCTACATACATAACTACTCCTGGCTTCTTTTTGCCACGCTCGCCCTGTTCACCTCTGAGCTGGTCAGCGAGAGAGCGCAGGACGGAGAGCCTTTGGATGATGTCACCCTTGGTTATGCCAGCGCTCTGCAGACCCACTGCTCTGACATCATCAATGAGTGTCTGCTGAAGGGACAAACTGGGAAAGTACTCATGAACATACAGAGATCCAGTCCCATTAACATTTCGCGTTATGGGAGATCGAGGTATAAAGCACACGACTTCGAGGAGCTATCTTGTCTAAGGACTACAGAATCCAGCCAGAGTTTTAGTCCCAATTTAGGATCTCCCACCCCCCCTGAGACCCCTGACTCCTCTCACTGCATTTCTTGCATTGGAAATTACCTTTTGTTGGAGCCCATTGAGGGAGACCACGTCTTCAGGGCCACCCACCTGCACAGTGGGGAAGAGCTCGTGTGCAAGGCCATGGAGAGGTTCCAGAGTTATCCTCCTTGGGCATTAGTCATGTGTTTTGCTCTGATCGTTGTGGCCATGCTTCCTCTTCCATTGGTCTTTATTGCCCGTCACTTTAACTGGCTCCCAGACGGCTCCAACAAGCTTTCTGTCTCCTACCGCAAGAGCCTGGCAAAGGAGGCTTCCACTCTAGAAGATGAGACAAGGTTTATCCTCGGGAAGAATCCCAGCGAAGCCCCTTCTCCCATGCCCAGCCATCGGGCCTATCTGGGCCCTGGCAGCACATCTCCTGTGGAGCTCATCACCAACTCTACCTCAATCAGCGGCTACGGCAGCGGTTACCAGACCAACCCTGCCCCTCCCAAATCTGAGTCATGATTATCTGAATGGCTTTCGGATGAGTCAGGGCCTGCCACTTGTCTGAAGATGGATGATAGTCACAGGCCAGTGAAACTGAGGAAAGTGGTCCTTGGGTTCCCCTGTGGAAGTAATCAAAATGAATTTAAGTTTGATCTTTCTCTCAACTACAAAATGGCCAACATTATTCAGACCTACTCTGATAAAAAACCAACCCTTGTGGGAGGAAAAGAGAGAGCACCTCAGTGCTGTGGCAGATGCGGAGACAGCTGCTGTTGGAGCTGGTGGCCATCTTACCCCGCTCTCGCAGCACCCATGTTCCTAATGACAGTGAAATGGACTCGGAGAGCAGCTCGGGGTACTCTGGCCTGCGAGAGGAGCATGTGGTGAAGGCCAGTGCGCTTCTGCGGCTCTATTGCGCACTTATGGGGATCGCTGGTCTTATGGAGTCTGGTGAGGATGGAGGCTACAGTGTTGGAGGTCCATCGGGGGATGAAAACTACTTCCAGGGCTACACCTTTACCGATCGCTCCCATTCCAGCCGTGTTGTGAAGAGCATCATGGACTTGTGTCTGGAGGATGGTCTGTTTGCAGATGTTATCGTCACTGTGGACAGCAAAGAGTTCCAGCTTCACCGCCTGGTGCTCTCGGCACAAAGCAGCTTCTTCAGGTCCATGTTCACCTCTAACCTTAGAGAAGCTTATGATCGTAACATTGAGCTGAAGGACGTCAGTGCACCAGTCTTCCAGTCGCTGGTGGACTACATCTACCATGGAACAATAAAACTAAGGGTTGAAGACTTGCAGGACACCTATGAAATGGCTGATATGTATCAGCTTACTGCCCTCTTTGAGGAGTGCTCTCGCTTCCTATCACGAACTGTGGTTGTTAAGAATTGCCTGCAGGGTAGGAGTCAAATCGAGAGTGACAAGGAGCAGCGGGAAGGTCATGGCCGTCGGCAGAGGGACAAAGAGCATCGCGGCAGAGACGAGGAACGCAAGCGTCAGAGGCATCACTACGAGTTTGACAAGTTCATGCGACGCAAGGAGGAGACCAAATGGGGCAAAGGCTACTGCCAGGACAGGGCCAAGAAAGAACAACATCATGCCTA---TTCCTACTGCCCAGAGACTGGAGACAAACTGGGAAAAGAGGACCGAGAGGACATGGGCAGCA---GGAAAGAACGGATACGCAATAAGATGTGAACTCCATGTACCTGTCCTCCACCGAGCCTCCAGCAGCTGCTGAATGGGCTTGTCTGCTGAGGCCCCTGCGAGGTAGAGAACCAGAGGGCATCTGGAATCTTCTGTCCATTGTCAGAGAGATGTTTAAGCGGAGAGACAGCAATGCTGCACCCCTGTTAGAGATACTCACCGAACAGTGTCTCACCCATGAACAGGTATAAAGGCCGCCGGCCTGAATGTCATGCTCCACACGTGCCCAACCAGCCATCTGAGGCAGCTGCCCATTTTTACTTTGAGCTGGCCAAGACTGTGCTGATTAAAGCTGGAGGAAACAGCTCCACCTCCATTTTCACTCAGCCCTCTGCCAGTGGAGGCCACCAGGGGCCTCACCGCAACCTGCATCTGTGTGCCTTTGAGATTGGCCTGTATGCCCTCGGCCTCCATAATTTTGTGTCTCCTAACTGGCTGTCAAGGACGTATTCCTCCCATGTATCCTGGATTACAGGACTTGAATTACCCGGAGCAGAAGGTGGTGACGGTGGGGCAGTTTAAAATCGGTCTGATCCACGGGCACCAAGTGATCCCATGGGGTGACATGGCGAGCTTGGCGCTCCTTCAAAGGCAGCTGGATGTGGATATTCTCATATCTGGCCACACACACAAATTTGAGGCTTTTGAGAATGAGAACAAATTTTATATTAACCCCGGATCTGCCACAGGGGCCTATAGTGCACTGGAAAGGTTAGTGGAGTTCACACGGGCAGACGGCACCATGGGCAGGAGAGTGAAGCCGTACATCATCGATCTGGGTTCTGGTAATGGCACCTACCTGAACAATCAGCGTATAGAATCTCAGCGTTACTACGAGCTCAAAGAAAAGGATGTGCTGAAATTTGGCTTCAGCAGCAGAGAGTACGTGCTCCTTCATGAGTTTTCTGACACAGCTGAGGTTGACGCAAAGAAGGAAGAAGAAGAGGAG---GATGAAGGCCTGGATGAGTAGT------TGCAAAATTTTGGACAAGCACCTAGCTATCTTAGCTAAGAAACATCTGGAAACAAAGTTCATCAAGCTGAATGTTGAGAAGGCTCCATTCCTAACAGAGAGGCTGAAGATTAAAGTCATTCCAACGCTGGCTTTGGTTAAGGATGGGAAGACTAAGGATTACATTGTGGGCTTCACCGATCTGGGCAACACAGATGAGTTTCCAACCGAAATGCTGGAGTGGAGACTGGGCTGCTCAAGTATCATAAACTACAGGTGCTGTGTTTGTGAACGGGAAGGAGATGACCAACCAGCTGCCAGCCATCACTGTTGGCTCATCTGTGACCTTTGACATGGAAATGGTTAACCTCTTTCCTGTGAGCAACAACA------ACAACCCTAGCGACGGGGGAAACTTCAAGCTGAGGGTGACGATTGGCTCAGGGAACAGAGAAGTGGTGTTTGATTGGCTGCTGGATCAGGTGGTGGACAGCCTTTTCTTTGGCTGCTCCTTCACACACCCTGGATGGAAAGTGCTGGTGTTTTGATTGGTGCCAGGCTATGGCCACGCTGTGCTGAGGAAGACAGATCCCCGCTACACCTGCCAACGCGAGTTTGCCCTCAAGCACCTTCCCAATGACCCCATGTTCAAGCTGGTAGCTCAACTCTACAAGATCGTACCCAATGTGCTTCTGGAGCAGGGCAAGGCCAAGAACCCCTGGCCCAATGTAGACGCTCACAGTGGAGTCCTGTTGCAAGGAGGTGGGCACCCGTATTTGACTGGTCTCGCGGTAGCAGGTGGAGCGTACTATTTGGGTTTGGAGGGTGCCATCATTGGGCCTATCCTGTTGTGCATACTGGTGGTGGCATCCAACATCTACAGCGCCATGCTAATGAGCCCTAGCAGCAGCCAGGCAACTCCAGTGCAGAGCCACTTCCCTGTACATCATGGCATGTAATA--TGCTCACACCAAGTTTGGTAGAAATGGCGAGCTCTCTCCCTGTGGAAACAGTGATGTCCTGCCCGAGACTTGACGAAAGGAGCGGGGCCACG---GCTGCAGCGCCCAAGTCCCTGGCCTTTTCCATCGACAGAATCATGTCCAAGACTTCGGAACCGAAAGCCGCAGCGGAGGAACGCCGTGGAGGACTTGAGGGATCCGAAGGGAAGAGAACGATCGGCTTGTGTACACCCATTCCCTGTATGATCCCGATCCAGCCGTTCAGCTACGACCTGCAGGCCAAGGCTTTAATGAACTATTCCGAGTTCTGGAAAGTTAATTTCAGGGGAGCACTATGCACTTCAGCGGCCATGTGTAAAGCCAACTGCGGCGTCTGCAGCAAAACGGACGCGGGCATCAAGCACTCGGTGTTGCCGGGGAGCAGGGTCATCAAACCGCAGGTCATACACCAAGCCCTGGCCATGCCTACCAACGGATCGTTGTGTTATTTCAATTACTTGGACTCTTATCATCAGTCCGATCTGCTGAGCGGACACTTATTTTCCTCAGCAATCGCGAACTCTCAAGCACAAGCCATAAGCGCGCACCAGAAGCTCCTCTTGTTGGAGAACGCGAAACTTGCGTGTGTTTCACCCGAGAAATTCCCAACACCTCAATACCCACATAAAGAGCATCTTCCGGGGCAGCTGGATCAGATTGTTCGGGAGAACAACAATCTTACTGAAAAGAACGGAGTGAAAGCGCACACCAAAACAAATAACTGCTCTGTTGACGGGAAACCCAAGAACTTCACGTGTGAAGTTTGTGGAAAGGGCTAAAGTCCTTCCAGCATGCATTGAGTTCCCATGACTGCTCCAGGAATGTATATATAAAGAAAAACGGGTTTACTCTGCACCGCAACCCCATCGCCCAAAGCACTGACGGTGCCCGTGGGAAGATCGGCTTCTCGGAGGGCCGGCATGCCTGGGAGATCTGGTGGGAGGGTCCTCTTGGCACGGTGGCGGTGATCGGCATCGCGACCAAGAGGGCTCCCATGCAGTGCCAGGGCTATGTGGCACTTCTAGGCAGCGATGACCAGAGCTGGGGTTGGAATCTAGTGGACAATAACCTGCTTCACAATGGAGAGGTCAACGGCAACTTCCCCCAGTGCAACAACGCACCAAAATACCATGCTGCTTTAATCCCGTATGGTCTCCCGTGTCTGAGAGAGCTCTTCCGGTTCCTCATCTCTCTCACCAACCCACATGACCGCCATAACTCCGACGTGATGATGCACATGGGTCTCCAGTTGTTGAACGTGGCCCTTGAAGCCGCACACATCGCCCCCTACCAGTCGTTGCTCTGTCTGGTCAAAGATGAGCTCTGTAGACACCTCATACAGGCGCTCCACTAGAGCTTCCCTCCTTCCAGATGACTCCATCTCAACATCAGATCGTCTTCCAGGGCGACAGCCTGCCGTTTCAGTGCATGGCCTCTTTCGTGGATGAGGACATGCAGGTTCTGTGGTATCAGGATGGAAAGATGGTGGAACCTGATGCCACTCAAGGCATCTACATAGAGAAAAGCATGGTGCAGAATTGTTCTTTAATAGCCAGGGGTAAAGAGCAATGCGGTCCGTGCGCTCGGGAATCTGCTTCACTTCCTGCAGCCGGTGCACCTGGGAAAGCCTGTGTTTGAGCAGCCTCTGCAGGAGGCCATGTCGGCACTGATCGAGACGGTTAGAGGAGACGCTACGATGAAAGTGCGCTGGAACGCCTGCTACGCACTGGGCAACACCTTCAGAAACCGCAGCCTGCCTCTAGGCTTTCAAAGGCAGGCAAGTCCAATTGGCAGACGCCAGTTCCCTCACGGGGGCTACAGGCTTGATTCCTTCAACTTTGAGGATGATTCGCATGGCTGGCGATTTGACATGGACATGGTGATCATCTATATATACTCTGTCAACTGGGTCATTGGCTTCATTATTTTCTGCTTCTTCTGCTATTTTTTCTTTTTCTCTTTTTAGGCTCCTGGGTCAGCATCAGGGAGAGAGTTCAGACTCGCCCATCCTCGACCCCTGCCTGCCAGCTGACCTGCAGGATGAGCTGGGTCCTCAGGACCATAGGGTGCACCTGCGTGGCACGGGAGACTTCGAGCGCTGCCGTCTGCTCCTCCAGCCGTTCCTCAACCGCACCAATGACACCAGCACATCGCTTAACGGTGTCTACCAGCCACCCATCGACTTCCCCAACAGCCAGTTCTACGGCTTCTCTGAGTTTTACTACTGTACTGAAGATGTGCTGCGCATGGGAGGAGACTACAACTCCACCAAATATTCCAATGCTGCTAAGGTACATGTCTCATGACAGATATGGCCTATGGAGACTGGGTATAACTCATGTTTTAAATGCTGCACATGGTAAAATGTGTTGCAAAGGAAGAGATGATTTTTATGGGACAACTGTGAAGTACTACGGTGTTCCGGCCAATGATCTGCCTACATTTGATATTTCACCTTTTTTCTACCCTTCAGCACACTACATTAATGATGCTCTCAGCACAACAGATGGAGTAGACCTCCTGGTGGACCAGCCATTGACCGCAGAGACACTTTCTTCTCTGGTGGAACTAACACGTTTCGAAACGCTGACGCCGCGCTTCTCCGCAACAGTGCCCCCTTGCTGGGTGGAGGTGCAGCAGGAACAGCAGCAAAGGCGGCATCCGCAACACCTTCACCAGCAGCACCACGGCGACGCAGCACAGCACACACGCACCTGGAAACTACAGAGCGACAGGTCACTGTGATTGGTCGATACGGCAGCACTAATGCCCGGGCTAAAATCCCACTGGGCTTCTATTATGGACACACCTACATCCTGCCATGGGAAAGTGAACTTAAGCTGATGCATGATCCTCTGAGAGGGGAGAGTGAAGCTGCCTGTCAGCCAGATCTGGATCAACATTTGTCAATGATGGTGGCCCTACAGGAAGACATTCAGTGCAGGTCACTCTGTGCCCACAGTGTTGCAGAACACATTTCACGCCCAGGCATGTGAGGAGCTCTTTAAGCAGTTGTGTATCAGTGGGACTCCTAAGATCCGTCTGCACGCGGGTCTGCTGCTGGTGCAGCTGTGTGGAGGTGAGAGGTGGTGGGGCCAGTTCCTGTCCAATGTACTGCAGGAGCTTTACAACTCAGAACAGCTGCTCATCTTCCCCCAGGACAGGCACATTTGAAATGGTGTGTGAGGATGAAGACTCTAAGCTGGTGTTTAAGGTGAACTACCATTACCTGTCTCAGGTGAAGAACGCCAGTGATGCCAACAGTGCCGCCCGTGCTCGACGATTAGCACAGGAGGCTGTCACGCTCTCCACCTCCCTCCCTCTCTCCTCCTCCTCTAGTGTGTTTGTCCGCTGCGATGAAGAACGCCTCGACATCATGAAGGGTGTACTGCTGTCCAAACTGGTGGAGGATTTCTTCAATATGAAGGAAGAGATCTTGTCACGGGACTTCGACCTGGGTTTTTCTGGGAACTCGGAGGACGTGGTCATGCACGCGCTCAGCCTTCTGGGAAACTGTGTGAACGTCACCAGCACCAACAGAAACACTGAGTTCATCATCGCCCCTAATTACACCGTGGCCGCACTTTTTGAGCTCAATTTCTACAGCAACGGTCTTTTCCATGTCTTCATTGCAGATGCCATTATAGGTGGTTCCTGGAGAGAACTTTGACCCGATTCCTCACCAGCTCGTGCGGAAGTACGTGGGTTACGCCCGGCACTACGTTCACCCGTCTCTCTCCGCAGAAGCTGCGCAGGTCCTGCAGGACTTTTATCTGGAGCTGCGCAAACAGAACCAGACAGCCGACAGCACACCCATCACCACCCGCCAGCTGGAGTCCCTCATCCGACTCACAGAGGTCTTCACTGAGGACCTGACGGAGGTGGAGACATTACCCAGGGATAAGGTGTTGAACTTCCTGAAGGAGGGGTTCAAGGAGCTGGCCATCCCATACCTGGAGCACATCATATACATGTGGGAAGAGACAGGGCCCGAGTTCCACAATGTTCTGATCCAGCTGTACCTGGAGAAGGTGCAAGGCCTCATGAAAGTGTACCTCAACTCACTGCCCGAAGGGCCATGCGGTGTGGGTGATGATCTGTGTGAAGCAGAAGATTTTGTGTGTGACTATCATCTGGAGATGCTGAGCCTGTCCCAGGATCAGCAGAATCCCGTCAGCATCCTCTTTGATGACTCTGGTTGGCACAATCACCTGCCCTCTTTGAAACCCCTTGGCCTGAACATCCTGTTGAACCTGTGTAATGTCACCGTCACCCAGCAGCTCTGCCGCTTCTCAGATCACCTGTCCAACCTGGCACTGCAGGAATGCCATGGGGCGGTTCTCCCCGTTCACGTTCCCTGGGGCCTCTGCGAACTATCTCGCCTTATAGTTGATATAGGGAGCAGTGGCTGGTCTCCGTCCCCTCGGGACAGGCAGCCATGGATGCAGATTGACCTGGGGAGGAAGTATCGTATCATGGCCATTGCTACTCAGGGTACCTTCAACTCTTATGACTGGATCACCAAATACATGCTGCTGTACGGGGATCGATTCGATGCATGGACTCCATATGTCATGACAGGAGGCAATATGGCGTCAGGTGCCGAGGACGTGGCTCTGTACGTGGGGATCGTGGTGGTGGCTCTGTGTCTGACTCTTCTGTTGATCATACTGGTGCTGGTGTACCGCAGGAAGAAAGAAGGTCTCGATGCAGACGTGGCCGACTCCTCCATTCTCACCACTGGCTTCCAGCCCATGGGCATCAAGCCCACCAAGCCAGGTGTGTGGGCACCGCGCAGGGCAGCCCGCAGCAGGCTTTTTAAACACTCCCTGTCTATCTGCCGAGCGATCCTGTCAGATCTTGTGTCGGAGAAAGAACGGCCTCTAGTGATGGGTCACTTTAATGCAGCCTCAAGTGTGGGATTCATCCTGGGACCAGTGGTGGGTGGATATCTCACTGAACATGAGGGGGGTTTTTACTTATCCTCATTCGTCTGTTCAGCCATTTTCCTTCTAAATGCAGGACCATGAGTTCACAGACGAGCTGACGTTCAGTGAGATGTGCATGACCGAGTCTGTGGGTTACCGCACCAGCCGCAGCACCTCCATCTCCAGCCAGCAGGGGTTGTCGACGTCCTGCTGCCCCCGCAGAGCTAAGAGAAGAGCCATCCGCCTTGCCAACTCCACCGTATCCGTCAGCCGGGGCAGCGTGCAGGAGCTGGACACTCTACAAGTGCACAAAACATATGTTGGACCCCAAAGGGGTGTGTGGTAGCCCGGACATCCCCCTGCACCTGCTCAAATCTGTGGCCACATATAAGGGGGTGGAGCCCACTTCTCCGCTGATCCAGTGGTTCTGGGAAGTGATGGAGTCTTTCTCTAATACAGAACGCTCGCTCTTCCTCAGGTTCGTTTGGGGCCGCACGCGCCTCCCGAGGACCATCGCGGACTTCCGTGGACGAGACTTTGTGGTGCAGGACTTCCTGTTATGTGATGTCATTGGAAAGCCCATTCCACAGCCAGATGGAGCCATTAAATGGCAAACAGAGTGTCGAAGGGGTGTGGCGTCCTGGGAATGCCCCTTACAGCTAGTGGATATGTGGAGACCCAAGGATGGTTTTGAACGACGGTTCGAGATCCAGCGCCTTGATGAATACGAGAGG-GAGGAGAAAGAGAAAGAGAGAGAGAGAGAAAGGGATGGAGA------GA-------------TGCCCATCAAGAAGATGAACAAGGACAGTCGCCCTCTGGTAGGGGCTGGAGTTATTGGTGTGGTTCTGGTGATTGCAGCAGTGACTGCATGGTGTTACTATATTGCCTCCTTACGTAAAGCTGACCTTCTGAAGACAGAATTGCTTGATCTCAATAAAGATGGCTTTCTCATCCGCAACCAGGCTGGGGGGATTGTCTTAAAGATGGGCTTCAGGCCTCTAGTTCTAACGTCGATTCTCTCCTGCGCCTGCGGGGGCGTCTCTTGTTGGATCACGAAGCCTTGTCCTGCCTTTTAGTGCTGCTGTTTGTGGATGAGCCCAAGCTTAATACCAGCCGCCTCCACAGAGTGCTGCGTAACTTGTGCTACCATTCTCAGACACGTGGCTGGGTCATCCGCAGCCTTCTGTCTATCTTGCAGCGCAGCAGCGAGAGCGAGCTGTGCCTGGAGAGCACACGTCTGGAGGAGTCCCGTGGCAAGCGCTCACTAGGGCTCTGGGGCGTAAGAAAAAGAAGGGCCATGGAGAATCAGTGATTCCTCCGCGCTCTCTCTTTGACAAGGCCAGTCTGCTCAAGGTAAGACGGGAAGGCAAAGATCAGAAAAAGAACTTCTCTCTGAAGCAACAGGCTCCCTTCGCCAAACCGCTGCCCTCACTGCTCAAACCAGCCATGGAGGCTGGACAGGACAACCCTGAGTGGCTCATTAGCGAGGACTGGGCCCTGCTTCACTACACCGTGTGGTCCCACAACCTCGTGGCCATCTCTCGCCTGCGTGGGTCCAACCTCAAAGTCCTGGAGGTGTCCGAAGAGAGCATCGACTTTGACCCGGACCAGTCGGTGTACGTCGAGGGAGATCCCGTCCACAATCTAGTCAAGGAGGTGTCCCTGGGCCTGGGCCGCGTCTGGCATCCCTCAATGGACAACAGCATGGTCCTGAACGAGCCCACTCAGCACTTCCACCGCGAGATGCAGAGTTTCAGCGCGGGCATGTAGAATACTTCCTGTTCAGTGAGATGCTTCTGCAGCGGCCAATCAACATGTGGGAAATGGGCCTGGGTAACATCCTGACTCGAGAGGAGACGTCTTACATGCGTGACATGGCCATGAACCGCTTTGATCAAATCATGCAGGTGTTGAAGTCGATGCCGCGGCCCATGCTGCTGGTGTTCAGGAACATTAACACGGTCCGCTGCATCAACATCACTCTGGGAGCTCCAGTCGACCGCTACTTCATCATGGCCATGCCTGCCATTGTGAACCTGCTCTTCAACACGGTCTCCACCAACACCACCATCTCCTTTTCTCTGGTGCTGCCTCTGGTCAGCATCCTCTCCCTTCTGGTGGGGGTCGGAGGTCATCTGCTCATGTGGTTGGTGTTGATGCGCAACCCACGGCGACGTTCAAAGCCCAGCTCTGTCCTCCTGTTAAACCTGAGTTTTGCTGATCTGTGCGCTCTCCTCACCCTGCCCTGTGTGCTACTGAGTGCCAGCTCTCAGAACTGGCAGCTGGGAGGAGGTGTTTGTGTGTTGTTGAGCTTCATGACTTCCCTGACCGCTGGAGTGGACATCTTCAGCCTGGCTGCCCTCTCTGTGCTGCGTTATCGAATAGTGGCTCCCTCGACACGGCCCCCCGCCACCCCTGCGCAGGTGGGTGCACTTGGGTGGAGGGATTTGGGTGGAGGAGGAGAAGTGGCACCAGCTACAGCGGACACAGGGAGACTCGAAATTCACCAAAAACCTGGCGGTGATGATCTGGGGCACGGAAACCCTGAAGAACCGCAGCGTCACTGGCGTCGCTACGAAGAAGAAGAAAGATGCCTTGCCCAAACCGCCACTCTCACCAAGCAAGCTCAAAATCGTCCGAGTTCCAGTCAAAGAGGAATCGAGCTACTTTGTGCGAGTGTACACCGAACCACTACTGGTAAATCTACCCACGCCTGACTTCAGCATGCCCTACAACGTCATCTGCCTCACCTGCACAGTGGTCGCGGTCGGCTACGGCTCCTTTTATAACTTGCTGACCCGCACCTTCCAGGTGGATGAACCGAGTCCACCGCTCGCCAAACGGTTGGCCAACCTCGTGCGTCGCATAAGAGGAGTGCCACTGCTGAGATATGTGCGGTGGGGTTTTGACCGGTCTTTCAGGAGTCATCTCAAGCCCAGGTCATCCACAAGACTACAGCAACAATGCCGACTGCTCCTGGACAGTACATGTGTCCAATCAGAGTGTAGTCACCCTGGTGTTTCTCGACTTTCAGTTGGAAAACAATGAGGGGTGCAACTTTGACTATGTGGCTCTCTTTGATGGCCCCACTGTTAAACACCATCACCTGGGCAATTACTGCGGTAATGAGAGACCTCCCAACACCGTCACCACATCAAACCAACTGCTGGTGGTCTTCAAATCTGACTTCAACATCGGAGGGAGAGGTTTTAAAGCCTACTACTACTCATCAGGGTATGGCGCTACCTGAAAGGCAAGACCATGGTGAACGGAGAGGTGCTGCTGGACGGAGGAAACAAGGTCATGATCGGCGGCTTCGGGGACCCCCATATTTGCGACAATCAGGTGGCCACCGGAGATACCCGCATTTTCTTTGTCAACCTGGCCCCTGAGTACATGTGGCCGAGCCACAAGAACGAACTGATGCTCAACTCAAGTCTGATGAGGATTACTCTCCGCAACTTGGAGGAGGTAGAGCACTGCGTTGAAGGTTGTGGTGAACGGTAAGCCGTGTGACTGTGACGTGATGGCTGACTGCAGGGTCGGAGACGCTGTGCCGTTAGAGGTGAAACTGACCAACCGCAGCAAGAGCGCTGTCGGACCTTTCTCTCTGACCGTCGTCCCCTTCCAAGACTACCAGAACGGAGTCCAGAACTACGAGCTGCAGGATGCTGTCACGTTCATCGGCTCCAACACCTTCTACATCGGCACGGGCCATGTGTCCCACTGACCTGCAGCAGTTGTGGAAGGACGTGGCCAATGTTCAGAGCACAGAGGAGGCCATGAAACACGAGGGTCTCGATTTGACCACCAACAGCTCCAACACTACCTCATACTCGGCCTCCAAGGTCTCACCTCAGATCCCCCATCATCCTTTGCCAAATGGACAGAACTCTGTGCACACTCCAAAGAGAGACATCACCGGCACACCTTCCACCACACCCACCACCCCCTGTCCACCCACCTCCCACCGCAGCGTTTCCGCAAGAGGGTTCTCAGTATGGACCGCCGGCGAAAGAAAAAGAGGAAGAAAAAGAAGACGTCCGTGCCCCCGTCAGATGTCACGCCCACTATTCATGAGGTGGATGAGGAGGAGGCGGAGTCTGAGACGGAGGTCCAGTGCCAAGCAGCCACGCCCACTGAGCCATCTGAAGAGCTGCCTCAGGAAATGTTTGAGGTTGCCAAGAAGCTTTGCTCATTCTGTGAGCGTCTGGTCCACGATGAACACCTTCAGCACCAGGGATGGGCGGCCATCATGGCTAACCTGGACGACTGCACCCTGTCCTATCAAAAACTCCTCATGAAATTTGACACTGCTTACACAAATTACCAACAGGATTTTGAAGACATCAAAATAAAACTCACCAAGGCTGGCGCCGTTCCTGGGCAAGCGCTTCGTGGAGCACTTCCTGTTCCTGATGGACTCGTGCGACTACACCACCGTGAAGATGCTGTGGATCTGGGACCGCATGTCCAAGCGCCAGTACCGGTCCGAGGTGACCCACGCGGCGCTGGAGATCGACCTGTTCGGCAACGAGCACGAGAACTTCACCAAGAACCTGGAGGACCTGATGTCCAGCGCGCAGGAGAGCTGGTGCTCCAGCGGGAGCTGCCCGACCCGCTTCCAGGAGACCCAGTGCAGGACCATCAGCGTCATGGAGCGAACTGGCTGGGCTCGTTCTGTGAGCCGGTGCGCAGCTGGAACGGGCTTCTGTTGCGCAGACCCATCGACATGGAGAAGCGAGACCTGATCCAGAGAGGAGAGGCGAGTCTGCTGGACCTGCGCAGCTACATGTTCTCCCGCCAGTGCACACTGCTCATCTTCCTCATGAGGCCCTGGGAGGTCACGACCCGCGCACTCGAACTGCTGCACAACTGTGTGCAAGAGCTGCGTCTGCTGGAGGGGCTCATTGGTGAGAAGTATGGCAGCATTCGGGTCCCGGGAGAGGTGGAGTCAGCTGAGTTTGAGATGATCTTGGATGTGGCGGTGGAGGCGGGACTAGACACACGGATCTTGGAGGAGTGGTACTGTCGGGATGAGAACTCGGTCCCGCCTGCCTACTACTTAAAACCCAAAGCTGAGATGCTGAAGAACTACCAGAACTCTGGGCTCTTGTTTCTGGGTGGCGGTTTTGCAAGGCCAGGTGGTGGGCATCGTAGCAGCGCAAGGTCGAGAAGACGACAACACCTTGGAACTCCGTCGAATGTCTGTGGACTCTCGCTTCCGTGGAAAAGGCATCGCCAAGGCCCTGGGTCGACGAGTTCTAGAATTTGCCATGTTAAACAACTTCTCAGCCGTGGTTCTGGGAACAACTGCAGTCAAGATGGCCGCCCACAAGTTGTACGAGTCTTTGGGTTTCCGGCGAGTGGGGGATACTGACGACCACACGCTGCCAGGCATGACCCGCTCACCGCTGGAGAGGCTCTTCTTCCAAATTCGCTATAGTCGGTACCGATTGCAGCTTCACGAAGAGTGCATGCATTGTTCGTCTCCCAAAATGGTTTGCGAGACTAAAATCGTTGCAGACGATCACGAGGCCATAGCTGGGACAAAAAAAGATTCAATTATAGTTTCCTCCTCGCAAATGTGGACGTCTTCTCCCAGTGCGATCGAGCATAAGGTTGAAAAAAGGAACCAGGTTTTTATTCGCGAATTTGAACGCTCGGACCATGAGGAGGTGCGCCGGATCTTCAACGAGGGAATCATGGAGCGGATACCCAATTCGGCATTTCGGGGTCTAAAACAGCAAACTAGAACCCAAATTATCTATGCCTTTCTCACAGTTCTTTATTGATGGGCTCGGCTCCCTGCATGTTGGGTCGTGTGATGATGTCATTGTGAACCACGCCACTAAGATCAAGCTACCGTGGGGCCAGTCGGAAAGCGACAAAACTTACGCAAAGTTCCGTTACCCTCCCGCTTCATCTGATGCGACACACACCAAAAATGGCCTCTTGTACTTCAAAAACCGCTTCCAGTGTCTAACACACAACTGAAGGAACAAGGATGTACCAGTAAACCACAGGGACTTCTGGTATGCCACTTACACGCTGTATAGCGTCTCTGAGACGGTGGAGAACGAGGAGAGGCTCAGCGACGCTGCCAGTGGAAGCTCTGGTGGGGAGCAGGCGTC---CAGCAGCAGACAGCACACCATGGTGTCCTTCCTCAAGCCTGTGCTCAAGCAGATCATCATGGCTGGCAAATCCATGCAGCTGCTGAAAAACCTAGACTGCAAGGAGACCGAACAGCCAGATGGCTCCTCCAGAGGTCTTTATTGACTGGCACCAGAAGTTCCAGGATACTTTGAATAAGAAGGTTGTCTTACTCACTGGTGAGACAAGCACCGACCTAAAGCTGCTGGGTAAAGGTGACATCATAGTCAGCACCCCAGACAAGTGGGACATTCTTTCCCGTCGCTGGAAACAAAGGAAGAATGTGCAGAACGTCAGCCTCTTCATAATAGACGAGGTTCATCTCATTGGAGGTGACAACGGTGCTGGACTTTGAGCGGGAGAATGAGTACATACTGGTACTGAGCGCTCAGAACCCAGTTGCTCTGGTGCGAGGCAGATACGGACCAGCATCCACAGCCACTGTCACCATTTTCATCGATGACATCAACGAAGGACCCGTTTTGTCTCAAAGCCACTATGAAGTCACGGTCAGAGAAGGGGAGGAGCCAGGACGTGTTATTGCCACGATCAGAGGTTATGACCCTGACTCTCATCCAATCAGGGAGTCGTGCCTGGTGTCAGATGAACTCCTTCAGTACAGGCACTTTGTAACCAAGCAGCTTTTTGAACGAGACTTGACCGATGAAGAGGAAGAGGAGGTTCTGGCTCAGTTTGCAGCACTGGATCCAGAGAAGAAGGGTCAGATTGAGTGGTCTGACTTCCTCTACCACGAGTCGCTCTCAGTGCTGCAGAAATTCCGGACTGATAAGCTGTTCTGGTATCAAGTGCACTACAATACCCATGTGCGAACGCACACAAGAGAGCACCTCCATTACTGTTCTCAGTGCAGTTATTCCTCCATCACTAAAAACTGCCTGAAGCGACATGTCATCCAGAGACATTCTGACATCCTGCTGAAGTGTCCCTCTGAAGGATGCCAATATTGTACGCCTGACAAATACAAGCTTCAGGCTCATCTCAAAACCCATTCGGACATAGTAATGACAGAGATACTCATTGGAATTCGGGTCCTGAAGTACTATAATTGGGAGGAGCACTTCACTCAAAAGATTGCGGAGGCCCGGAAAAAAGAGCTCCATCACCTGAAAGTTCTAAAGTACTTGGATGCTGTATGTGTGTACACCTGGGCTGCTCTGCCCGTGGTCATCTCCATCCTCACATTCATCACATACGTCCTGCTGGGAAACAACCTCACTGCTGCAAAGGGGTGACTCTGGGACTGTTTGGGCACGAGGAGATTGTGATCTCTAACCCGCTGTCTCCGGGGGTCATWAAGGACATCATATACAGCAAATGCAGCCCTCACGGCGAGCGAGAGGCCGTACTGCAGCAAGAGCTGGTCATCCACATTGGCTGGATCATCTCCAACACCCCAGAGCTGTTCAGTGGCATGCTGAAGATCCGTGTGGGGTGAGTGAAAATTTACGTAACCGTGAGAATGACAACGAGGTCTTGAAGCAGGCGGTGACGAACCTCAAAGAGCGTGCACTGATCCTGGAACTCGATGTGAAGAAATTAAAGGAGGAGAATGAAGCGATAGCAGCAAAAGCATGCGAGAAAGAGACAGAGTTTCGTGCCCTGCAGGAGACCAACATGCAGGTGTCACTGTTGCTTCGGGAGCGAGAGTTTCAGTTCAGTGCTGTGAATGAAAAGGCCACTGCCATGGAAAAGATGCTGAAAGATAAAGAGCACTGTACGGCTGGTGGTAGACAGCGACATGAGCAGTCATCATGACCCCTTTGCAGGCATGAAGACCCCTGGACAGAGGCAGCTCATCTCTCTGCAGGAGAGGGTGAAGGTGGGAGAGCTGACTGTGGAAGAGGCAGTGCAGGATTTTAAGGCTTGGCAGTTTGATCAAGATAAAAGATGGCGCTCTCTCCGCTTTCAGCAGGGAACATGCACGCCCACTCTCAGTTCTGCATGAGCGGAGACTACACCCTTGAGGGCACCAAACACGCCGTAAAGGAGCTGGCACGTGAAGAAGCCGACGAGCATTTCGTCATCGTGTTGAGCGACGCCAACCTGGAGCGCTACGGGATCAGCCCGGACAGGTTCGCACGAGCCCTCACCAGTGACCCGAAGGTCAACGCCTTCGCCATCTTCATCGGCTCTCTCGGAGACCAGGCGGACAGGAGCAGCTCGATGTCTCCTTACACTGTGTGGATCTCTAAGATCTCAGACACAGATGTGGTGATGGCTCCTCTGGGCTCTGGTGGGGTGGTGACTGTCGACATGGGAGGCTACGTTAGAGTGTGGGAAACCGGCCTCGACAACCTGCAGCGCTCTCTGCTGGAGTGGAGGAAAATGATCGGATCAGAGGATGGCAGGCCGATCCAATAAAAACACTCATCTGAATCAGGCCATCCATGAGGAACAGGAGGCCATATTGGAACTGCGTGTCCAGCTCCGCCTTCTTCAGAGTCACAAGCTACAGCAGGAGCTCATAGTCCCGCCCTCTGCCGAACAGGCCCCGCCCTCCCAGCCCAGCCCAGAGGAACGATCTAAAGCGGATGAACCAATCAAACGTGTCGCAGCAGTCGCCATAGAATCCACTGCTGCTGCAGCT---GCCGCCTCAACCAATGGGAAGCCTGGAAAAGATGCTATGAAGCCATCGCCCAGCAAAGACAAGAGGGAGGCCAACCTGTAAACAGAACTGACTCTTGAGTTCGGGCGAATTGTAATCTACACCACCAGTTTTCGAGTGGTCAGGACTACGTTTGAGCGATGCGAGCTGGTCCGAAAGATCTTTCAGAACCACAGGGTGAAGTTCATCGAGAAGAACATCGCTTTAGACAGTGAATACGGAAAGGAACTGGAGACACGCTGCAAACGAGTGGGTGAACCTCCCTCTCTGCCTGTGGTCTTCATTGATGGACACTACCTAGGGGGGAAGCAGAGTACCAGCGTGCCATGCAGCGACGAGCCATTCGTGATGCTAAGACCCCGGAGAAGATGAAGCAAGCCAAACCAGTTGTGGATGACAGCCTTACCTTACAAGGCAAGAAGGAAAAGATCAAGAGCAACTTGCAAAGGCTAGGAGAGCTGGGTAAAGTTCACCCTGAGAAGAAATACCAGGATCTTATCAATGACATTGCCAAGAGGCAGCAGAATGCACTGAAGTATGTGATGGATGAGTGGGCAGGGATTGAATATGAGCTGCTTCGGGAAAGGGGTCTGTGGGGGCCTCCTATTGGCTCCCATCTGGATAAGTTCCAGTTGGACATGACCGAGGGACCCTGTAGGATGAGGAAGAAAATGGTTCGGAATGACATGTTCTACATTCATTATCCCTACGTGCCTGATCCTGAGCCCAACGCAAGTACTCAGGTGACTGATTTGGATGATGAAGCCAGCTCCCCAACTGAAGAATTCAAAGCCTTTGTGACAGATACAGGCATGAACCGAAGCCAGTCAGAATACTGTAATGTAGGCAATAAAACCTACCTGACCAACCACCCAGCCAAGAAGTACGTCTTTGACTTCATGAGGGTCCTCATCATGGACAACCTGTGCATGACACCTGCCAGCAAACAAACCCCCATCATTGATCTTCTGCTAGAACCCAGCACAGCCATTGACACCGCGTGCTCCTCTAGTCTGCTGGCTCTGGAAAATGCTTTCAATGCTATTCGCCATGGCCAATGTGATGCAGCACTTGTGGGCGGAGTTAACCTGCTGCTCAAGCCCAACACCTCAGTGCAGTTCATGAAACTGGGCATGCTCAGTCCTGAAGGATCCTGCAAGTCGTTTGATGCCTCAGGTCTTAGTGAGGAGTTGATTGAACAGGCGTACGTGAACGTTCTGACCCGTGGTGACCTCTCATCGCTGCGCTGGATCGCTTCCCCGCTGCGTCATTTTGTCCCTTCCAATCCCAACGTGCAGCTCTGCCGCGTTTACTACTCCTCCCTCAACTTCAGGGACATCATGCTGGCCACCGGCAAACTGCCTCCAGATGCCATCCCTGGGGAATTCTGTGCCACAATCCTGGATGTGCTGACTCCTAGTGATGTGCGTGTACTGGCAGAGAGTGAGGATGAGTTGACTCGTAAAGGAGATTTTGAGCGGGTTTTTCCCTCGCATGCTTCCTCCCGTTACCTCCGCTTCTTTGAGCAGCCACGCTACCTCAACATCCTCCTCAACCAATGGGAACAGAAATACTGGCTCAGCAGGAGCAAAACGGCTTTTTGCTGCTGGCTGGTGGCCAATATCCTCTTCTCAATGCCCGTCATCCTCTACGCCGGGTACATGATGATAGCCACGGCTGCTTTCATCTTCTTCTCCGTGGCTTCCTTCTCAACTATATACAACGTGCCCCAATGTGACTTCAGTATAGGTGCGGAGTCCTTAAGGACAGACTACAGCCATTCCTTCTGGATCGCTTTGGCGACGGGGAAAGTTGTTGCCCAGCCTGAAGACCAAACGTGCCCCTGAGCTGGTGCTGGTGATCGGCACTGGGGTGAGTTCAGCTGTAGCTCCTCAGGTGCCCGCGCTGCGCTCCTGGAAAGGACTGATCCAGGCGCTGCTAGATGCTGCCAATGACTTCGATCTGCTAGAGGAGGAAGAGAGCCGCCGCTTCCAGAAAAGTCTGCAAGAGGACAAGAACCTGGTGCACGTTGCTCATGACCTTATTCAGAAACTTTCACCAGCCACATAGGCAAGACCATCCTGAGCCAGCCTGCCTGTGTGTCCAAGCTTCTGTCACTGCTCCTGGACCAGCGGCCCTCGCCCAAACTGGTGCTGATTATCCTGCAGTTATGCCGTGCTGCGCTTCCACTTATGAGTGTGGAGGACTGTGGGAATGTAGCACTTCCTTCCTGGAGCTACTCAACAAATGCACTGGATGCAGAGCAGCAAGATGCCAATGATCCTGCCTTCCGCATCGCATCACTGCTGCTGGCCAAGCTGGCAGATTATGTCGTGCCAGGGGTTTGACTCATGGGCAGGCATGGCCCTGGCACGTGCCAGTCGCATCCAGGACAAGTTGAACTCTAATGAGCTGAGGAGTGACGGACCCATCTGGAAGAACTCTCTGGCTGTGCTGACCTGTTTCAGACGGGCTCTGGAGATCGACGCCTCAAACCTCTCCCTGTGGATCGAGTATGGTACCATGTCCTATGCCTTGCACTCCTTCGCTTCCAGACAGCTCAAACAGTGGAAACGCGAACTTCCCCTGGACTTGATCAAACAGCACAAAGCCTTCGCAGAGGTCTTCCTGGATGATAGTCGCACCCCAGCGCACTGCCACATGTCTGTGTCAATAAATGCACCTCTACTGGTACTAGTGGTACGGTTTCCTATCCCAGACCTGCGCTCGGATCAGGAAAGGGGCCCCTGGTTTAAGAAGTCCCTGCAGAAAGAGCTGCTTCAGCTTGAGCTGGAGGATCTGGAGCTCAAGACGGAGTTCACCGGAGGAAACTCATCAGAGCAGAACAAGATGGAGCTCACTTTCAAAGAGCTCAGTTGAACTGTAATGTCATCTGTGGGCCTGAGTATAGTCCTGAGACCAAGCACACCATGTCTCAGCTGAATGAGAAGGAAACTCCATTCGAGCTGATTGAGGCTTTGCTGAAGTACATCGAAACGCTGGAAGTCCCAGGGGCCGTGCTAGTCTTCCTCCCAGGCTGGAACCTTATCTATTCCATGCAAAAACACCTGGAGATGAACCCACACTTCGGCCCAATATGGTAATCCACGTTTGCGATGAGGCAAAGAACCTGAAGCAGGACTTTGTGTGTCCAAGAAACCTTCTGGTGAAAGAGATGCGATACTTTGAAGAGTATCTTTCTGTGGACCCACAGCGCTGGGACGAGGTAGACATTTCTGTCCACTGTGATGTCCAGATATTTGACTGGCTCATGAACTACATCAAGAGTCACA------ACAATGAACATTCGCACGGAAAACACGTGGACAAACCCAGGCTGGGGGTCCCACAGGCAGTGGAAAGACCACCTTCATCAGCGAGTGTGCCCTAGATCTGTGCATGCAGGGTGTCAACACATTATGGGGCAGCTTTGAAATCAACAATGTGCGCCTGGCCAAAATTATGCTGACCCAGTTTGCCAAGCAAAGGCTGGAGGAGAACCTGGACCAATATGACATGTGGGCCGATAGGTTTGAGGATCTGCCTCTCTTCTTTATGACCTTCCATGGACAGCAGAACATCATTTGTCCTACCGCTGGTTCATCAATGAGTTCCCCAACTTCATCCAGCCAGAGGCGGGCAGATGGTTTGTTTCTCAGGTGACGGGTAACTTATACCTTGCTAACGCTAGAGCCAATGACACGGGCAACTATTTCTGCTTCACCACCATCAATATGGAAATCAGCACCAAGAGCATCTTCAGCAAAGCTGTCCAGCTCACTGTTTACCCTGATGGGGAGTAACTCACAGCTCAGACTATCACATATGGCAAAATAACGAGTATGTCAGTAATGGGGTGAGAGAGTTCTCTGAGCGAGGAGAGGCTTGGACCCTGATAAAGGAAGTGGAGACAGCTGGTGAACGGATCCAGAGCGTCTATGGCCTCTTCTCAGCACCAGGTGTACTTGGAGGAACCGGCCAGGCAACTACAGAATTTGAGGTCTATGCAAGACATTCTTTGTATATAGAGTATGGCCAGCAATCCAGAGACCCTCCTGTGAAGATGCAGGGCTCCATTACCACCCCTGGCAGCCTGGCTCTAGCCCAGGCTCAAGCTCAGTCTCAGACCCCTAAAGCCCCCCTACCTGTCCAAGCCAGCACCTTAGTGACCACAGCCACAACCACCACCACTGCTGCCAAAACCACCACCATCACAAGACCTACAGCTGTTGGACCGAAGAAGGACGTGCCGAGCCAAGCGCAAGCGGTACTTTGAGTACCCCCTGCTGGAGAGATACATGCAGTGCAAGCATGGCTCCTACTTCCTGGTCAGCATGCTCTTCCTGCGAGGCTTCCTGCTCCTGACCTTCATGTCCGCCTCGTGCCTGTACCTAATCTACTTCCACCTCTCCGCCTTTCTGCAAGACGAATTCAGTTGCTACGTGCGCACCGGCCTCCTCCGTGACCAGCCCTGGGTGCCTGAGCTAGTTCAGTGTAAAATGACTGGCCTACTTGTGTTCCAGGTCATTAGCGTAGCTAACGGTGCCGTGTATGTGCTGCTAGCTCCTATTGTTCTCTTCAGCCTGCTGCGTTTGTTCTGCTGGGACACAACCTTCCTCTCCCTTTACGAGGTGCTGCCCGGATTGGGGCTCATGAGCGGTCAGAAACTGGGCTGCCCACTGAATGATCTCAACGTGCTGCTCCTCTTTCTACGCGCCAACGTAGCGCAGCTGCAGTCCTACGGCCGCCTGAGGGCCGTGTGCTCCCTGGTGCTCAGATCATCGATCTGATGATATTGGTGGTTGACGTTGTGAAAGGCATGCAGACACAAACAGCAGAGTGCCTTTTGATTGGTCAGCTCACCTGCTCTCGCATGATCGTCATACTCAACAAAACAGACATGTTGCCTAGTGACAAGAGACAGGCGGCTATTGACAAAATGACCAAGAGGATGCACAAAACTCTTGAGAACACAATATCACAACTGAAAGATCAAGGTAACAAAGCGCTCAGCGCGGGAAATGTTGAGGAGGCGGTTAAGTGTTACACAGAGGCCCTGGCGTTAGACCCTTCTAATCATGTCCTCTTCAGCAACCGCTCTGCCGCCTATGCCAAGAAGGGCGATTATGACAATGCCCTGAAAGATGCCTGCCAAACAATCAAGATCAAGCCGGACTGGGGCAAGGGCTGTTCTGGGCCTACATTCAGGCCATGCTGACTAACCTGGAGAGTATGACTTTGGAGAGGATCCACTCTATGCTTCGAATGTTCGTGGCCGCCGGGCCTGGAGTCACTGAGATGGATGTGAATGAGCTGCAGGCCTTCCTGCAGAAGAAAGTCAGAGCTCACCAGCTTATTGTGTCAACTGGTGTCTACAGACTACCTAAGACCACTCAATAGGCAGAGGGCGACCGCTTGCCCCCAGGTCACACGGTCAGTCAGTTGGAGACGTGTAAGATCAGGAGTATCCGGGCGGGGACACTTGAGCGCTTGGTAGAGACACTCCTCACAGCGTTCGGGGATAATGACCTGACCTACACCAGCATTTTCCTCTCCACATACAGGGCCTTTGCCACCACACAGAATGTTCTGGAGTTGCTGCTGGACAGCAATCGGCCGTGTGCCAGCAAAGTCGGTGGGTAATCTGACCACGATGAGTGGAGAGGAGATGGTTCTTCCTCCAGGCTGGACTGTTGATTGGACGATTCGAGGCCGGAAGTATTACATCGATCACAACACAAACACAACTCATTGGAGCCACCCGCTGGAGAGGGAGGGGCTTCCGCCGGGCTGGGAGAGGGTGGAGTCAGCTGAGTTTGGAGTGTATTATGTTGACCACATCAACAAACGTGCCCAATACAGACACCCCTGCGCACCCAGAACATGGTGAAGAGTTTCCGGGTGTCTGATCTGCAGACACTGCTGGCCTCCATGGGCCGCAGTAAAAGCGGTTTGAAGCAGGATTTAGTGGGAAGAGCTCTTCGGCTTGTGCAAACTGAGTACAGTCCAGAGCTGCTAAAGAACGTCCGACAGCTCTACGAGACGCGCTTCCCCAAAGCCTCGGCCTGGTTGGCTGCCCGACGCCCGGATTCGGTGCCCGT---AACCTACCCTGCCCTCAACACCTCGCCTAGAGGCACGGCCCAGGGAACAGACTACCTCAACGGCATCCCCAAACCGGTGCCGCCTCCTGCGGCCGAAGTCAAACTGGTGCCCCTGCCATTCTACCACAACCTAGAAACGCTGCTGCCGCCGACAGAACTGGGTTGACATGTATATATCTCTCCTGTAAAGTGGATGAGTTTAATGTCTCCAGCACTCAGTTTGTGGGGAACATTCAGGACAGCCCAGCGGGACAGGAGAGAGCTCTAGAACAGATTCTGGAGTATGAGCTGCTGCTTATCCAACAGCTCAATTTTCATCTAGTTGTTCACAACCCATATCGGCCCTTGGAGGGTTTTCTGATTGACATGAAGATATCCTCATTGTCTGCACATGTTAGAGCTGTTGCAGTATGAGCACTTCAGAAAGGAGCTGGTGAATGCGCAGTGTGCCAAGTTCATAGACGAACAGCAGATCCTACATTGGCAGCATTACTCCCGGAAGCGTACGCGCTTACAGCAAGCGCTCGCGG---------AGCAGCAGCAGCAACAGCAGCCACAGGCTCCATCCCATGGCAACACCACCTCCAAATGCATTCTCTCTGTATGAAGACGAGATCAGTGACTCAAAGGCTCAGCTGGCCGCCATCACCCTGATCATCGGCACGTTTGAACGCTCGCGGTGCTTCAGCGAAGAGAACCACGAGCCCCTGCGTACCCAGTGCGCTCTGGCTGCCTCCAAACTGCTGAAGAAACCCGACCAGTGCCGTGCAGTCAGCATTTGTGCCCACCTTTTCTGGTCAGGACGCAACACTGACAAAGGTGGAGAAGAGGGTCCTCTACCCGTGGTTGGCCGCCCGGACGTGCCATGCTCTCTGTACATGCGTGAGCTGCAGGGCTTCATCGCTCGCGTGATGAATGACTACTTCCGCCCGCTGCAGTGTCTGGACTTCCTGTACGACAGTACGGAGAACATCGCCCAGCGCGCCATCACCCTTTTCATCCGCCATGCCAGCATCTTGCGGCCGCTCGGAGAGGGCGGGAAGATGAGGCTGGCAGCAGACTTTGCTCATGATCGGGAAGGGGAGCGAGAAGTCCGACGACAGTTCAGTAGACGAAAAGTATTTGATTGCCACATCGGAGCAGCCAATAGCAGCTTTCCTGAGAGATGAATGGCTGAAGCCAGAGGATCTCCCCATCCGCTATGCCGGCTTCTCCACCTGCTTCAGACAGGAAGTGGGCTCTCACGGCAGAGACACGCGCGGGATATTCAGGGTCCATCAGTTTGAGAAGGTGAGGATGTTCTCAGTTTCACACAAGACGGCCTTTGTGGTCGATCACTGCCCGTACATGGCAGAGTCCAGCCGGCAATTGATTGAATGTGACATGCTGACCAAAAGCCGTTCACAGGGCGTGATTCCTCTTGCTCCAGTCTCCAAATCTCTCTGGACGTGTGCAATTGAGTGCTCCATGGAGTACTGTCGAATCCTGTATGACATTTATCCCACCAAGAAACTGGTGGACACAGTGAAACGTTTGCTCATAAAGAAGCTTCCTCCAGTGCTGGCCATCCAGCTGAAACGCTTTGATTATGACTGGGAACGAGAGTGTGCCATTAAGTTCAATGACTACTTTGAGTTCCCACGGGAGTTAGACATGGAGCCCTATACAGTTGCTGGAGTAGCTAAGCTGGAGGGGTCTGATGTGCACCCAGAAAACCAGGAGAAGGACATAAACTCTGGTCTAATCGGTCCGATGCTGATATGTCGTCCTGGTACCCTACGTTCACGCGC---AAAGCTTCAACCTGACGTGCCAGACTTCTTCCTTCTCTTCACCACCTTTGATGAACGAAAGAGCTGGTACCTCGACTACAACATCGGGAAGTTTTGCACCCCACCCTGCCAGGCCAAAGTAGACGATCCGTGGTTCGAGATGAGCAACAAGTTTGCAGGGGAAGTGGAGCGCAACCTACAGGATGCCATGCAGGTCTGTCGTAACGTCCTGTTGGACCCGCATCTGTTGCCAGGGGGTGGAGCAGTGGAGATGGATGTGTCCCATCGGTTGATGGAGCGTTCGCGAGCGCTGACTGGTGTGGAGCAGTGGCCATACCGCGCTGTGGCTCATGCGCTGGAGGTCATCCCACGCACACTCATCCAGAACTGTGGAGCATCAGCAATACGTGTGCTCACTGCCCTTAGTGCTAGAGGAGATCTGCAACTTGGGCCGATCGCCAGAGTACATCTGCCAGAAACCCTCCATACAGAAAGCAGACGGGACCGTCACTGTGCCTCCAGCTCGATCAAACCATGCTGCAGAGGAGGCATCCAGTGAGGATGAGGAGGAGGAAGAGGCTCTACATACCTTTAGCCAACAGCAGGGGGAGCCAGAAAGCAACAGGCAGGGTTCCAGTTCTTTGTGGATAAGATCCTGCCCCAGTACAGAGACTCTGTTATGTCTCACACTTTCATCTATGTGCCTTCGTACTTTGATTTTGTTCGCCTGCGAAACTACCTGAAGAAAGAAGACGTCAGTTTTGCCAGTGTCAGCGAGTACTCTCAGAGATCAGAGGTGTCTCGAGCACGACATTACTTCCAGACTGGAGAGAAACAGTTTATGCTTTTCTCTGAGAGATTCCACTTCTACAAGA-GAAAGTTTATTCGTCATGGACTGTGGGCATACAGCAGACATCCAAACTACCTGGGGGAGATCCTGCAATGGTCAGGGCTGTTCCTGTCCGCTTCCTCCGTCATGAGGGGCCCTCAATACCTCAGTGCGGTTTCTCCGCTCTTTGTCTGGTTCTTACTGAGACATGTTAGTGGGATCCCCATCCTTGAGAAGCAAGCTATGAAGAAATGGGGATCAGACCCGGCTTTCCAGAACTACGTCAAGAACACTCCCCTCCTATGGCCCTTCCCCAAGTTTAAAGGAGAATAAAGGTCCAAATATGGGTGGTAAATCTACATACATTCGCCAAGTGGGTGTGATCGTGCTGATGGCACAGATTGGCTGTTTTGTGCCATGTGATGAGGCAGAGCTGAGCGTGGTGGACTGTGTGCTCGCTCGAGTCGGTGCGGGGGACAGCCAAATCAAAGGAGTGTCCACCTTTATGGCTGAGATGCTGGAGACGGCTGCTATTCTTCGTGGAATGAAGTGACCAAGCTTTTCCGGGCAGGGATGCCTTTGAAGAAGCACCGGCAGCACTTGAGGGTTTACTCGAGCTGCTTCACCGCATCAGCAGCTGTGGACTGGTTGCATGAACTCTTGAAAAACAACAGCAATTTTGGACCTGAGGTCACTCGACAGCAGACAATCCAGCTGCTGAAAAAGTTTTTGAAGAACCATGTTATTGAGGATGTGAAGGGTAGATGGGGCATGGAAGACCTGGAGGACAACAGCCATCTTTACAGTTGTCAGAAGACCATCCAGATGTCCGTGTGGTCCTGTCAGCGTACAGTCAGCAGGGGGATCCATCTCTTTATCAGGTGTACTACAGCGACCTGAAGAACTTCATAGAGTCAGTGCTGGACTGCCACCGAGCAGAACTGTCCCAGCTCTTCTACCCCCTGTTCGTTCACATGTACCTGGAGCTGGTCTACAACAACAATGAGGCCAAAGCCAAGGCTTTCTTTGACAGGTTCCTCTGGTCGAGCAGCACTACAAGAACGAGTTCGGGCTGTTTCTGAAGCACCAATACTCAGTCGAGCGAGTCAGCGGAGCCTCGCAGCTCAAAATCTCCTTCCCACAAATCATAGAGCAAAATGACATCATCATCTGCACAGCACAGATCCTGGAAAACTCTTTAGCCAAAGCCAAGACCGGTGACGATGACGGGATCAAATTATCAGCGCAGGAGTGTGTGCGTGGCCGAGCAGGAGCTGTGGAAGAAGAGTTTTTCATATTTTGAGAAGGGCATGCAGGACTTTAAAATGATTTCAGACTCCATAAACACAGCCCTGCTGCTGTGTAACATCGGCCGACTCATGCGGATCTGCGCTCAGGCTCACTGCGTCGTGACATCAGAGCAAAGCCGCGGGGAGTTCTCGCCTGAAGAGGCTCTCTACTACAACAAGGTGGCAGGCAGCAAGTTGGTGCTAGAAGGGAGGATAAGTATTATTAGCTTTATATCAGGACTGGCCGTCATTATAATACCGTTACTTGTAAAATTCGGATCGCACATTGACTGGATATTCGATTACCTCACGGATGTGAACGGAAAAATAGCCATTGCGGCGTACATAACAGTTATCAATGGCTTCCTGCTAATCATATACAAGGGACCTTTATACAAGGGGTACACAGCTTGCAGTTATCGTGGTGTGGAGGAACGTGTCCCTCAGGGAAGCACCCTGCGCCTTAATGATCCGCTCCAGCACTGCGCCGTCAACCGCCTCGACAGCCAATCACGGCACGGAAGCCTGCAGCGCCTGGAGAGCCAATCACGGCACAGCAGCGTACGGGACCTCAGCATCACTGCGCAGGCCATCCAAAGCAGCCCTGTCAACGGCATTCACCGCGTCGCAGAGGAGGACGKGACCAAGGCCTGGGGGCCGTGCTGTGTTCTGGGACATCAAGAATCGCCTCCCTCGTTCTGTGACCACAATTCAGTGGGAGAACAGCTTTGTGTCCGTGTACAGCAAGGACAACCCCAACCTGCTTTTCAACATGTGTGGCTTTGAGTGTCGCATCCTCCCGAAGTGCCGCACTAGTTATGAGGAGTTTACGCACAAAGATGGGGTTTGGAATTTGCAGAACGATGATCTCAGAGCGCACCAAACCAAGAGTGCGGGAGTTCCAGTCGGAGGTGTTTATGATCATTGGAGGATGCACAAAGGAAGAGAAGTTTGTATCTGAAGTGACCTGTCTTGACCCACTACGCAGGAGCCGTTTAGAGGTCGCAAAACTTCCAAACACGGAGATGGAATCTGAGAATGAAAATAAGAAGTGGGTGGAGTTTGCGTGTGTCACTTTCAGAAACGAAGTCTACATTTCGGGTTGGTAAGGAGGACTTGGATGGATCTAAGGCCACAGTGATCCCAACTTCAAAGCCCCTGACCAATCCTCTCATTAACCAGTATAGTTTAACTCTCGGGCAGGACGTGGGTCTCCATGACACCAAGTCCCTCATCAAGTGCGTGGATTCGCTGTCCTTCATCGTCCGCGATGCTGCCCACGTCACTCCAGAAAACTTTGAGCTTTGTGTTAAAGCCATACGAGTGTTTGTGGAGGCCAGCCTTAATGGAGGGGCTAAACCCAGTCGTCTGCACTGCTCTCACTGCGACGAGACGTACAGTTTACCTCAGAACGGAGCCATTAAACTGTACAAAGAGCTCAAGTGTCCTCTGGATGAGTTTGAGCTGGTGCTCTGGACCTCAGGGTCGCGTGGCAAGAGCTACCCTGTGTGTCCTTACTGCTTTGGGAACCCTCCCTTTAGAGACATGAAGAAAGGTAGCCCAACCCTTGACTTCCAGACCAAAGACATTGTTGTTGTAGAAGGTGAAATGATGCACCTACCTATTCCATTTAAGGCTGTGCCGTCACCTAAGATTACCTGGCACAAAGATGGAAATGAACTGAAGGCTGATGACAGAACCTTCTTTAGAACTGAGTACACATCCTGCCATCTGGAAATTCCAAGCTGCTTACATGCTGATGCTGGCCAGTACAAAGTTACCTTGGAGAACAGAAATGGTTCAGCAAGTGGAACACTCAACGTCAAAGTTATTTCCAGTGCCCTTTTCCAGCATATCACGGCCCTGTTCGAGTGCACGCCAGCTGCCGTAGTGACTCTGCCGCTCAACGATCCTGTCGGCCAGCTGTCTATCCGTTCCTGTGAGGTTAAGATGCTTTCTGACTGGTACACCATGTTGTATAACCCCAGTCCCGACTACGTCACCACGCTGCACTGCACGCAGGAGGCCGTGTTCCCTCTGCTTTCAAAAACCTTGTGGCTAAGAAGAAACGCCTCGTGGTTCTCTTCAGCCATTGGCTCCTCCATGCATACGGTATCATTTCCATATCCCGACTGGATAAACTGGGGCAGGATTTGCCTTTGTTGGCTCTGGTGCCCGGACCCGCTCTCTTCTACCTGCTAACGGCCAGATTCACGGAGCCGAACAGAATTCTGTCAGAGGGTGGGAATGGACACTGATCACTGCAGGCAGCAGTCGTTTCGGAGGAGCGGGTGGTTCGGTGATCGGAGGCGGGCAGCCTTGGCAGTTCGCAGGTGCTCTCGGAGGCCTGGGGGGCGTGTCCTTCTGTAACCAGGGTTGCGCTAACTCTTGGTTGGCTGATAAATTCTGTGATCAGGCGTGCAACGTTCTGGCTTGTGGGTTCGATGTTGGCGACTGTGGACAGGG---------AGGCTTTAGTTGTAAGAC------T---ACGTGTGCCTGTGTTCTAGGGGACGCTACGTGGTGGCGCTCGGTCGCTCCTGGCACCCTGAGGAGTTCATGTGCTGCCAGTGTAAAAAGGTGTTGGACGAGGGGGGCTTCTTTGAGGAAAAAGGATCCATTTACTGCACCAAGTGTTATGACAACCGTTACTCACCCAACTGTGCCAAATGCAAGAAGAAAATAACTGGGGTCACGGAAGTCGATCCAGGAGTCAGACCAGGCCTTCAGTGACATTGAGAAAGTCCTTCAGAATGATAAACGTTACCTGGTCCTAGACTGCGTCCCGGAAGAGCGCCGCAAACTCATCATGTTCTACATCGAGGACCTGGACCGCCGGGGACCCCCTCCTCCCCCCACGGCCTCTGAACCCAGCCGCCGCTCCACAAAGTGGGATGGTCACTATGGTGATACAGTTCTCTGTCCTCATCTTTCTGCACTGTTGCCTTGTTGTTGTTACAACGGCGGAGGACTATAAGTGTTTGCCACTCGTTTTGCGAAAAGCGTGTTGCTGGGTGAATGAAACGTACGCTGCGCGGAACGTCGTCATCTTCCTTTCCATCCTCATCAACTTCCTGGCTGCCATGATCAACAT-CTCACGGCGAGGATGCTGGGAAGGCGGCTCGTGTGGGCGTGGCTGTGGTCGACACCTTCATATGGCAGGCTCTGGCTTCAGTGGCGATCCCGGGGTTCACCATCAACCGTGTGTGTGCCGCGTCTCTCTTCCTGCTGGGGAAAACCACACGCTGGCCACTTCCTGTGCGCAAGTGGACCACCACTGCCATCGGCCTCTCCACCATCCCCTTCATCATCAAGCCCATCGACAGGGGATCTGGAGGGCTGGTGTACGATGTCAGATTTTGAGCTGCCGGAGGAGAGCCAGAGCTCCGAGCTCCTGCAGTTTCGTCTGGAGGGCAGCGCTCTTCAGGAGCTCAGCAAGAGCAGTAAAGGAGAGCTGATCCCCATCTCCCCCGGCGGAGCAACACCTCCGTCCATCCTGAGCCGCCGCAGTCGCCGGCGCATCGCCCTCTCGCCCGACCCCAACGACTCCATGACCCCGAAGAACACTCCCGTCAAGATCCTGCCCTTCTCGCCTTCACAGCCCAAGTATGGGTGTAAAGAGTGGGACCCCAATCTACCGCCTCTCTGCCTCCCGAACCCAGAGTATGTCGCTCCTGAGTACATCCTGTCCGTCAGCTGTGACGTGTCCTCTGACATGTACTCACTGGGGGTGTTGGTCCACGCCGTGTTTAATGAAGGCAAGGCCGTCTTTCACGTCAACAAGCAGGACATATACAAGAGCTTCAGCCGACAACTGGACCAGGTGGTTTGTGATGGGTCCCGCCCGCTCTGGGACGGGCATCCACATCGACCCGCTCGGCACGAGTGCGTGGAACGCCCTGGTCCAGGGCCACAAGCGCTGGTGCCTGTTCCCCACACACACGCCCCGTGAGCTCATCAAGGTGACGCGAGAGGACGGGGGAAACCAGCAGGACGAGGCCATCACCTGGTTCAACGTCATCTACCCCCGCACACAGCAGCCCTCCTGGCCGGCCGAATTCAGGCCCCTGGAGGTGCTCCAGCACCCGGGCGAGACCGTGTTTGTGCCCCATGGCCACAGTAGCAGCCAAACGCGAGGGGCCGCAGTTCATCAGTGAGGTGGCCGTCAGAGGAAACAACGCGGTGCTCGACTACTGCCGCACGTCCGTGTCTGCTCTGTCCGGGGCGACAGCGGGTATCCTCGGGCTGACAGGACTCTACGGCTTTGTCTTTTATTTCCTCGCCTCTTTCCTGCTCTCTTTGCTCCTGATTCTCAAAGCCGGTCGCAGATGGAACAAGTGCTTCAAATCTCGACGTCTGCTTTTTACAGGAGGCCTAGTGGGCGGCCTCTTTACTTACGTGTTGTTCTGGACTTTCCTCTACGGAATGGTGCATGTGTACTATTCCTCAATTAGTTCCAGTGAGTCCCGGAGGTGGGGGAAAGGCTACACCACCCAGCAAGATGAAAAAGAATAGTATGGATAAAGATAGCGACGAGTACCGCCAACGGAGAGAACGCAACAACCTGGCTGTAAAGAAGAGCCGCATGCGCAGCAAGCAAAAGGCACAAGACACCCAACAGCGCGTCAATGAGCTGAAGGAGGAGAACGAGAGACTGGAGGCCAAAATCAAATTGCTTAGCAAAGAACTGAGTGTGCTCAAAGACCTGTTTCTAGAGCATGCTCACAATCTCGCAGACAACCCTGCTTCTGGTGGAGGCCCCGGAGACATCTGCAACAACAACAA---CAACAACAACAGCAGCAGTAACGGCAGCCAGTGAGCAACATCGATAAGGTGGATCTGAGCAAGCTGAATCAGATCGATAACGCCTTAAAAGACGCCAAGGACAAGATGGCAGGAAGTGAGCTGGACAGGAAGCTGAAGGAGCTGAATGACGTCGCCAAGAGCCAGGAGGACATGATCAGCGACTACGACCGTCAGATCCGAGAGATTCGAGCGGACATCGCTAACCTCAACGACATCAAGAACACTCTGCCGGAAGGCTGCTTCAACACTCCGTCTCTAGAGCGGCCTTAACGATGAAAATGAGGCGTCACAGGGTTTTCTTGATTTGCACAGTGGGACTGTGTGTCATTTCCTTCCTGCATTACTACAAGGCTCTCCACTACGTGTCCCTGCTGAGGGAGCTGTCTGCACCCTACCCTAACATCAAGTCCTTCATCATGGTGACTGGCTTCTTCTGGAAGGAGGGCTCGACCCCGCTGGCGAGTGCGTCCCCTGAGGAAGGGCCTCGGGTCGGTACTTTCCACAGGTTCTCTATGAGCCGTGCACTGAAGACATTGTGACCTTCCTGGTGGTCTTCCTTTGCAGTCAGAATTACATAAAGAACCCATACTTGATTGCCAAACTGGTGGAGGTGTTGTTCGTTACCAACCCAGCGGTACAGCCGCGCACTCAGCGTTTCTTTGAGATGATGGAGAGCCACCCACTGTCTGTCAATCAGCTCGTGCCCGCCCTCATGAAGTTCTACACAGATCCGAAGAAGGCGGCTGGCTCGGTTAGCCGGAGGACCCACATCACAGCCCAGCACGCCCCTGAGCACCCCCTTGACATCCCCACAGAGAGAGACTCCTCCAGGACCCTTGCCAGGGCCATCTGGGGCTTCATCGCAGCCTGTCCCACCAGCTCCATCTCACTCTCTCGGCCTAAATGCCCAAATGGTCACACCTGCCACTTCTCCTATGGGGGCCTCTTAATGGACCACAAACAAAGCTCGCTCAATCCACCCCCAACCAACCAGGCACACATCCAGAACCTAGCATCCCGTGCATCCAAGTATGATTACTTCATCCAGAAGCTGAAGATGGGCGAGAGTCTCAAA---CAACAAAATGGCAATTCCTACAAACGGCCCTCCAAGTACGACTTGGAGAACGTCAAGTTCCTGCACCTCTTTAAACCTGGAGAAGGCAACCCTGACATGGGCGGCGCCATCGCTTTTAAGACCGGCAAGGTCGGCAGGCCGTCAAAGTACGATGTACGAAACATCCAAAAGTTCCTTCCTGTTCTCCTGGAAGTTGCCCAGGCACTTGGTGTGAAGTGTCATAATCGAGGGACAATGGTGACCATAGAGGGTCCTCGTTTCTCCTCTCGGGCAGAGAGCCTAATGTTCAGACAGTGGGGTGCTGATGTCATTAACATGTCCACAGTACCGGAGGTGGTTCTTGCCAAGGAGGCTGGGCTGTGCTATGCTAGTATTGCAATGGCAACTGATTATGACTGCTGGAAAGAGCACGAAGAGGCGGGCCAGTGAGGATGCAGATTCAGGGG---CTTCAGGAGGTGTAAAGTTGCCCTGTCCATTGGCCATGTGGGATCTGGGTCACTGTGACCCTAAACGCTGCACAGGACGGAAGCTGGCCAGGAAAGGTTTAGTGCGCTGCCTTCGACTCAACCAGCGCTTCCATGGCCTGATCCTCAGCCCGATGGGAACCAGATACGTTACACCTGCAGACAGGTCAAGGGTTTGATCGACATCTTTTCGCCATGCGCTATCTGGCTAATTTGAAAGGAATGGCACTGCCCAGTCTGTACCAGGATCCTGCATATGCCGCCATAAACCACAACATCCTGTCCACCAGTACTCTCACCAGCCCAGCGGTCAGTCTGGGTGGGTTTGCTCCTGTGGTGCCTGATGGTTTTGGAGTGGGCTATGGTGTCCATGATGAATGGATCGGATGCAATGTGTCCAGCTACCCTGCCAGAAATGTTCACGAGTTCCTTAAGTGCGTTCACAAGTCCTTGGAAGACATTTTTGCAGTCCTTGATGGAAAATCCATTCATTGGGCAGGACACCTTCATGGAAAACTACTTCACGAGTCAAAGAGACAACATCTTTCGCAATGTAGAGGTGTTGATCTATGTGTTCGATGTGGAGAGCCGAGAGCTGGAGAAAGATATGCATTACTACCAGTCGTGTCTGGAAGCCATCCTGCAGAACTCGCCTGACGCAAAGGTCTTCTGCCTGGTACACAAGATGGACCTGGTCCAGGAGGACCAGAGAGACCTCATCGACCAGCTCATCACTATCAGCGGGATGGTGATCCGCACCTCTCAGCTGATCCCTGAGATGCAGGAGGCGTTTTTCCGCTGTCAGGTGTGTGCGTTTAACACGCGCGTGGAGGTGGACCGCGGACGCATCGCTGAACCCGCCGTCTGCCGCAACTGCAACACCACACACAGCATGGCACTGGTGCATAACCGCTCGGCCTTTTCCGACAAACAAATGGTTTGATTTGATCTTCCTAATGCTGGACCCTCAGGACGAGGCGTATGACAGGCGTCTCGCACACCATCTCGTGTCTCTGTATTATCAGAGTGAAGAGCAGATCGAAGAGGAGCATCTGGACATGGCCGTGCTGAAAGACTACATCGCCTTTGCTCGTACATCAGTGCATCCCCGACTCAACGAGGAAGCTAGTCAGGCCCTTATTGAGGGTTTATGGGTCAGTTTCATGATAAGCTGTATCAGATTCTGAAAAACTTACTTCAGCAGTCCAGCGAGACGCGCCACCTGCTGCTCTCATGGCTGGGTTGCTGCCTGCAGGCCAACATGGGGCGGGCAAAAATCTGGGCAAACCAGATGCCCGAGATATTCTTCCAAATGTTTGCTTCGGATGCGTTCTTCTTGAATCTGGGAGCTGCCCTGCTCAAGCTCTGCCAGCCGTTTTCTCGACCCTACTCCCCCAAACTCCTGACCTTTAACCCCACGTACTGCTTGCATAAGGAGCTGAGTGAGGAAGAGCGGCGTAACAGAAACGTGCACGCTAGAACTCCCTAGCTCAGATAAACACAGCCAGAGAGATGGAGGACCCTGACTACCTGACGGAGGGCTACCTGAACCTTGCACGCAGCAACGAGAAGCTTTGTGAATTCCAGAAGACAGTCTCATATTGTGAGACCTGCTTAAACATGCAGGGCACCACTGTTAGCCTACAGCTCAATGGGCAAGTGTGTTTGAGCATGGGCAATGCCTACCTGGGCATTAGCGTTTTCCAAAAGGCCTTAGTGAGCTACGAGAAGGCCCTGCGATACGCTCACAACAACGATGACAAGATGCTGGAGTGCAGGGTCTGCTGCAGTTTGGGCAACTTCTACGTCCAGCTTAAGGCATGCCTACTGTGGTTCTTATGGACTCTTCGCTGTCCATGACACGACCGGTGTCAGTGGAGGGCAGTGAAGAGTTTCAGAGAAAGAACCTGGCAGTTCATGGACTGACCATGCTGTTTGAACACATGGCCACAAACTACAGAATGGAGTTCACTTCACTAATTGCCTTCTCCTCGCTCTGGGAGCTTATGGTGCCATTCACCAGAGACTACAATACTCTGCAGTCTGATGGAGACGGAGCTGACGTCACTGTGCCAGTCCGTGCTGGAAGACTTTAACCTGGTGCTGTTCTACCTGCCCCTTCCTGCTCACG---GCAGCCAGTCAGCCAGCGAGGAGGAGGAAGAGCACGACTCGCTCTGTTCTGTGCTTCCCGACAGCCTCATATTCAAGATGGTGGTGACTTGCCTTATGGTGGTGCACAGCCTGAAGAGAGGGCGCTGTCAAATGTGCCCCCTTTGCGAAACTACTTCCTCGAGGAGGAAAACTACCGTGGAATTCGCCGGCCGCCGGGTGACATCATGTTTCTGTTGGTGCAGCGTTTTGGGGAGCTCATGCGCAAGCTGTGGAACCCGCGCAACTTTAAAGCCCACGTTTCGCCGCATGAAATGTTGCAGGCTGTGGTGTTATGCAGTAAAAAGAACTTTCAGATCACTAAGCAAGGTCATCTTACTGATAAGGACCTGATGGAATTTTTAATGAGGGCTAAGGAGAGCTTGAGGCCCAACGGTGTGATTGTCATTAAGGATAACATGGCGCGGCAGGGCTGCAAGCTGGACCCGATTGACAGCAGCATCATTCGCCACCTGGACATCATGAAGAGCATCATTCAGAAAGCAGGCCTCTCTATACTGGACATTGAAAAGCAGGAAGGCTTTCCTGAGGCCATCGTACCTGTATGGATGATCGCCATGCACTAAATCTCCATCGTTACCTGTGGCTGGTTTACGAGCAGTCAGATAGCATCAGCTGCACCGAACCCGTCCTAACCAATCGCTCGGGAGACAACCGTGGAAAATTCAAGATCCAGAGTTTCCGCAAGAAATACGGCCTCGGTGCTCCGCTCGCTGGGTCTTGCTTCCAGGCAGAGTGGGACGACTACGTGCCCAAACTTTACGAACAGCTGGCTGGCAAATAAATTCCCGTCCCTCTCAAGGATAATCGGCGGCGTTTTCTGGCCATGAAGTGGCTGATCACAGAATGCAGAGACAACAAGCACCGCCGCACACACATGTACGAGAAACTCTCGCAGGAGCTGCTGGCCGCCTTCGCTAACGAGGGAAACGTGGTGAAGCGCAAACAAGAACTTCACAAGATGGCCGAAGCCAACCGGGCGTACGCACACTACCGCTGGTGGTAGAGTCTCTGTTGGTTCAGGATCCGCAGTGGGCCGCCCCTCGCCTCCTGCACCTCCCAGACAATTACAACACCATCTTCCAGTTCTACCACAGGAAGTCCTGCACCAGCTGCGGTAAAACCCCCAAAGACCCTGCGCTCTGCCTGGTGTGCGGCGCCTTCGTCTGTCTGAAGGGGCACTGCTGTAAACAGCAGGGCGTGTGTGAGTGTGTGCTCATGAACTGTCGATCAGAGGTCCTGGAGGTGTCAGTGGAGGGTAGGCAGGTGGACGAGGCCATGCTAGCCCTCCTGCACACGATCCTCCTGCACCGCAGCACAGGGAAATTTCACTATAAGAAAGAGGGCACGTACTCCATCGGCACAGTGGGAACTCAAGACATGGACTGCGACTTCATCGACTTCACATTCGTGCGAGTGTCTTCTGATGAGCTGGACAGGGTCATCAGGAAAGCGGTAGCAGAATTTAATGTAAAGGAGCGTCACACTATGGCCTCTCCGCAGAAAGAAAGCGGCGCTCTCAGGAGGGAGATTGCACAGACAGCACCTCAGAACTCACTGTGGCGGCACTGCCCGGGGAGGCATGCCCCTCCTCTGCTATCGCCCTCCTATCAGACGAGCCTGGCCTAGTTAACCCCGCCTATGAGCCCAGTGTGGAAGATAACAGCCAATCCGGGAGCACCACCAGCCTGGCAGCACGCAGCGGTTCCAGGAAGAGTGAGTGTGCTGTCGTTCTGTCTGACAGTGTTGAGCCGAAGGTTCGAGTTTCAGGCAGATGCATTTGCGCGCAGTATGGGCCGATCGTCTGAGCTGTACTCCGCTCTCATCAAGCTCAATAAAGACAACCTAGGCTTTCCTGTAGCAGATTGGCTGTTTTCTATGTGGCATTACTCCCATCCTCCCCTGCTAGAGCGGCTCCGAGCCCTCACTGGGCCCAAGCAAGACTGACGGTTGATTACAGAAGTGAGGGAGATTGAAGACACCATTCATAAGCTTAAACAGAGACTGATGGAGGCCGAGAACACTCTGCAGACCCTGGTGAAGACGAAAGTTTCTCTGGAGCATGACCTGTCAATCAAGGCCAACTCTCTGTTCCTGGATCAGGAAAAATGCATGAGCATGAGGAAGAGCTTTCCCAGCACTCCTCGTCTAGTCGGATACACCTAGTTCAGTTTGACATGATGCGGGCATGTAACCTGATGGCTACGGTGGCTCTGACCGTGGGTCAGCTAATCTTCCTGTTTGGGTTATTGGAGATAAGCCACATTACCCAGGATTCTCAGTGGTGGGAGGAGGCCATCGCAGCCCTGTTCCAGTTAGCCAGTAAGTGTGCAAGCCAGTCAGT---------AACAAACACTAACAG-CCTCTTTGAGGAGCTTCAA-------TGAAAAGTGAGGTGAATAAACTCTACAAACTCCTGGAGATTGACATCGATGGCGTGTTTAAGTCTCTTCTGCTGCTGAAGAAGAAGAAATACGCAGCACTGATGGTTGAGCCGCAGGGAGATGGCAAATACACAACTAAACAAGAGCTCAAAGGCCTGGACATTGTGCGCAGAGACTGGTGTGACCTAGCCAAGGAGTGTGGCAAGTTCTGGAGAGGGCTTTAAGTGTGATCGCTGTGGTAAAGTGTTCGCTTATAAGTACTACAGGGACAAACACTTGAAATACACGCGCTGTGTGGATCAGGGCGACAGGAAGTTCCCCTGCCACCTCTGCAACAGGTCTTTCGAGAAGAGAGACCGACTCCGAATCCACATTCTCCATGTGCATGAGAAACACAGACCGCATAAGGGTGACAGGTCTCTCGAGATGTGCTCGGCACAGTGTCCACTCAGTGAGGGCATTGTCTCTGACAGTTC------CCGTCAGTCAAGGTG------TACCTCGGTCATTGTGGAAGTTAGGCAGGCTGAATCACGTGGCAATCGCAGTCCCAGACCTAGAGAAAGCCACAGCACTGTACCGCGATGTGCTGGGGGCTCAGGTGAGCGCCACGGTGCCTCTTCCTGAACATGGAGTGTACACCGTGTTTGTGGAACTGGGGAACACTAAATTAGAGCTTCTACATCCTCTGGGAGAAAAAAGCCCAATTGCAGGATTCCTGCAGAAGAATAAAGCCGGAGGGATGCATCATATCTGTATTGACATCCAGCTATCAAGATGAGTCCTACAAG---CCAATGATAGGCACCCTCAAAACTTGTGCCACCTACCCCCAGCAAAACCGCTCACTGTCCTCTCAGAGCTACAGCCCAGCCCGCTTGTCTGGCATCCGTACTGTCAACGCCGTAGACACCCTACCGTACAACATGCCTGGGGAACATAAGTCCCACACTTATACCAACGGCTTCAAACCTGCCAGCCTTGGTGTTGAAGATCATGAGTGGCACATTTGCCCCCATTTCGGATCGTTACAGCCCAGAGTTGAGACAACTCATTCTCAACATGCTGAATCTGGACCCATCCAAACGACCCCAGCTCAATGAGATAATGGCTCATCCCATCTGCATTAGGCCACTGCTCAATCTTTACACTGACATAGGCAACGTCAAAATGCGCAGGCATGTGTGACACTCAGCGCGATGAGGAACTGCGGCCGGTTCCTAAAGAGAGAGCCGTGCTCGAGAGCTTCTTCACGCAGCTCGGGATGTTCTGGTTTGACAGGGCGAAGGATTATGTGGAGAAGGAGAAGGACTCCAGTAAGAGTGCAGGAGCCATCTGGGCGTCTCTGCTGGCCGCCCTCGCACACCTGGCTGCCGCAGAGAAAGCCTACCACAACATGACCTTCCTCGGCCAGAAACTAGACTTACTCCCAAAAATGTGCATCAACGGCCCACAGTGGCCCTGCTGTGTGGACCACATGTCCAGGGCGCTCAGGGCATCAGCTGTGGCCGTCACTTGGCCAACCATGAAGTGGAGGTCATCCTTTTCCTGCCAAATTTTGTCAAGATGTTGGAGGCCATCACCAGTGAGCTTGCACTTTTTGGGAAGACGGGAGGCAAAGTGGTTTCTAATGTGAAAAAAACAGCATTATTCTAAATGGCTCAGTGATGTTCAGTCCTTCGCGTATACCAAACTCCTCTCTGGGGGGAGACTTGTACTTCAATGAGGGGTTGGAGAGGTACAAACTTTGCATGTGTGCAGATGGGACACTGTTCAGAGTGCAGGTCAAATACCCCAACATGGGCTGCCAAACGTCCGACAATCCCTGTGGAGCAGCACACTGA-TGGAATCAGAGGAGTTCTTATCAAACCTGGTGGTCAATAAGACCATCTATGCAAAAGTGGACCGCCTCGCTGGTATCATTAATTTTCAAAGGCCTAAAGACCCTAACGATCTTCTGAATGACTGGTCTCAAAAATTGAACTCTCTCATGTCTCTGGTCAACAAAACCACTCATCTCATTGCCAAAGAAGAGATGATCCACAACCTCCAGTAGCCTGTGAAAAAGTCCCGTAAGGAGTTAAAGCAGGAGCAGCAGAATTCGGAGCAGCGGCTCAGCAAGCTGGAGACGGAGCTCATGGACACATCTGCACGACCCGACAGCTATACGGCGTTCGAGCGTCTGCTCCTGTCGTCTCCCGACAGCTCCCTCCTCTGGCTGCAGTACATGGCTTTCCATCTGCAGGCCACGGAGATTGAGCAGGCGCGCGCAGTTGCAGAGAGAGCCCTCAAAACCATCTCCTTCATGACTATTGTTGTTGTGGGTAATAAGTTGGACCTGCAGGATCAGAGGAGAGTGGACAGCGAGGCGGCTCAACAGTGGGCACGGCAGGAGAAGATCAGGCTGTGGGAGGTTTCTGTGACCGACAGACGAACGCTCATTGAGCCCTTTGTCCATCTGGCCAGCAAAATGACTCAACCTCAGAGCAAATCCACCTTCCCACTCAGCCGCAACAAGAACAAGGGCAGTGGATCCCTGGACAGCTAGAGGCTAAAGATGGCACAGGGGCTGAAGCCACCGTGATCTACGTGCCGCCCCCTTTCGCTGCTGCGGCCATCATCGAAGCAATTGACGCAGAGATGCCTCTAGCTGTCTGTATCACTGAGGGTATCCCTCAGCAGGACATGGTGCGGGTCAAACACAAGCTGCTCCGCCAGAACAAGACCCGCCTCGTTGGCCCCAACTGTCCCGGTGTCATCAAGGTACCACTCACTCCGTCAGCTGGTCAAACTCTCCAAACTTGAAGTGCCAGAGGAGATCAAGCAGGTGATTGAGCCCATTAAAGATAACGACGCCGCCATTCGGAACTATGGCATCCAGCAGGCGGTGGAGATGTGCAAGGTTCTGCTTGCCAGTGGAGAGGTCCCAGGCCTGCACTTTTACACACTCAACAGAGAGGTGGCCACCATGGAAGTTCTCAGACAACTAGGCTTATGGGTAGAGGATCCACGGCCCTGATATTCGATACTGTGTGCTGGCCTCCCTGGACGAACGCTTTGATGCCCACCTGGCACAAGCGGAGAACCTCCAGGCTCTGTTTGTGGCACTTAATGATGAAGTGTTTGAGATTCGTGAATTGGCCATCTGCACTATTGGCCGTCTTAGCAGTATGAACCCTGCCTTTGTCATGCCCTTCCTGCGCAAGATGCTTATTCAGGTCCTGGACAGTATCTATTTCAGCAGACGCTTCCATGTGCGTTGTGTAGCTCAGGCCAGAGATAAAGCCGGGCATCTGGGAACTCCACTGAGGAGCAACATTGTCACTATTGGCACTGAGGGATCGATATGCCACACCCCTGTCACCACGGGAACCGCTCGAGGCTTCCAAGCCCAGTCCTTTATAGCCACCCTAAAATACCTGGATGTCAAACACAAAGAGCATCCAAACAGGCTGTACAGAAACGAACTGACATGAAGCTCATTGTGACATCTGCCACGCTGGATGCTGTGAAATTCTCACAGTACTTTTATGAAGCACCTATTTTCACTATCCCTGGTCGTACATATCCAGTGGAGGTTTTGTACACTAAAGAACCTGAGACTGACTATCTGGATGCCAGCCTGATCACAGTCATGCAGATCCACCTCACTGAGCCTCCAGGGTGGTGTACCATGAGCTTGTGCTGACCACTAAGGAGTACATGAGGGAGGTCACCACCATTGACCCGAGGTGGCTTGTGGAGTTCGCTCCAGCTTTCTTCAAGGTGTCTGATCCCACACGCCTCAGCAAACAGAAGAAACAGCAGCGGTTGGAGCCCCTCTACAACCGCTACGAGGAACCAAATGCCTGGAGAATCTCCAGAGCCTTCAGGCGACGCTAGAGACACCTGGACATACACCAGGACACACGCCTTCCAACAGTCGTTGGGATGAGACACCTGGCCGTGCCAAAGGTAGCGAGACCCCGGGAGCCACCCCGAGCACCCGTATGTGGGAGCCCACACCGAGTCACACGCCAGCCGGAGCTGCCACACCTGGTCGAGACACTCCCGGACATGCAACTCCCGGACATGGAGGCGCCTCTTCCAGCGTGCGCAAGAATCGCTGGGATGAGACGCCAAAGACAGAGAGAGGGTCGCACTGTCATCATTGAGCAGAGCTGGGGAAGCCCCAAAGTCACCAAAGATGGTGTCACGGTTGCTAAAAGTATCGACCTGAAAGATAGGTATAAGAACATTGGGGCCAGGCTGGTACAGGACGTGGCCAACAACACTAATGAGGAGGCTGGTGACGGCACTACAACCGCCACTGTACTGGCCCGTGCTATTGCCAAGGAGGGTTTTGACACCATCAGCAAAGGCGCCAACCCTGTGGAGATCCGTAGAGGAGTCATGATGGCAGTGGAAGAAATCATCAGTGAACTTAAGAGACTCTCCAAGCCAGTCACAACACCAGAGGAAATTGCTCAGGTGGACAACTGGAACCCACTGACTGACACAGTGCCAATCCATTCATGGATTCATCCCTGGCTTCCCCTGATGCAAACCCGTCTTGAGCCGCTGTACGCCCCCATCCGCAGCAAACTAGCACATGCTTTGCAACGCTGGCACCCCAGCGACTCCTCAGCCAGACTCATTCTGCAACCCTGGAGGGAGGTCTTCACACCTGGGGCCTGGGAGGCCTTCATGGTCAAAAATATAGTCCCCAAACTGGGTACGATGCCAGTCGCAGTATGGAGAGTCTAGAGGACGTGTGGGAGTCTCGTGCCAACGCTCTTCAGAGAAAAGGCCGTGCTGGTCGTGTGGCGTCAGGCGTCTGCTTCCATCTGTTTACCAGCCACCGCTTCACACACCACCTGAGCCAACAGCAGCTGCCGGAGATCCAGAGAGTTCCTTTGGAGCAGCTCTGTCTAATATGCACACCAGCATCAGTGAGATTTTGAAGGAGAAAACGCTAAAGTCGTCCCGCCGCAGTTTGCCATGTCTGGCTCAGAGTCAGACGCATCCTGAGAACCTCAATCACTTCCTGTCTGTGCCTCTGAGTCCCGAACACAAAACATACAGTCACAGCGTCAGTGCCTCCTGCACACACATCATACCTCCTCCCACAGATGAGTGAACTGAAGGACTGTCCCCCTCTGAAGTACTATGACTTCAAACCTGTGGACCATGTGAAAGTGTGTCCACGCTACACCGCAGTACTCAGCCGCTCAGAAGATGACGGCATTGGAATTGAAGAGCTTGACACGCTTCAGCTTGAGCTGGAAACACTCCTATCCTCTGCGAGCCGACGTCTCAGAGCGCTGGAAGAACAGAGACATGCTCCCGAAAACACGAACACCCAATATCCAGCACCACCCTGATGGTGAGGGCGATGTTTGTGACGTTCGGGATGGAGCAGAGCAGACGTGATGACTACGACACAGATGCCAGTCTTGAGTACTGCGAGGAAGAAACGCAACAGCAGTTTCTGGATTTCTATGAAGACGCTCTGCCAGAGTTCAAGAACGCAGGGAAGGTGGTGCAGTTCAAGGAGCTAAGATGTTCACGGGCATCCCCATGTGTGCTCTGTTAGCTAATAAGCGCTATGAGTTGCTGTATAACTGTGGGATTCAGTTACTTCATATCGGGCGACCGCTGGCAGCGTTTGAGTGTCTGATGGAGGCGGTGCAAGTGTATCACTCCAGCCCTCGACTCTGGCTCAGGCTCGCAGAGTGCTGCATCACAGCTAATAAAGGGGGGCGTGAGCTGCTCGGACGAGGATGAGAAACCCCGTAAGAGGCGCAGGACCAACTCCTCAAGCTCCTCCCCCGTCCTGCTGAAGGAGGGGCCTAAACTGGCCACGCCCCTTTCCAAAACCATCACGGTGCCCGTGAGCGGCAGCCCGAAGATGAGCAACCTGATGCAGAGCATCGC-CAACTCTCTCCCGCCACACATGTCCCCCGTGAAGATCACCTTCACCAAACCCTCCACACAGACCACCAACACCACCACACAGAATCGTGTGGTGAACATCGCTAGCATGTACGGCAGAATGGGAAACGCTCTCCGATCCCCTTACTGTGTTTCCAAATACGGAGTCGAGGCGTTTTCTGACTGTCTCAGGTATGAAATGAAGGCTTGGGGAGTCAATGTTTCCGTCATTGAGCCCGGAAACTTTATCGTGGCCACGGGCATCCTTACGCGCGACATAGTCACGACAACAGCAGAGAAGCTGTGGAAGGAGGCGCCCCCTGGTGTCCAGGAGGACTATGGGAAAGCTCACTTTGAGCAGTACATGGCTCTTATGCGCTCCTACTGCAACAGCGGCCAGCGAGAAGTCGAGCCGGTTTTAGATGACATCACGGATGCCATCATGTCCAAACGGCCGTACACACGGTACAACCCTATGGAGCCGCACTGGTGGATTCGCATGCAAATAATGACCCACTTTCCAGCGGCCATCTCAGACAGACTCTACTTCTGATCACACATTACTTGCGGGGTGTGAATAACAGCATGCAGCCGTGGGCCACTTCTGTCGGGAGAAAGCAGTTTGGCCTGAAACCAGCGAATCCCACCGAAGAGGGTCTCGCGAGTCTGCACAGCGTGTTGCTACGGAAACAGCCGTTCCTGTGGCGAGCCGCTCTGCTGTACTACACCGTCCATCACGCCGCGAGCATGAGCTTCAGCCAACTGTTCAGCCACATCGGACGCTTCGTGCGCGACCCCGCTGTGCGCTGGGAATACTGCCTGCGCGCCAAACGGGGACAGACGGACACCTCGAGACCAGGTTTCAGGACTTTGAAATTCAGAGTTCGCATCGATGTGGTTTAGACTGGATCTCTATTGGCACCTACAAGAACCTGGATGGGTACCGGGCCTGTGGCTCGTCTATTCCTGCCCCATACATCTCCTCTCAGGATCATGTGTGGATCAAGTTCCACTCTGATGACAGCATGACTGGAAAGGGCTTTAGGCTCTCTTACATAACAGGGGTGATGGAAATCTTCATCTGAACATCACGTCCCCCTCTAAAGACCCCGCTCTACTGGCTGCCATTGAGCCGTATGTGTATGAGTGGACATCCAAATGGAAAGGCAGCATCAGTGCTGAGCATGGCTTGGGTCTGAAGAAGAGAAACTATATTTACTACAGTAAATCCTCAGAGACAGTCGCCCTCATGGGCAGCATTAAAGCCATGCTGGATCCTAAAGGCATTCTCAACCCTTACAAAATGCTGCCAGACAACATACACTAGGGAATGACGGAAGCTGAGGAGGACAAGCTCTTGGCTCTGAAAGACTTCATGCTCAAGTCCAATAAAGCTAAAGCCAACATCATAGATCAGTCTCACCTGAGTGATGGAGCCCTCAGCGGAGTCATTGACCTCGGTACACTGGGCATCACTGGCCGACAGGTGGACCTGGTCAAGCCTAAGCAAGAATCCGAAGACAAGAGAGAACAATGACTTTTTGAGGAACACAGTGCATCGCCACGAGCCCCCTGTGAGCGGGCAGTCCATGGAGGTTCTGGTGGATGATGGTGAAGTGGTGGTGGTGGATAAACCTGGCTCGCTTCCTGTGCATCCATGTGGGCGCTTCCGTCACAATACGGTCATCTTCATTCTGGGGAAGGAGAAAGGCCTTACTGGCCTTCACACAGTACATCGACTGGACCGCCTCACCTCTGGTGTGCTGTTGTTTGCTCGAACACTTGAAGTCTCCCAAAAACTGGACGAAATGGTTCGTGAGAGACAAGATGAATTTGCTTCCACTTTTTTGATCCGTCACTCGGCGCAGGTGAATGCTGCCACGGTGGGTGCAGTTGAGACGCCTCTGCACCTTGTCTGCTCTTTCAGCCCTAAGAAACACAGTGGTGAAGTTATGGCTGGCATGGCCCATATTGCTGAGGCTCTGCTCAAAGCTGGTGCCAACCCAAACATGCAAAACAGCAAAGGACGGGTGACGCAGTGCAAGTACAAGCGGATTGGCTGCCCATGGCACGGGCCGTTCCACGAGCTCAGCGCTCACGAGGCCGAGTGCTGCCACCCGTCAAAGACCGGCATGGAGCTGATGGGTATCCTGGATGAGATGGACCAGAGCCATCGCAGAGAGCTACAGCTCTACAACAGCATCTTCAGCCTGCTGTGCTTTGAGAAGATCGGTTTTACAGGGGTAAAACAACTCTGATTAAAGCACTGACTGGAGATGCTGGTCTTCAGCCTAAAGACCAGCTCTTTGCCACTCTGGATGTTACAGTACATGCCGGACAGCTGCCAAGTCACATGACTGTACTGTTTGTAGACACCATTGGCTTTTTGTCCCAGCTCCCTCACCAGCTTATTGACTCTTTCTCTGCCACACTGGAGGATGTGACACATTCTTTATGGGGACATGTTATGCCCTCTTCTGGTACATTTTTTCCCTGGCACACGTGGCTCTGTTCGTCACAAGGATCAGCTATACTGAGGAGCTGCGATCATTTGTTGGCGCTCTTATCGTCGGTACCTACAACATTGTTGTAGTCATCGTTCTCACTAAACTCCTGGTGGCAATGCTGCATAAGAGCTTCAGACAGATTGCTGTCTTACTGTGAATATCTGGAGGAGTTTCCCCTGCAGGCTCTGCCCCAGCTGTCCGCTCTATCTGGTCGGCCTCT---CTCAGATCGTGGTCTTCTGGTCTTGGTCATGCAGTATGGCCTGAACCGGACTGATACGCTAGGGCCCGGTCGGGCTGAGTCAGAATGGACCAAAGCCTGGAGGTCCAACTTCCTCCATCCTGTCCTGTATTACTACAGCACTCTACCTACAGGGAGGGACAACAGCTTTGAATCCATTGATCTGAAATATGTTAACTTCACCAACCCCTGGAGCCCAGAACACAACATCGTGCAATCGAAGCTGCATAGGACGCAGTATGAAACTGAGCGTAGTGCTGCCTTCCGCTTCGGCAAGAAGTTTCCCAAATACATGCACTTCTACAATCCCACTCAAAACAACAAGTGGGGGCACAAGAAGGGCTATCGAATCCAGTTCAACTCACATGGTAACAGTGTTTTGCCCCGGGGCTGGAGGGAAGAAAATGGTATTACTTGGGCAAGGGTCTTCAAGGAGTTGGTGGCCAGGGTGGCAGAGGAACGGAAAAACGGCGTTCCTCATCTTCCAAAGATTGGTGACGGAAAGAAAAATAGCCGTTATTCTGTACCTGAACTTGGGGCTGGATCTGATGTAATTGGTCAAGAAAAGGTCAGCAAGAAGGTCAAAGCTCATACAGTGGGCGGTCGAAACAAACTGATGAAGATTCTAGACAAGACGCGAATGAGCATCCTACCTCAGAAACCTTACATATGGATGTTAGTGCAGCAAAAATGGATGTACCTGGAAAGCATCTTCATTGGAGGTGACATAAGCTCACAGCTACCTGAAGAAGCCAAAAAATTCGAAAATATTGACAAAATGTTCAAAAAGGTGAGTTCTGCACCAACAAC-----TAATATGAAAATGTG--TTTTTTGTGAAGAATGTAAATCCTTTATCCTCTGATGGATATCACCAGATAATGACCGACACACTGAAGGACCCTGGGATTAAGAGATGCTGTCTGGTTCCAAATCGTCTGGCTGACCTGCAGAACCTGAGTGATGGTTTGGAGAGGTGTCAAAAGAGTCTGAACGATTACCTCGATTCCAAGCGAAATGCTTTCCCACGCTTTTTCTTCATTTCTGACGATGAGCTGCTCAGTATTTTGGGGAGCAGTGAGCCCACTTGTGTGCAGGAGCACATGATCAAGGTGGATGAATATGGCACCCAGCAGCCTATTGCTCTTCTAAAGCTGCTGTTGGACAGGGGTGGCATGTATGACAGAGGAAAGGAACTTAACTATAAACTCATAAAGGACTTGGGCTTCATTGCAGCCATGGGGAAGGCAGGGGGCGGTAGGAATGAGGTGGACCCTCGATTCATCTCTCTTTTCAGTGTGTTCAACATCCCCTTCCCGGAGGAAGAGTCCCTGCACCTCATCTACTCTTCCATACTTAAAGGACACACCAAGGGGTTTGTCTGGAGAAAATGGAGGACATCCAGCTTGCGATGATTGTTTCTCGTCTTTACGAGGCTGATTACGAGAGTTCCTCCACCTGTCTGGGTATCCTGTACGAGAAGGTTCTCGGCTGCAACAGAGATGGAAGCGGGTTCTCCTGTACTAAACTGCACCCTGACCCGTTCCTGAGGAGCATTGCCTACTGGACTATGAAGGACTACACCAGAGCCCTGGACACATTGCTGGAACAAATTCATAAAGAGGATAATGAGAACCCTGATCTCAGTGTTGACGATAGCAGATACTGTTCGCTCCTGCTCTCTTGATCAGTGCTACAAGAGCTTCCTCTCACCTGCTACCAGCGAGACTAAGAGGAAGATGAGCACCTTCATCAGCAACATTAAAGCTTCTGAAAGCTCTACCCAGCATGCACTGGGCTTCCAGAAAGCCTTTCAGTTGTTGAGAAACACAAGTAATGTCTCCAGACAGCTGACTACAAGGACAACCGTTCTCTCAGCGAGCGTTTGAATGGTCTAGAGATCAGCCATGCTGCAGAGTCTGAGCGCTTGCGTGTGGAAGTCCACCGTCTGCGAGGAGCAGAAGAGGATGCCAAAAACAACGCCAACAAAGTTACAACTCTTCTGGAGGAGCTGGAGCGACTGCGCAAAGACCTGAATAACACACAGAAGGAAAAGAAAGCCATCGAGGAATGGGCGAAAACCTACCAGGACGAGATGGAACAGGGCGGCAAGAGCTCGAAACGGAGAATAAGAAGTTGAAGAATGACTTGAACGAGTTGAGGAAAGCGGTGGCCGACAGGGCCTCCGAGAACAACTCGTCCAATGAGCTTCAAGAGGGCTACAACCTGCTGCTCAATCAACTCAAAGCAGCCAATGAGGAGCTGGATGTGCGCAAGGAGGAGGTCCTTATGCTTAAGACCCAAATTGTGAA---CACGAGACAGTCCGAGAACATAAACCACAT---------TGTTCACACTCTCCTCCGTAAGCTGCAGTTTCTGTTTGAGCTGCCAGCCAGGCTTAATAAGTGTTTGGAGTTGCAGGCCTTTGCCCAGGCAGTGAGTGCCCACCGGAAGGCACGTTGTGTACTGCAGCAGTATAGTCATATGCCCTCCTTCAGGGGCATCCAAGACGACTGCCATGTCATTATGGAGCAGCTCGCTCAACAGCTGCGACAGAAATTCAGGTATGGATGCAGCTCATCACAGACATTGGCCCAGTGTGCTGAAGATGGTGGCTGGATGTCACATTTCCCTCTTCCAGATGCCACTCCCAGAGGATGCTGTGCAGCTGGGTGGCTCGATGAGTCTCCATGGCAACCACATGACTCTGGCTTGTTTCCATGGTCCCAACTTCCGTTCCAAGTCCTGGGTGCTGTTCCATCTGGAAGAGCCCAACATCGCCTTCTGGACTGAGGCACAAAAGATCTGGGAGGATGGCATCTGAAGTGAAGGCTAAAGAGGAGATGGAGAAGCAGAGGGAAGAGGCTGAGGTGAAGATCAATTTGCAGGTGACGGCACTAAATGAGAATGTGGCCACGCTGAAGCGCGAGTGGCAGAGCAGCCAGAGGCGAGTGGGTGAGCTGGAGAAACAGACGGATGAGCTGAGAGGGGAGATCGCCGTGTTGGAGGCCACCGTCCAGAACAACCAGGACGAGAGACGTGCGCTGCTCGAGAGGGTAGTTCCTCAAGGTCCAGGTTTGGGCCCAATCCCGATGTCTCAATTCGGAACAATCTCCCGACAGATCTCCAGACACAATTCCTCCACCACTTCTTCCTCCGCCTCTATGGTGTCAGCCACCGGGACCTACCGGCGCGCCCCTGCTAGCTCCGCCCAGTTCTCTGTGCCTCAACCCCACCTGAACGGGGGTCCCACGTACCCCCAGACCACAATACCAACGGACCTCCGGATCTCATGCTTGACCCTAGAACCGTGTGTGTGTCCATTGATGAAATGATATCCAAGCCCGTCGACAGTCAGCAAACACCACTGTTGCACGGACACCTGAAAAAAGTTGAGAACAATCTGACCGAGGCCCAGCGATTTTCATATCTCCCCCGCAGACCCGCAGTCAACATCGAATTCAAAGATCTCTCGTACTCAGTTCCTGAAGGACCATGGTGGAGGAAAAAAGG-ATGGACTCTGGCTCCTCTAGTCTGCTGCTGGGTGGGGAAGCTGGGGACCAGGTTCTTGAGCTTGGGGATAGGGGCAAAAACAGAGTGTTCCTCATGGCTAGACAGTACAGTCAGAAGATCAAAAAGGCCAACCAGTTACTGAAGATGAAGAGCATGGACCATGAACCCAGTTGCGCTAAGTTGAGGCTAAGCAAACAGAAGGACCTGGCAGCTATACTGGAGGAGAAGAAACAAGGAGGCACTGCAATAGGGTATTACAGCTGGTGGAGTAGCTACACAGAAGCCATCAACTACCTGATGACCGTTCCCAAATATCGCATCCAGGCCGCCGAACTGGCCAAGCAGCAAGGTCTCCTGAACAGAACCAAAGAGAAGGGGAAGAACCGGCGATCCAAAGAGGAGATCCGCGAGGAAGAGGAGCAGATTATCCGAGACATCATCAAGAACAAGATCGACATCAAAGGTGGCTATCAGAAGCCCAACGTCTCTGACATCCTGCTGTGCAAGATCATCCTGTTCCCGTACCATCTGTGCACCTTCATGGCGTGGCACTGCTCCTGGTTCTACCGCTTCTCCATCCGTGGGGAGGAGTACGGGGACGAGGAGAGACTGTACATCATCCGCAAGAACATGAAGATGTCGCAGGCTCAGTTTGACAGTCTGGACAGCGGCCTGATAGAGACTTTCCTGAAGCAGCAGCTCTGGATCAAAGACAATTATGAGTCTTTGCAGAACCAGTCGAGCGACATCCGCCTGGTGACGGAGCGCGTGCTGTGGTGGGTGTGTAAGGAGGCGGAGACTCCCGCTCTAGAGCCCAATCTGGTCAAACCGGTCATCAAGGCCCTGCTGGACAACACCAAGGACAAGAACACCAGCGTCCGAGCCCAGAGCGAACACACACTCGTCAGCCTGCTGCGACTGCGCCAGGGAGAGGAGCGCATGCAGGTCAGTCATGTGTCAGGACTT---GGCGTTTGTTGGCTGAAGCAGCGCTGCAGAAGCTGGATTTGAAGATGGCTGAACAGGCGTTTGTGCGCTGTAGGGACTACCAGGGCATTGAATTTGTCAAGAGACTGAGCAACCTTCAGAGTGAAGCCATGAAACAGGCCGAGGTAGCTGCTTACTTCAGCAGGTTTGAGGAGGCAGAGAGGATGTACCTGGACATGGACCGCATTCACTTCAACGAGAACCAGAGTCAGTACGTGAAGCTGGAGGTGTCGGTCCCGAAAGGCCCAACGCTCCAGTGCATCGAGGGGTACGGGACCACACCAGCCTCGGGCTCCCACAGGTTCCACTTCCTCAAGCCATGCCAGGTCTCCGGCCTCCTACGCCTCAACAAGGGCGCCGAGCTGAAGGCCGTCACCGGAGGCTACTTCAGTCTGCAGACGTCGGGCAAGCACTACTTCGGCCTCTTCAAAGTCAACTAGAGGTATCCACTGTGGAAGATACATCACCTCTCATGGTTTGGCTCTTAACTGCAACACAGACATGAGTTGGTTTGACAACATCGTGCCGTGTGGGATTGTGGGAAAAGGTGTGACCTCCCTGAGCCGAGAGCTGGGACGGGATGTCTCGACTGAAGAGGCCGTACCAAAACTGCTGGAAGCCTTTACTGAACAGTTTAACTGCACTTTAACATATAATGGTAGCTGTAGTTGTGCGATTCAAAGGCCTGTTGCTGTACCACGAGGGATGGCCGCTGTGTTTACATGAGAAGGTGGTTCTGCAACTCGCACCACTTCATAAAGTACGTCTGCGGCAGGGCGATTTCTACCTGCAGGTGGTTCCTTTAGGTCGCAAGGCTGCCAAACTGGTCATAAAATGCCTGTCAGGGAGCGGGCAAGCCATCGCAGAGATCCCTGTGGCCGAGAGCATGTACGGCAGCATTTTTACGCCGGACTTCCTGCAGAATGTAACGCGTGAGCGCAACTTGCAGCCTCTCCAGAACTGCCTCCTCAGTACCGGCGCCGTGGTTTACCGCACACCCTGGAAGAACGTGGTGAATCCTTTGTTTGTGACCAGCACCGCTGACGCCATCATGCAGGCGCGGAGCGGTGGAGCTGATACTAAAAGACCACCCTAATCTGAGGACACGGTTAGACGATGCATTTCTGCTGCGCTTCCTCAGGGCCAGAAAGTTTGATTATGACCGGGCCCTTCAGCTTCTCCTGAATTATCATGCCAACCGGAAAGCCTGGCCTGAGGTGTTTCAGGACCTGAAGCCCTCTACAGTCAAACACGTCCTAGATCTGGGTTTTCTCACTGTCCTTCCCAGACCAGACCCTCATGGACGCTACATACTGTGTTTACGGCCAGGTGTGGTTCCAGAACAGGCGCGCCAAATTCCGTAAGCAGGAGCGCGCGGCCGCCGCAGCAGCAGCCGCCGCCAAGAACGGGTCCGCGAAGAAGGACTCGCGAGAGGAGGACAGCAAAGAGGCCAAGGCCACCGATCCCGACAGCACCGGCGGGCCCGGGCCCAACCCGAACCCGTCCTCCAACTGTGGGGGGCCGAGCCCCAGCGGCGGACCGGTGAGCGGCTCGGGGAACGGCCCGGTGGAGCAGGGCAAGACTGCGGTGGCCGGGATGGGAGTCACTGCACCCAGTCAAGGTTGGGCTTCAGCCCCGGGAACCATCACCTCCATTCCGGACTCTCTGGGCGGACCGTTCGCCAGCGTTCTGTCCACATTACAAAGACAGAACGGAGCCAAAGCCACTTTAGTAAAGACCAGCATGTTCTGAGACAACAGGGGAAGTGGTTTCTGGAGTAGTCTGCAAAGTCTTCAACCAGCCCAAAGCGCGAGCCAAGGAACTGGGGAGTGATATCTGCCTCATGTACATAGAGATTGAGAAAGCAGAAGTGGTCCAGGATGAGCTGATCAAAGGACTGGATAACAAGAACCCCAAGATTGTTGTTTCTTGCCTTGAGACGCTAAGGAAGGCACTTTGGGTTTCCTTCCATTCAGATGCGG---CAGTGTCCGTTCTGTCGGTTCCGTCATAGTGATATTGAGCGTCTAAGGAGTCATGTGATGAACCAGCATGCAGTTCAGCCTGCTCTCCGCTGCCCACTGTGCCAAGACACACTGCACAGTATTGCCCTCTTGCGTACCCACCTCACACAGCTGCACAGTGTCACTGCAGACTGCACTCAGAAGCTCATCAACACTCGTACAGCAGTTCATCCGCTTCTTGTATCGACTTGCCTCTTTGAATAAAGACTATGCTGTTGTGATGTGTCGGCTGGGCACCAAAGAGGCTCTTCTCAAAGCCCTGGACAAACACAGCACCAGCCTCCTCATGGTCACAGAGCTGCGAGACCTGATCACTGACTGCGAGAAGTACGCCAGCCTCTACAAGAAAATGACCACCAGTGTGTTGGCTGGGTGTATACAGGGGTCCATTCCAGTCCGGTCAGGGTCCATTAGATGCACAGGTTAAGCTTTTAGAGTTCACTCTGGAACAAAACTTTGAGGTTGTTTCTGTGACCACCATCTTGGCCGTCATTGAATCAGTCACCTTCCTGGTTCATCACTACATAACTTGTTCAGAAAAGGTGGTCTCACGCAGCGGTTCAGACAGCTCTGTGGGCGCCCGTGCTTGTTTCGGGGGCCTGTTCGCCAATATCATCCGCCCCGGCGATGCTAAGGCTGTGTGTGGTGAGACCACACGAGACCAGCTGATGTTTGACCTCTTGAAGCTGGTCAATGCTTTGGTGATGCTGCCGCTTTCGGGTGATCGGGAGTTCAGTGGGAGGCTGCCCCCAGCGGGCGGAGCCACTGACAGCGTATCAGATGAAGAAAAAGTGTGTGGAAGCAAAGAGTGTGGGGTGGCAGGCACAGCTCAGAACCAGGGACCTGCAGCGGGTGTGGCAGACCTGGTTTTGGCCAATCAGCAGATCATGAGTCAGATCTTGTCGGCTCTGGGACAGTGCAACAGCAGTGCCATGGCCATGATAATTGGTACAGGAGTTTATGGTTTGGGTTGGGTGCGCACACGGTGGATCTGGTCTATCAGGGTTCGCTTCTATCTACCCTGGAGGAGGTTCTGCTGGTGCTGCTAGGCCCCCTGACCTTGAATGCAGCTACGCTACTGCTGCTCCTGATCAGATGGGGCTGTCAGCTAGCGTTTGGCTCACCGCCCTCCTTCCTGTCAAAGTTTATCATGGCTGCGGCTGTGTGGACAGTGCTGGACCCTCTGGCGGTCTTTGCTGTGGATGCCGTCCTGGGTGTCTCTGCGTGATGTACGTACATTTAAAATGGAGTATGAGTTTGATGCGTTCTCCGGAAGCCTGTCAGATTTCGACGTACATGGTAACTTGTTAGCGGCATGTGGTTTCTCGAGCCGTGGCCTGAATGGACTGTCATGTGACCGGTTCCTCATGGTGTATGACCTACGCATGATGAGGGCCATCAGCCCACTTCAGGTCCATGTGGACCCCGTTTTTCTCCGCTTCATCCCCACATACACCTCCCGTCTGGCTATCATTTCACAAACAGGTTCAACTGTGATGTGATGGAGCTACGGCGGAGGTATCAGAGCCTCTACATCCCCAGTGACTTTTTTGATGCTGTGTTTACCTGGGTGGATGCCTTCCCATTAACACGACCTTTCAATTTTGGAAACTACTGTAACTTTCACATCATGCATAAAGAGGTGGACTCTCTTGTGAAGAACACAGCTGTGCTGGACCCACCTGATGCCAATCATACCTACAGCGCAAAAGGACAGCAAAAAAGGGACATGTGTGTGCTTTGCGGGCAGTGGGAATGAGGAGAACAGAAATAACTCGTACCCTCATAAAGCGGGACTGGCCCAGCCGTCAGGCCTTGCTCTTGCCCCAAAAGAGCCCTGGGAGTGTCTCTTCATCGCAGACAGTGAGAGCAGCACCATTCGTAGCCTTTCGCTGAAGGACGGAGCAGTCAAACATGTGGTGGGGGGAGAGAGAGACCCTATGGCTTCATCTATGTGATTGGTGGCATCAGTGATGAGGGAACGGAGCTGCGCTCAGCTGAGGTGTACGACCCAATCTCTCGCCGCTGGAGCGCCCTGCCTGTCATGGTGACCCGACGGGCGTACGTGGGCGTAGCCAGTCTCAATAACTGCATCTACGCTGTCGGAGGATGGAACGAGGCCCTGGGCTCACTGGACACTGTGGAAAAGTATTGCCTTGAGGAGGGGGGTCAGACTGGCTTCGCCATCGCCATAAACCTCATGTACGGCATGGCGTCTTTAGCCAGCACCTTCGCCCTGCTCCTCGTCTCCGAGCGGTCGGTGAAGTCCAAGCACTTGCAGCAGGTCAGCGGGGTCTACCTCTCCAACTTCTGGTTCTCTGCCCTGCTGTGGGACCTCGTCAACTTCCTGTTGCCCTGCCTGCTCATGCTTGTCGTCGTCGGAGCGGATAGGGTCGTTGCGAACGGTGACACGGCGAATAAGGTGGGCACGTATCAGCTGGCCATCGCCGCCAAACACCACGGGGTGCCGTTCTACGTGGCGGCGCCGAGCACGTCCTGCGACCTGAGTCTGGAGAGCGGGCGAGACATCGTGATCGAGGAACGTCCCGCCGTGGAGCTCACCAGCATCAACGGGGTTCCTGTAGCCGCACCTGGTTTTTATCCCAGAGACAAGCTCCAGTACAGATGTGCAAAGAGTTCATCTCCCAGACTCCTCTTCTGTCGCCCAGTCAACCAGTGTGTCCAGCGTCTCCACCGTGACACAATCGGTCCTGGTTTCGGAGTCTGTCCAGGTGCTGGTGCACTCCAGTGCTGTTTCTGAAGGAGGAATGATGGTTTCTGATTCCACTGCTTCCACGTCCTCAGATCTTGGCTCGGCTATTGATAAGATAATTGAATCCACCATTGGACCCGATATTATGAATGGGCTGCTGGTTGGTATGGCAACCCAGTTTCGGGGCATTCTACATTCCTGCTGGATTGATCATTCTGGTGACCTGGATCTACTTCCTGTGCACTGTTTTCTGCCTGAGGCACCGAAACTTCCAGGAGTCCAAAGATCCTCCATGTTCCGCCTCCGACCCCTCAACCTTGCCAGAGAGTCAACCAGCAATCAATGGCAGCACCAGTCTTCTCTCAACGGACTCT---GTCAGCCCAGTGCATGCTGGGACGATCGTGGAGGACCAGTACTCATTGAAGGTCCAATGTTTGGCGCTGGTGGCGACACACTTTGTGTTTTTGGGGCTGTGGTGTTGTGGCGCTATGGCCGTTTGGCACATGGATAGAGAGCGGAAACTCTTCAGCTGCCTGTACGGAGGAACGGCTACTGGATTAGGGATCTTCTTGGTGCTCCATCACTGTTTCAAGCGTTTGGATGTCCAGGCAGCATGGCTAGGGTGTTGCCCTGGCCATAGACCGGTTACGGCCATACCTGGTGGATAAGATCATTGCTGAGCGGCACTTTGATTACCTGCGCTCCAAGAAGATCCTGACCCGAGAGGACACGGAGGAGATCAGCTGCAGGACCACCCGAGGGAAACGCACCAGCAAACTGCTGGACATCCTGGCGGAGAACCCCCGCGGCCTGGACATGCTGATCGAGTCCATCAAGTGGGGCCGGACACTCAACTTCATCATCGCCAAGATCACGGACGAGGTGCAGCGCGTCAAGAACGAGCGGCTGGAGGCTTTAAAAGGGTCCAGCCGGAGATCTTGCGTGTGGACGCCCACTACAGCGAGACCGCGGACCCCGGCCTCTCCCTCATCCTCTTCGCTTTGGTTCGGTCCAACCCCCCCGCCACCATCACCTGGGTGGATCGGTCCGGTCAGCTGCTGGCCAACAGCTCCGACTTCCTCATCCTGGACTCCCGGAGCCATCCGTGGCTGGCCAATCACAGCCTGCAGGTCACTCTGAGCAGCCTATCAGGAAACATCTCGGTCAGCGCCAACAACAGCCTTGGCTCCGCCCACAGCAACCTCACGCTCACAGATGGAGACAGAGGAGGAGCAGCATATGACCACGCTGTTATGCATGGGTTTCCCAGACCCGGTAGCCATCCGGAAAGCCCTGCGCCTGGCCAAAAACGACATCAACGAGGCTGTCGCGCTGCTCACCAACGAAAGCCCGGGACTCGGATACGGCTACGAGCCGATGGAGAGCGGCACTTCCCCGGGCT-CCGGCCTCAGCGGAGACGGCGAGAACAGCGGGCGCA---CGGGCACCGGAGGGTTTGATCCTCCGCCGGCTTATCACGATGTAGTGGAAAGTGAGGTGTCCCCCAGGTCACATGGTCAAGGCAAACTCCACTGGCAAATTCTGCATGTACACGCTCTGTGCCAGCCGCCCATGTCACAGGGGCACGTGTGTAGCAACGTCGCCCTCCAAATTCACATGCCACTGTCCAGACGGCTACCGTGGCCGGCACTGCGAGGTGACGCTGGCCATCTACCGAGACGAAATGGGTCTCAGTTTCAGCTCCCTTTTCGCCATATGCATCTGCTTTATGGCCCTTCTAGGGGTTCACCTGTGGGACGTGGAGGGCCGCCGGTACTTCGACTTCTTGAGCGCGTACAGCGCTGTCAACCAGGGTCACTGTCACCCCAAGATCATCTCGGCGCTGACGGCGCAGGCGTCCAGACTCACGCTCACGTCCAGAGCCTTCTACAACGACCAGCTGGGCGCCTACGAGCAGTACATCACCGGCCTGTTCGGGTACGACAAGGTGCTGCCCATGAACACATAATAAAGAGTCCAAGGCTTCGCTCAGCACGCTGGATCAGCACGTCCATCCCGCAGCCGGACTGGGAGAGCCCGCTGGCACTCTACTCTTCTGCAGAGTACCACGTCAATAACTTGGTCAGCCCTGTGCTCTTTCAGGAGGGACTCAATCATGTACCAGATAATGCTGTGGTTGTAGAAATTGCCCCTCATGCTTTGCTGCAGGCATGGCTGGCAGAGATGTAAACGAGAGCACTCCTCTTTTGGACAACTCTGTGGCTTCAGCCAGGTCCGAGTCAGTGTTCAATGGCAGGAGACTGGCATGTGCTGCAATCCTGCTGGCAGAGTCTTTAGAGAGAATGGCTTTCTATGGCATCACCTCAAACCTGGTGCTCTTCCTAAACAGCAGCCCCTTCTATTGGGAGGGCACGTTGGCCAGCCAAGCCCCCTTGATCTTCATGGGAGTCACTTATTTGATATCGCCCTTTGTCTCAGTATCTAGGCTGTCTCTTCTTGCACTCTGGTTGGCCACTATGTTTGGGAGAGAAGGTAGTAGTACAACTCTCTACTTTGGACTGGAGACTCCTGCATAGTACTGACTTCTACCTCCAGGTGGTCCCCTTCTCGACACGTTGCCCTCGCCTTGCTCTTAAGTGCCTTGCACCTGGTGGTCGAAATGTGCAGGAGGTCTTAGTGCCAGAATCACAGCACCCGCTGGTGTTTACTTCTGAGTGGCTACATTGCATCAACAAGGAGCGTGGCTGCAAGAGAGAA---CTATGTCTGTGTATCAGGTGATGCTTCATAGACGGCTTTGGAACAACCAGGAGTGGAATTTGGGTTATAACCTGACTCTTAATGACTCCTCTGTGGTGCGGCCTGTTCTTTGGATGATGCTGGGATCCCCTGCTGCAATGTCATCCATCTACCAACAGGAGGCACTAGAGCTGCAGCACAGGCCTGTGGTTATGCCTATTGACCAACCGGCATCACAAACTTTGACCGGGAAAACGGCTACAACAGTTCTCTTCAGCTGCCTGACGCTACGCTAAACTTTGCCAAGAAGCATCCGCTAATGGAGCTCAGGGCGGAAGCTCGCCCCCTGCTGCTTACTAAAGGGATCAACTTCACCCGAATAGCTGTGGACAGAGTGAGCTCACTGGACCAGAGATCCTACAACATGCTCTTCATAGGCACAGGGATGGCATTCCCCGATCAGTACTGAAGGACTGGAGGAAAGTAAAGAAGCTAAAACAGACGGGCGAGTCCTTCCTGCAGGATGACTCGTGCTCTGAAATCGGACCCAACTTACAAAAGTGCAGGGAGTGCCGCTCCATCCGCACTAAGAAAGGGGAAGAGTCGGCCCACTCACCTGTCTTCTGCCGCTTCTACCACTTCCGTCCATGTTTGCGGCAGCAACTAAGAACTTTGTGAAGCAGGTGGGCAACACTGGACGGCTGGTCCCTGTGCCCAGTCTAAGTGAAGCGGACCGATATCAACCCCTCAGCCTGGTGACGAGGAAGAGGAGACGACATTTCTGGAAGAAGACCAAATATGCCACAACCCCCTTCTCTCTGAAAGACATACTTGTGGGAGAGAAAGAGATCACAGCAGAGCCAAGATATCCACCTGTGTTTGATAAAAAGCTCATTCCCGTGGATGTGACAGTGGGAGATACTGTCGAACTGGAATGCCACATGACAGGATCATTGCCTATAAAAGTTACTTGGTCCAAGGATCACAAGGACATCCGTACAGGGGGCAATTATAAGATATCGTGTGTTGATAACACCCCTCATTTAACAATTTTGAAGGCTGATAAAGCAGACTCCGGTCGTTATTCTTGCCATGCTAGTAATGATATCGGGAAGGACTCTTGTTCCACAGAGGTTTCTGTGAAAGGACCCAACAAACGGCTACTACAACGTGCGAGCTTCCACCCACGATGAGGGACGTCCCGCCTCCCGATCCATGCACTACTCGGACTATCGCACCTCGGGCCAGCCAGGGGGCGCTGCGGCCGTCGTTAGCAGTAGCTCGGGAGCTCCAGGAGCCACGGCAGGTCCGGGAACACCGAGCAGTTTGGCTCCGGGTTCACGAGCGGGCTGCTACGACCCTCGACCTCCCTCCAGACTCTCACACAACAGCTATGCCCAATTCAACACGTTCACCCGCGCTGGGCAGTCCCAGCAGCCTCCGCCCAGTTCTGGCCCACAGACTAGCGACTTCCCTGCTGAATGCAGCCTCTTGGACTCGACGGCACAGCTCGGATATGAGAATTACGGCTACCCGTCCCACTATCCGGCGTTTCGGATGGGTTTCGCTCCGCCCAGCCTCGCCCCATTGGAAGGCGGGCCGGCTTATGAGATGTACGGGGTCGGGCCGAGCGTCGGCGCGGGAGGTGGTACCGGGACCCCGGAAACTGGACTTGGGAAATATGGCAGTTCCACACGGTTCTCATACACCTCCCAGCATTCCGACTATTCCCACCGACACACACAGAGGATGCAGACACATGTGTATTCCTTCATTCTTTCCATACCAATCTTCCTGTACCAGAGGCTTGAGGACGGCTATTGGTACGGACCAAGAAAGTACTGCATGGAGAGGTTTCCATCAAAGGCCACTGAAAAGGCTTTCATCCTTTATCAGTTCATAGCTGTTTATCTACTGCCTGTCATTACCATCTCCTTCTGTTATTCCTTCATGTTGAAGAGAGTGGGACAGGCCTCTGTGGAACCAGTGGATAACAGCCATCAGGTGACGTCTATAGTCACCGACACCGCGGAGGCCGTGGATCTGTGTCCGGAGTACAACCTCTACCTGAAGCCCATCGCCAAAATGACCATCAGCGTCGCTCTTCCTCACCTCAAGATGCCGGGAAAGTCCATCTCCAACTGGGAGGTGATGGAGAGGCTGAAGTCTATGGCTCATCCGGACCAGTTCTCCTCGCTCCGAATCTCCAAGAGCACCATGGACTTCATCCGCTTCGAAGGCGAAGTGGAGAACAGGAGCGTTGTGAAGCGACTCCTGAGCAAACTCGAGGGGAAAAGCATCAAGCTGAGCGGATTCACGGATGTCCTGAAGGGGGACACAATGTGGCGTGTGTTCACAGGCGCTCTGTCCGTTGAGGAAAAGGAGAAAGGCAGTCAGGTGCTACAGGACCTGAGGGAGATCGAGTCATGGGTTTATCGGCTTCTGCATTCCCCGGTGCCTGTCGCCGGTCAGCGACGTGTTGACGTGGAAGTACTGCCCCACGAGCTGCAGCCTGGACTGACCTTTGCCCTTCCAGACCCGTCCCGCTTCAGTATTGTAGACTTCCCTCTCCATCTTCCCCTGGAGCTGCTGGGAGTTGATGCATGTCTGCAGGTCCTGGCCTGCATTCTGCTGGAACACAACTGGCCTTCCATATGTAGAGGTGCTGTGTAAGAACCGCTACGTGGGCAGAACGTTCATTCAACCGAACACTCGCCTGCGTCAACTTGGAGTGGCCAAGAAGTTTGGGGCATTGACTGACAACTTTTCTGGCAAACGAGTGGTGCTTGTCGATGATTCCATTGTGAGGGGCAACACCATCTCTCCTATTATTAAACTGCTAAAGGAAGCAGGCGCAACAGAGGGATGGCAGATTCCAGTCTTCCTAAAACGCTGAACTTTAACGTCGGTGTACTCGGCCATGTGGACAGCGGAAAAACCTCTCTCGCCCGGGCGCTGAGCAGCACCGCATCCACAGCAGCCTTCGACAAGAACCCCCAGTCCAAAGAGCGCGGCATCACGCTGGATCTCGGCTTTAGTGCGTTTACCGTGCCCTTACCGGAGCACCTGAGACAGTCCGGC---------GGGGACAGACAATACGACAGTCTGCAGTTCACACTGGTGGACTGCCCTGGACATGCCTCCCTCATACGCACTATCATCGGGCTGGACATCCAGTGGCCAGTTTTAAGCAGCACAGTGCACCCGTGACGTCGGTCCAGTGGAGCCCTGTTGACTCTAGTGTGTTTGCCGCCTCTGGAGCTGATGATGTCATCAGCCAATGGGATCTGTCAGTGGAATCATGTGACGTGGGAGAACAGGCAGATGGCTTAAAACAGCTACCACCACAGCTACTGTTCCTTCACCAGGGCCAGAAAGAAGTGAAGGAGGTCCACTGGCACCCACAGATTCCTGGAGTTCTCATTTCCACAGCGCTGTCAGGATTCAACATATTCAGAACTATTTCTGTTTAACCGGGTCCAAACATTCCCAAAGAAGCCTTCTGCTCCATCCTTCGCCACAATCAAGTTCTCCACCACCTCTGTGTCAGCAACTGCTCTGATTGGATCTCTGATAAAGAGCTTCTGCCTGTGATTGGTCAGAACCAGCACCTGCTGCGCGTGGACCTGCGCGGCTGCGTTCACCTGAGCCGTCACGCTCTGGTGGCGGTGTCTCTGAGCTGCCCGCGTCTCACACACCTGAGCCTGGCACACTGCGAGTGGGTGGACAGCCTGGCGCTGCGCAGCCTAGCGGATCACTGCTCGGACCTGCGCTCGCTGGACGTCACCGCCTGCAGACAGCTGAAGGACGAGGTGGTGTGTTACGTGGCGGGGAAGTGCCCGGCGCTGCGCTCGCTCTCAGTGGCGGTTAACGCTAACATCACGGACACGGCGGTCGAGGAAGTGGCCAAGAAGTGCAGAGAGCTGGAGGAGCTGGACCTCACCGGGTGCCTGCGGGTGCGAAACCAAGCCGTCAGGCATGACATCCCCCGAGCAGATTATAGAGATCGTGATGGATGACAAAACGTACAATGTGAGTAAAAGCAAACTGATCGAGAAGAGCGATTACTTCCGCGCGCTGTACAGCTCGGGGATGCGCGAGTCCGGGGAGGATTCGGTGCAGCTTCGGGGATTGAGCATCCCGGGGCTCGAGTTGGTGCTTGAGTTCATCAACACCTCCAAAGTTCAGGTGGCCAACGAGACTCTGGAGGACCTGATCGAAACCGCATCCTTTCTGCAAGTCACTTCCATTTTAAAACTGCTCCTCTCAGAAATTAGGCAGGAGAATTGCGTCGAGCTCTACAATCTCTCTGAAGTCTACGGGATGCATGATCTTAGGAATGCTTGTTTGAAATTCATGAGCTGCTATTATCATGTCATGCTGCGCAGGCAGGAGTTCAAGAAGTTGCCAGCTGTTCTGCGGGATCAGATCCGAGATATGCGCATGAAAGGTACGGCCACTTTAGTAGTAATAGGCGATTTCACTGACACCTGTCTGGATCTGGCAAACCAGGACGAGCCGTGGTCCATGTTGAGGTATGACGAGCTTGAGCAACGCTGGAAACCTCTAGCCAACAATCTTCCTCCAGACATGATCAATGTTAGAGGTTACGGATCTGCTGTGCTGGACAACTACTTGTTTATTGTTGGCGGATATAGAATGACAAGTCAGGAGATTTCGGTGGCCCACTGCTACAACCCCTCCAAAAATGAGTGGAACCATGTGGCACCTTTGAACCAGAAGAGACAAAGATGAGCTGTTCGTCCCCTCTGCCATCCATTTTGAGATTATCTACCTGCGCCCTGACAAGCCCGCCACCATCCCTTGCCGGGTGACCAACCCCAAGATCAAAGTCTCGCTGCACAGGGAAGTTCCTGCAGAAGAAATCGCAGTAAATAGGACCCAGATATCTTACAATCCCACCAAAGGCTTCATCATTCAAAACCCCAGTCCAGAACATAAGGGAGCTTATTACTGCAAGGCCAACAGCACCACGAAAACCACCCCACAAATATCCACTAAATACCAGCTGCTATATGTGGAGGAATGACTCAATTGTTGCTGGGGGTGGCGCTATTGAGATGGAGCTTTCGAAGTATCTGAGGGATTATTCTAGAACAATTCCTGGGAAGCAGCAGCTGCTGATCGGAGCCTATGCCAAAGCCCTGGAGATTATTCCCAGACAGCTGTGTGACAATGCAGGCTTTGATGCTACCAATATCTTAAATAAACTGAGGGCCAAGCATGCACACCTGAAAGCAGACCAGACCAGTATCCTAAAGTTCCCAGTGTCTCCTCTGTCCTGCTCACTCGGGTCACCGCTGGGCTCCGCGCTTCTGTCCGGAGCTGCGGGTCTGCAGATGGGCTCTTCATCCCACCATCTCCCGCTGGACCTCCATCTTCGGGGTAAACTC---GATCCTGGAGCTGATGCTGTGAGCAAGACGAAGAAAGGAAGGAGGAGTAGGACTGTGTTCACCGAACTACAGCTGATGGGCTTGGAAAAAAGATTTGAGAAACAGAAGTATCTCTCGACTCCTGACAGGTGAGACTGATGGAATCATCCGTACGTTTGACCTGTTCATGGCATATGATCCGGGTTATTTTGTGGTGGAGGTGCTGGCGAGAGATCTGGCAGGACACAGTGACGTGGCTCTGGTGGGCATTTACATTCTGAGAGATGACCAGCGGGTGAAAATCGTCATTAATGAGATACCGGAGCGTGTCCGGCTGTTTCAAGAGGAGTTTATAAACCTGCTCTCAAACATCACTGGAGCCATAGTCAACACTGATGACGTACAGGCATGGATCAGCCAGCCAGCAGTTGCATGCGGAGCCCTCACGCGGGTGGCGCTCTATGGGGTTGCGTCAGGAGCCCTCACTCGGGAGGGTCCGGGGCCGGGCTGCAGCCCTACCAGCAGGCCCCATTCGCCCTGCACCAGAAGCACGATTTCCTGGCCTACACGGACTTCTCCAGCTCCTGCCTGGTGCCGGCGCCCCACACTTATCCGCGCGAGGACAGACTGTATCCGGAGACGCACGGCGGGTACCAGCGGACGGAGTGGCAGTTCTCTCCCTGTGAGCCCAGAGGCAGAGGGCAGGAGCCGTGCCAGGGGGCGGCAGAAGCAGTGGGAGCTGAAATGGACAGTGAAGGGGGACACAGGCTGCCTGGAGCAGTCACAGCATGTCTAGAGGGAGAGTATTCGCCTCAAAGCGTGCCAGCCGTCGACACAGAGAAAAAAAGCTCCAAGCGGAAAAGAGAAATCACACATGTCAGATGTGGAGGTGTGCAGCCACGTGAAAGTGGTGGTTCGTGTTCGTCCTTTAAACAACAAAGAAAAGGATGGAAATTGCAAGAA-GGTTGTCCATGTTGTTGACCACCACATGCTTGTCTTTGATCCTAAAGAGGAAGAAGTGACATTTTTCCGAGGACAGCG---AGTTGGC-AACAGGGATGTGCGAAAGAGAGCCAATAAGGATCTCAAGTTTGTATTTGACAGCGTGTTTGGTGAGGACTCTTCACAGCTGGAAGTTTTTGAGAGCACCACTAAAACAATAGTGGATGGTGTCCTGAATGGCTACAACTGCACTACACCATCAACAGCGTGAGATCTCGACTGGGAAAGAGTCTTCAGATCCAGACAGTGCTGAGAGCATTTGAAGCCCGTGACCGAAACCTGCAAGAGAGCAACTACGATCGAGTCAACATGTGGTCGTGCACCAACCTTTTCATCATGGTGATCGTATCTGGCATACAGGTCTACTTGCTGCGCAGCCTCTTCAATGACAAGAGGAAAACAAACACATAGCGATATGGAGCCAGCAGGACAGGCAGTGTATACTGGAATGTCTTGCACAGCTCCTGCTGGAGAAGGAATACACTCTCCTCATTGCTCGTCACTTACGACCACTGATCCTGGACCTGTTGGAGAGGAATGCTGCGAGGATCAAAGTAGACATCCGGCTGAATCATGACCTCCACGAGCGCTTGTGTGTGACTCTAAGCAAACTTCTCAGCATCAGTCCAGATGCTCAAGTGCAGTCTTCTATGTCACAGCCTCATTATCTTGAAGGCTTTGAGGTGCTGTATCGCTCTCTCCTGCCTGCCAGCTCAGAGTGGACAGCTCAACGGGTTCCTCAGCCTGGCCTTCACACCCATGTGGGACCTCTGAAGAGAGGCTACAAGTACGAGTTCAAAGTCCGACCCTACGGCGGGAGCCTGTACGGCAGGGAGAGCAACACCAGACACTTACGAGTGCCAGAGATAGGTGATCAGTACCGATGGCCCATCCACCAAGTGCGCG------GAGACCCGGGACACCGGGAAGAGAGAGAGGACGCCGCCAGAAATGCTGCACCTCATGTTCGCGGTCTCCGTGTGGCTGGTGACGGGCACAACCATATCCAGCCTCAACAAATGGATATTCACCGTGTACAATTTCAGATACCCGCTGCTTCTGTCAGCCCTCCACATGCTGACGGCGATAGTGGTGGACTACGGGCTGATCAAATGCAGGGTTATCCGGCACAGGGGCATCGGCGAGCAGGATTTAACCGCCAACGCCAAATTCAAAGTGTTCCTGTTGAGTTTGACATTCTGTGCCAGTATCGCGTTTGGAAACGTGGGACTGAATTATGTGCAGCTTTCGTTCGCACAAATGATCTACACAACAACGCCGCTGTTTACTCTGGCGATTTCCACGCTGATTCTGGGAAAGCAGCACCACATCCTGAAGTACACCGCGATGATGCCCATCTGTCTCGGGGCGTCGTTCAGCATCATGGGCGAGGTCCAGTTTGACCAGATCGGCTGCCTGTTTGTGTTCGCCGCCACCATGTTAAGAGGCGTTAAAAGCATTCAACAAAGTTGCACATGGTGCGTTTGATGCTCTTGGAGCGTCTCCTGCAGCACCTGTCCCAGCTCCACACTGTTGGTGGAGTTCAGGCCATTCCCTACATGCAGGTCATCCTCATGCTGACCACAGATCTAGATGGAGAGGACGAGAAAGACAAGGGAGCACTGGACGACCTTCTGGCCCAGCTCATCGCCGAGCTCGGCATGCACAAGAAGGGATATTTCAGGAGATTGGGGCTGTCCAGAGTCTTAAGAGGATCGTCATGTACTCTAGTAATGCCACTGTCTGCTCTTTGGCGAAGCGGGCCTTAAAAATGATGGGTGAGGACGTCCCGAAGCGTATCCTGTCATCTGTACCCAACTGGAAGAGTGGAGAGGTGCAGACCTGGCTTCAGCAGATTGGCTTCGCTGCATTCACTGAACGGTTTCATATG---CCACGCAAGAAGCAGACCGATGTGTCTGGGAACGGTGGATTGAAGAGAAAAAGGGGAGGTGGAAAGAAAAAGGAAAGGGAGTTTAGCAGTGATGATGAGTTTGATGACTTTGAACAAGAAAACACAAAGAAACCTGGGAAACCAGCAGCTAAAGCGGGTCTGCAGCCGGTCACTGTGGCTGATGATGTGAAGGAGAAGATTTTTTCTTGTATTGAGGGATTGGAGGACTATACCGGCCTGCGCTGCCTATGGCTGGAATGTAATGGTATTCGGAAGATTGAGAATCTTGAGAATCAGACAGAGCTTCGCTGTCTGTTCCTCCATCAAAACCTCATTCATACTCTGGAAAATCTGGAACCACTCAGCAAGCTTTGCACTCTGAATGTCTCAAATAATTATATCAAGGTCATCGAGAACATATGTGGACATCACTAAGGTTGTTCCTGTGCACAGTCACCGTCCTGACCCGGGCACAGGTGTCCTGCCAGACATCGGCGAGTACAACCCACCGTCTGAGTTACTGAAGAGTAGAGACTATTTCGCTGACTTCCTGATCACCCTGGCGGTGCCCTCAGCTGTCGCCCTGGTCCTCTTCATCATCCTCGGCTACTCCATGTGCTGCCGACGGGAAGGGCTGGCAAAGCATATCGAGAAAAACAGCTAATTTACCTGAAGGATCACCTAGACAAGTATTACTACAGCAGAGACAGGAAGTGGATTGTGCTGTTTCCTGAGGGCGGTTTCCTGAGAAAGAGACGAGAGACAAGCCAGTCCTTTGCCAAAAAGAATGACTTGCCCTACTTGACTCACGTAACACTGCCACGGCTGGGGGCCACACAGATTATCCTGAAGACCTTAGGACCCCAGCAGGAAAACGGCATCTTGGGAACAGAAGGAAGTCCACCAGTTCAAAGGTCGTACTGCCTACTCCTACAACCCTGAGTCCCAGCTGTATGGACAGGGCAGCGGAAGCAACTATTTCGACTCTCAAGCGGGGGGAACTCAGGTTACCACTGTTGTCTCGTCTGCTGGTGGAGTGCCTACCCACAGCATGGTGGGAATCGCCATGGATGTGGGCGGCAGTCAGATCATTTCCAGCGGCAGTGCCTACCTGATTCACGGCGGGATGGAGGGCGGCCGCCACCACACCTCTCACTCCTCACGCTCCTCATCTGCAATTCACACAAGGGCCTTTTCTTAATGGCATGTACTGGGAGGTCTGGTACAACAACAAGAGCCTCCCAGAAAACCAGAGTCTGATCTACTACGAGAACCTCCTGTTGGGCGTCCCACGTCTCCGACAACTCAAAGTGCGCAACGAGTCCTGTTCTGTCCACGAAGACCTGCGGGATGAGGTTTACGACTGCTACAACGTCTATTCTCCTGCCAATGAGGACAAGGCACCATTCGGACTGAAGAATGGCACAGCGGGTGTGCATCACGGGCGAGTGGCAGTCGTGGCAGGGGAAGGTGCCCCAGATCGAGGTGGAGACCCATAAGGTGGCGTCCCCTGATGTGGTGGTGCCCACGCTGGACACGGTGCGGCACGAGGCGCTGCTCTACACGTGGCTGGCCGAACACAAGCCGCTGGTGCTCTGTGGGCCGCCCGGCTCCGGCAAGACCATGACCCTCTTCAGCGCGCTCAGAGCCCTGCCCGACATGGAGGGTATAATCCCTGCTGTCCAGTACTACAAAAGCTGCCAGGAGCTGCTGGGAGAGAATTTCAACAGGGTTTTCAACGAGCTGCTGGTTCTCCTACCAGACACTCGCAAGCAACAGGAGCTTCTCACTGCCCACGGAGACTTTAAGGCTCTCGAGAAACAGCAGCAAGGCTTGAAGCCTAAAAAAAACAAAAAGAAAGCCTGGCAGACATGCACCAGCAGCAACAGCCTGGAGTTGGACTGCCAAGTGTGTCCCACCTGTAAGCAGGTGCTGGCTCTGAAAGACTTCAACACCCATAAGACGCAGCACATCGGCGATGATGACTTCCCCTCTCTACAGGCCATAAGCAAAATTATCAGCTATGTCTTCCAAGCAAGCCACTTCTCCATTTGCCTCGACCCCTGACGGAGGTGAGGATGGATTGAGTCAGGAGCGCATGTCCTGGGAGAAGGAAGAGAACTCTGAGTCGCTAGTCGCCCCTCAGCTGCCCCTGCACAATCTGCTCCACAACAAACCTCCCCTGGAGGAGCTTCAGCCAATCAGCAGCAGCGTGCCGCCCGAATCCGACTGGGAGAGCCTGATGTCGGCCCAGCAGCGCATGGTGTCGAGCGGGTATCTGGTTGTAGTCTTTGTCTATGTGACAGAGTTTACGGGAAATAAGGTGCGCACATGGACCTCCATGCATGTGCACGCTGCCTTTGCTGTGGGCGTCATGGTAGTGGCTCTGGTAGGGTATCTTGTTCGTGTCTGGTGGATCTACCAGATAATCCTCACTCTCAGTACCTCTCCATTCTTGCTCTACTGCTGGAAGTTTCCAGAAACACCCTTCTACCTAATGGCTAAAGGGCGGTACAAAGAAGCCCAGGAGCTGCTGGACACTATGGCCTACTTCAATGGCCTGCCACCCACCCTTAAGGGGCCGGTTTTTGAGGATTCGGGGCCCGGGCGGCCTCTCAGCTGCTTCATGGAGGAGCCCATGCCATACACAGATCCCACAGGGGCCGCTGGCGGAGGTAACTGCCGTGCACTTGAGTCACCCAATCAGGAGCAACGACTCCAAGCACAACGGATCAGAAACCAAGATTCCCGAGGGCACGCACACACACCTCAAAACAGACCACACGGACACCAGTCTCCCGACCTCCCTGAGGGCTACCTTTGTCCCATGAGCCGAAAGTTCTCCAGGAGGGTCTGTGTCAGTTGGACAGCATATTGTCTGCTCTGGAGCCTCTTCACCGGCCTATCGAGGTTCCTGGTGGCTCTGTTCTGCTCAGAGAACTGGCCAACGCAGGCCATGTCACAGATGCCACATTGTCGGCACGTGCCACCCCACTGCTGCATGCCCTAACAGCGGCACATGCGTACATCCTCATGTTCGTTCATACCTGCAGAGTCGGACAGGATGGCCAAAGCTTCACCTCCAAGTGTGGCATCAGGACTCTTTTGGGCGATGCCAGCTGTATGGTTATGGTTATATCCACGTACCATCAAGCCCAGGACAGCATCGCTTGCAATGCGCTACATGGCGACCGCTTGGATCCTGGCAGGATCAACTTGCCGAGATGTTTGTCGGAGGAGGACCGCAACTGCGCTCGCCGGACCTCATTTACAGTGGCGCAGACCGATACAGACTCCACACGGTTGGCATGGGCACAGTTGAACTAGAGCTGTGCGTTATTCTACGCCACTTTGACAGATATGGTGTGGAGAGCTGAGTGAGAACTTACACCCGTGGTGCACCAACAGTGTTCTTTATAAGTGCACTGTGGATTCTGGCAACCCCGGCTCTGGCTCAAGTGGACCCCAGCGGAGGCATTGCGTTCCTTGGAGGGAACTACGAGGGAACTCACCCCATGTTGTACTTCGGCCAGGCAGAGGTTGAGGAGCTGCAGCGGGCGTCATTGGGGACGCACAAGGCTTTGGCCCGACAGATCCGGGAGGCTGGGGAGGCCATCCTGGAGCGACCAGAGGAGTACCTGCCCCCCTGGAGCCCTGCCGAGTTCAGTGCCCGCTGGAATGAAGTCTATGGGAACAACTTAGGCCTGCTCTCTATGTTCTGCATGCTGTACCCTCACCGTGCCGGTGCGCTGGAAGTAGCCAAGGAATACATGGAGCGCATGGCTGTACAGCCCAACTGGATGGTGAAAGATGCTCCGTGGGATGAGGTTCCTATAGCGCACTCCCTGGTTGGCTTCGCTACGGCGTACGACTTCCTGTACGAGTACCTTAGTAAAGTTCAGCAGGAGCGTTTCCTGCAGGTGATCGGGAACGCGTCGCGCTACATGTACGAGAAGTCTTACCACCGCGGATGGGGATTCCAGTACCTCCACAACCACCAGCCCACCAATTGTGTTGCTCTTTTGACTGGCAGTCTCGTGGTCATGAACCAAGGGTGTGAAGTTCCTGTGGGACTGTGTGACAGGAAGGCGGATTGAAAACTCGTACGGCTGTATTATGGCGGATGAGATGGGGCTGGGAAAGACTCTGCAGTGCATCACTCTCATGTGGACTTTACTTAAACAGAGTCCTGATTTCAAACCTGAGATCGACAAGGCCATCGTAGTGTCCCCTTCAAGCCTCGTGCGAAACTGGTACAATGAAGTGGGCAAATGGCTGGGTGGACGCGTACAGCCTGTCGCCATCGATGGCGGATCCAAAGAGGAGATAGATCGCAAACTTGGAATGCAGTCTTCAGGACACCGGTTGAGGGATGTGGAGCAGCACCAGCCCCTGCTCAGCGGAGGAGAGGAGGAAGTGGTGACGGCCGGCCGCGTCTGGTTCATCCAGGACAGCTGCGGGATGGTGTGCGCCTTCATGACCTGGTTTCTGGTTATGTATGCCCAATTTGTGGTGAACTTTGTCATGTTGCTCCCGTCCAAAAGCTTCTGGTACTCTCTCATCAATGGCGTGGCATTTAACTTCCTGGCTGTGTTAGCGCTGACATCGCATCTGCGAACCATGCTGTCAGATCCGGCTGTAGTCTGAAGCAGTTGGATCTGGACAGCTGTACGCTCTCTGAGATTCTGAGGCTACACATCCTGTCCTCGGGGGCAGACTGCAGCTCAACCAGTGCAAAGTTCCGCTACCAGAAACAGGGTGGGTTTGGCTCCACAGATGACCCCTGCGTGGAGCTGCGTCTGTCAAACCAGTCCCTCCTCAAAAAGCTATCCTGCACTGCTGTCTATGACCTGCTGCCTGGGCTTCATAAAATCACCCTTGTCTCAGATGAAACTCATAGAAGACAGTGCCGAGATGGATTGTGAGGTCATAGGGAACCCCATCCCTGAAGTTCAGTGGTGGTTCATTGAGGGCGAGGAGCCAGATGAAACGGTCTCTCAGCTGTTTGACGGTGCAAGAGAGGATCGTGTACGCATCAACGCCACCTATATTCACCATGCCACCAGCACGCTCGTCCTTACCAACCTAATGCTCAACGACACGGGCATTTACGAGTGCCGCGCCTCAAACGACCCTGACCGCAACGACCTCAGGACCCCGCCCAAAGTCAAGTGGATTCGCTCCCAAGCAAACGTTATAGTATTTGAACGGGCATCTACGGCTTCTATGAGGACACACAAAACAAGCTGTTTGTGGTCAGCATGCCTTTGGCACATAAAAAGTCCAGCATGATTTTTATCATGCCCTACCACGTGGAGCCTCTGGAGAGACTGGAGAAACTGCTCACCCGCCAGCAGTTGGACACCTGGGTTGGCAAGCTCGAGGAGAGAGCCGTCGCCATCTCACTGCCTAAAGTTAGCATGGAAGTCAGCCACGACCTTCAGGTTACAGGGTTTTTCAAAGGCCTGTCCTTTCCTCTGGCTAGCATCACCCTCTATAACTCAGTGGTGTTTGGAATCTTCAGCAACACACAACGCTTCATTAGCAGATATCGTTATGGTGACAGTAGACACCCTTGCAGCATGCTTGACTTGACTGTAGCGAGCATGTTAACCGGTCTGGTTTCAGTGGGGGTGGGTGCCCCTGTTGACCTTGTCAAAATTAGACTGCAGATGCAAGCCCAACCTGTTCTTGCA---------GCATTATGTCTCTCTTCATTCC------TTTTTTTGTACATCAGGTGGGATTGTGGACACACTTGGACTTCAATATAGAGTACAACGGCGACTCTGTGATCTTCGCCAATGTGTCTGTGAAGGATGTGAAGCCGGAGCCATTAGAGGAAGGAGGGGCA---GGCCATGGTGCTGGTGTCGGCAGTGGCGGTCTGTCCATCACACACACCTACAGCGTTCGCTGGTTTGAGAGTACCTTGCCCCATTCACGCAGAGCAGAGCGCCTCAGAGACTATTCCTTTTTTCCCAAAACTCTGGAAATTCACTGGCTGTCCATCATCAACTCTCTTGTGCTGGTGGTGCTACTGCTGGGCTTCGTCATCATCATCCTCATGAGAGTGCTGAAGAACGACTTTGCCAACACAGGGTTCCTGGGCCGGGACGCTCTGCTCCAGCAGCGGGCGGAGGGCGTGAGGCGGCGGCTGGTGATGCTGGTTCTGGAGGAGCACGACCGGGATCTGGACGTGTGGCCCTGGTGGGGCGAGCCGGTGTACCGGAGCGGGGAGCTCGTGGGCGGCACCACCAGCAGCGCCTACAGCTACAGCCTGGAGCGGCACGTGTGTCTGGGCTTCCTGAGCGCCAAGAACCCCGACGGCTCCCCGGCCCCCGTCACCCCCGACTTCATCAACCGCGGAGACTACGAGGTGGACATCGCCGGACAGAAGTTCCCGGCTAAAGCCAAGCTCTACCCCTTCAGCTCGCTCTTCACACAGCAGAAGCGGCGCAGGGAGGAGATGGAGCTCAGCAACTTCCAGAGCAAGTAGAGGTGATGGCGGTAGCGGGTCTAGACTCCAGCAGGGCTCGCAGGCTTTCACCTACTCAATCTACCAGATCATGGGCGTCACCTCCTCCCACTCCCGCAAGTAAAGACCGAACGCCGTACTACACGCCGCTGATCCGCGTGGACCGTCCGCTGAGGGACAGCGCTAGCAGCAGTCACTCATCCATCAGGAAGAGCTCATGGTATACAGATGATCCCGAGTACCAGCAGAGGAACTACTCACCCGTTCATCTGCAGGTCCCACCAGAGTATAGAAACCAGTACCACCAGAAGAGAGGTAGCGCTACCAGTCTGGTAGAGGCGGTTGCAGATATAAAGCGGGCCAACAATCTTCTAACTGAGCAGGACTTCTTTGCTCTGCGGTCAATAAGGATCCCAGTGAGAAAGTTCAGCTCATTCACTGAAACTCACACCACCGCTCCCCACAAAAGCAGCTCACCCTGCAGCACTCGCAGAATCACAGAAATACAGATTTCTGGAGCTCCCTTGGACTCTTCGTCCTCTAACTCATCTGTGGACAGCGTGGAGTGCTTCCTGCAGGAGAAAGACAAGGACATACAACTTCTCGTCAAGTCATCTGCCCCTTCCAGGAACGGCCTGAACGAGGTGGTGTCCTCACTGGAGCAGCCGCTGTTGGGAGATCCCGAGCGCAGACCTGCCCATAAGAAAGACCCGTACTATGGGGCTGACTGGGGAATGAGATGGTGGACCGCAGTGGCCATCATGTTGGTCGTGGGCATTATTACACCTGTTTTTTACCTGTTGTACTATGAAGTTTTGATGAAAGCCGATGTAAGCCACCACACTACCATAGACTCTATCAGGCCTGGACCAACACAGCCAGCCGTCGCTGAGCCTCTTGGGTTACCACGGGCCAATGCTGCCTCTCACCAAGACTCTCACCTACAGCCTGCTATTG---AACAGCAACATTTTGTGAAGCACAAAAAGGAAACGTATCAGCCTTCTGTTGGGGACGTGGGACGTAAAACCTACCCAGGAGGCGATCGGCGGTACCCCATCTTCTTCTTCAAGAAGCCCGATGTGACGGAGCAGTTTGCGCAGGTTTCCAGCGCGCTCAGTGTGTTTGAGAGTGAGGCGGGCGGCAGCGCCGACATGGACTGGTTCATTAACACTGCACAGAGTTACTTGCTTAGCGGAAAACCCTTCGCCGAACTCTGCGAGCACAACGCTCAAGTCGCCAAGAGACTCAACAGACTTCAGGGATGGATGGGCCGGTTTCTCCTGTTACACGGAAAGCTTTCATTGACTTATGCCGCTGTGCCCGGAAGGAGATGACCAAACAGGAGGCGGCTCCTAAGAGGAAACGTTCTCTGTTACCTTGTGTGGCGGCGGTGGAGCCTGACGGGGAAGGGAGCTTGTTGTCTCCGCCTCCCCCTCAACCACGGCGCTCGCAAAGGCAACAGCAGAAATACAGGAAAAATGCAGACATGGAGACCTGTGTGGTTCTACCCATGCAACATGAGGCAGTGGCAAGGACCGGGGCTGAATTAGCCGTCAGTCATGAAGAAGAGAGCACCATTTGCTCTATCTGCATGGGCGAAATTGTTGAAAAGACAACTCTGGACAAATGTGGCCACGCGTTCTGTCGGTCCTGCTTAGAACAGGCGTTTCAAGTAAAGAAGGCGTGTCCTGTGTGCAGGCTGGTGTATGGTCAACTTATCGGCAACCAACCGGCCAATGGGAGCATGATGGTTGAAAGGGACCAAGACCTGGAGTTGCCTGGCCATGAAGGTTATGGCTGCATATGCATTATTTACAGTTTTCCTCCCGGTTTGCAAGCGGTGGAGGTGACGGCATCGCGCCGAACCGACTACCAGCTGTACGGCGCAGGGATCGCAGCGGGAAACACCACCTCCACTCCCTCTTCCTCCGCGACATGGGCCGCCCTGGATGGGTCTGAAGGGGCGGAGCGTGTGGAGGTCACGGCGGGGTTACCGCAGAACGAGGCGGCGCTGGACACCCTGCAGGACTGCATAAAGCGCGTGCGAGAAGGTCCGCCTTCGCTCACCACCATCTGCTTCTACGCCTTCCAGCACACGGAGCAGCTGCTCAACACGGCCGAGGTGTCGGCGGACAGCCGTCTGCTGGCGGCGGGCTTCGACAACTCCGCCGTCAAGCTGTGGAGTCTGCGGGCCAGGAAGCTGAAGGCCGGGCCTCACTGGGCCGACGTGTCCAGGATAAGACTCGCCTGTGATGTGCTGGAGGAGGATGTCCATGTGCGAGGAGATGCTACGAGAGCTGCAGGGCATCGTGCTGTGTCAGGACAGCCTGCAGGTACGGCGCAGGCGCGGAGCCAGTGTTCTCCGACCGCAGCCTCTGCCCCTGGACGACCGGCGGGCGCGGGCCACGGCAGCGAGCCTCAGCAACGGCAAGCTGTGCACAGGCACCGG------CCTGCCCGAACCCCTCTCCCACAGACTGGCGCAGGAGGCCGCCCTGGTGGCGCGTGGGTGCAGTCACATTCGCATCTGCCCGGAGTGCCGGCGCTTCCAGGGCATTCGAGTGCGCCCCGCTGGCCCCTTAGGAGCTTCACCCACCCACAGCGAGGAGAGTATAGAGTGGGAGAAAAGCACCAACAACAGTGAACACGAATAACTTCTCCTCTCTCTT---------CGCTTGCTGTTGATGATGAAGCCTCATGTCCTGTCCAGAGTCAGTCGAGAGGTGGCATACGGCTTGCATGAGCTGCTTAAAACCAATGCTGCAAACATCCACTGCACTGATGACTGGTACACACTCTTTTCCCTTCTGGAGTGCATCGGGGCTGGGGTCAAACCTCCTGCTGCCATGCAGGTCACCAGCACCAACCCAGACACTGACACAGGACCAGGCAGAATCCCAGGAGAAGTACGGGACCCCAGCTAATACCCTGGACCCGGCGATCAGCTGGAAGGATGTGGGCTGGCTCCAGTCTATAACCCGACTGCCTATAATCATCAAGGGCATCCTTACTAAAGAGGATGCAGAGCTGGCTGTAGAGCATGGAGTCCAGGGAATAATTGTGTCTAATCATGGGGGCCGACAACTGGATGGAGGTCCCGCAACAGGAGCCCCCAGAACTTCAACTGGATTTGGGCATGCCTCGTGAACTCAAAGCAATGGCCGGAACCCATATTACTATTACTGCTGGAATCAAAGGAATGCCTTTCCCCAAAGTCATATGGCAGAAAAATGAATTAGATGTTCCTACAAGATCAGAGATTGAAACATCTGGAACAGCAACCAAACTAGAGATGCGTTATTGCACCCGTGCAGACTGTGGCGATTACACACTAACTGTTGAAAATCCAGCTGGATCAAAGACAGCCACATGCACCGTGCTTGTTCTTTGTCCAACCTGATAGCCACCAACGAGGTGCTTCTGGATCAGAACGCTCAGTTTCGAAGCCAGGCTAAAGTAATGACGCTGTCCTCCACCCCTGCTCCGTCTGAACAGAGTCTGGCGCCCCCTGTTGGTTCTGTGAGTTCCTACAACCATGGCATTGCCCAGACACACACCACTCTGAGCAGTGCTGGTCTGCAGCCCCGCCCCGTCACTCAACAAGATCTGGTGGCCTCGACCGGCGCACCGAGCGCCCCTCCTTCGAATGCTGCGCCCCCATCCGCACCCCCACCACATCTGAACCCCGACCCCATCTCTGCCGCCCTCGCTCAGACTATCGCCCAGGGATTGGCCCCTCCTGTTTCAATGGCCCCTGTTGCTGTTTCGGTGGCGCCGGTGGCCGTGTCCATGGCACAACCATTGCCGGGCATCACGATGAGCCACGCGACCACACCGATGGTGTCGTACCCCATCGCCAGTCAGAGTATGAGGATCACCCCCATGCCTCATTAATGAAGGATGAGCTGGACGACAGCACAATTGAACTTAGCAAAGTGCAAAGCGTTAAGGTCGTAGGAAAGAAGAGGCGCGACCGCGGGCTGCCCAGAGCCTTCGAGATCTTCACCGACAGCAAAACCTATGTGCTGAAAGCTCAAGATGAGAAGCATGCGGAAGAATGGCTGCAGTGCATCAATGTGGCTGTGGCCCAGGCCAAAGAACGCGAGAACCGCGAGGCCACCACATACCTGTGTTGAAGGTGTTCTGCCCAATGTGACCGTCACCCTCACACTCCCACCCAACGGTTCACCCCTGATGGACATTCTTGTCCATCCCTGTGTGACGTCTCTGGACGCAAGCATTCTCACTGCCTGCAGTGTGGATGAGAATGACGGCTCCGCCTTTTCAGGGCCGTACAAATTCCCTTTCTCACCGCCTCTGGAGCTTTTCAGACTCTGTAGCTACACCTCACAGGGGCCATCATGAGAGCATTCTCAAGAGAGGCTCTAGAGCACTACATCCCAGTGATCCAGCAGGAGGTGAAGAGTGCCATACAAGACTGGCTGCAAAGAGATGCATGCGTGCTGGTTTACCCGGAGATGAAACGTCTCATGTTCCGTATAGCCATGAGAATCCTGCTTGGTTTCGAGCCGGAGCAAATCAAGACGGACGAGCAGGAACTGGTGGAAGCTTTTGAGGAGATGATCAAAAACTTGTTCTCCTTGCCTATTGACGTTCCCTTCAGTGGCTTGTACAGTGGACCTGGGTGATAACAGCTGGTCCATGGTCAAGCGCGAAGTGTCCAGCAGCAGCAGCCCAGGGTCTCCGGCTGAGCAGAGCTACCTGAACACTGACCGGAGGGACCGGCTGAGATCCCCGACGCCGACGCACCTGGACGCGGTGGGAACCCGTCGCGCAGAGGCCAGGCCCCTACACTCCTACGTTCACTTTGGGCATCCCAACAACGCCCTGCCCAATTCTGACGACGTTACACTCTTCACGGATTTAGACCAGGGCAACAAACTCATCATCTCAGGTGGACACCCCAGGGAGACGCATAAGGGAGGCCTAATTGTGGACCCTACCGACATGTATCAGACACTGGCCATCGCCGCGGCCCAGAGTCAGGCCGGTTATACCGACTCTCCATCGGCCAGTTACATGCACTCCAACCCTAATTCTCCCGTTTATGTGCCGACGTCTCGCGTTGGAACGATGATACCGAGTTTGTCCTACCTACAACCCGGGGTGTCTTCTCAGCCGAGCCATGCGGTAAGCAGTCATTCGGTTTGGTCACAGTCCGCACCGGAGAGCCCGTCCTACAGCACTGGAAGCCCGCATACCTCCAACCGTTTCCACTACTCCCCTAGTCCGCCTATGAATAACAGCACGTCGAGGGATAACAATTACACTAACCCTCTGAATGTAAACGCTCGAGAGCAGTACCTTTCACGACCAATAAGTGGATCTTACACAAGCCCGTACCCTCCTTATGTAGCCCCGCAGCTCTCACAGTTACAGGCGGCGTGGCCCGCGGGGCCCTTCGAGAACTCCATGCTGCACTCCCTGCAGTCAAGAAGCGCGCCACTGTCCCTTCGGGGGCCCAACGTGGGGGCGCTGTATGAAAACATGTTAGTGGAATTGCCTTTTGCCAGTTTCTTCCTGTCCAAGATTTTAGGCACTAGTTCAGAGGTGGACATCCACCATCTGGCCTCTCTAGACCCAGAGATGTACAGAAACCTGCTTTTCCTCAAGAGCTATGAAGGTGACGTGGAAGACCTCGGCCTTAACTTCACCGTGGTCAATAATGATCTTGGGGAGGCACATGGAGAAGTCTAAAAACTTTCGAATCGACGCGCTTCTAGCTGTCGATCCACCAAAAGTGCAGACCTCGCCGCTGGCGCTGGTCACCTCCCTCTCCACATCTTCCATATCATCCTCCTCCGAAAGTGTCCAGGCGTCAGATTTGAACACGAACTCCGAAGCACTTCGGAACGAGACTCCTTCGCCCCCCAGAATTTCTTCTTGCGGCTTGATTCCCAAGCCGGGTTTCTTAAATTCTCCACATTCGGGCATGGTCGGACTACACCCTCAGAGCAGCACCGGGATTCCTCCTCAAGCTCTCTACGGTCATCCAATGTACACATATTCAGCAGCAGCGCTCGGTCAGCACCCAGCGCTGTCGTACTCTTATCCGCATGGGTCG------CAC---CATCATCATCATCCCAGTGACCCCCTCAAACTCACCGCCAGCTCCTTTCAGCTCGATCACTGGCTGAGGGTCTCAACTGCGGGAATGATGTTGCCCAAAATGGCAGATTTCAGTGGGACTCTCCCTCCTTCCCCCACGTCCAGTCACACAGGCGGAAAGCAGCAAGTGTTCAACCCCACCCTACCGGAGCATGTCTACCAGAGCTGCTTCAGCACGGCGGGGGACTGGAACGGCTCTTTGCCATGCCCCTCGCTCAAACTAGAGAACCTCTGGGACACGCACATTATGAAGAACTGGAACCCTTCTGTGCTGCTCCAGGAGCCATTACCTGCTTCCACTTCAGAGCCAACCTGAAGGTTAAATTGGAGCCCCCTTTCAACGAGAGCAAGGAATCCAACGATAGCACCCCTAATCAGATGGCTACCCCCATTTCCATGGCCAAGACACCTCCCATGGAGGCGCCCAGCCTGGCTCTGTCAGGGGGTTACAGCTCATCCCCCTCTCTCCACGCGTGGAAGCAGCTGGCCGGATCGATCCCCCAGCTTCCCGCGTCCATGCCCAGTATGCCAGCCACTTCCCCTCTGGCCACCACATCGCTGGAGAACGCCAAGCCTCAGGTCAAGCCTGGCTTCCTGCAGTTTCAGGAAAGTTGATGGATGCATAGACTGGTCAGTGGACTTGAAGACGTATCGTGTGTTGGCCGGAGAGCCTCTGAGAGTGAAATGCGCTCTGTTCTACAGCTACATACGCACCAACTATAGCGTGGCCCAGAATGCCAAGCTGAGGCTCATCTGGTACAGGAACAAGGGTGATTCTGAGGAGCCAATCATCTTCTCGGGTCATCGGCTGAGCAAGGAGGGAGATTCCATTTGGTTCCGCTCAGCAGAGATGGAGGACAATGGATTTTACACTTGTGTGCTCAGAATAAGATCGACTTGGCCGACAAGCGAGAGGTCCACCGGCAGCGAGCGGAGGAGTTTGCGGAGGCGCAGAGGATGCTGTATCTGGAGACCTCAGCCAAAGAATCGGACAACGTGGAGAAGCTCTTTCTGGATCTGGCCTGCGAACTGATCCGCGAGGCCAAGCAAAACACGTTGGACAACAACGACTCCACCCCCATGCCTGGAGAAGGGAAAAACATCAATTACTTGAGTTGCTGCAGCATGAACTAAGCTTACTGGTCGCGAGCCCTTGGTTTTCCTGCCCGGTCCATTTGCCAACGAGCCTCCGAACGGTAAAGCGCACCTGAAGCAATGCGAGCAGATGACTTTAACGCGCCGACAAAAGCGATTGTGCCGGCGGGAACCGGGGCTGGCGGAGACTCTGAGGGAATCTGTCCGTCTCAGCCTCCTCGAGTGCCGCTATCAGTTCCGCAACGAGCGCTGGAACTGTAGCATGGATGGCCGTGGAAGCCTTTTAAAACGAGGTGTATGGTGCCGTAGTCTTTTAAGCGATTATAAGGAAGCTTGTCGCGAGGTAGTTGTGGGGGCTCGGGATCGACCCCTCAAAGCTTCAGTATACCTGGGTCTTTTAGGAGGAATGTATGCCTGCTATTACACCAACCCTGATGAGGGTTCCTTTGAAACCAGCCTGCTAGAAACCTCCAACCGTCTTGCTCTCTTGTCGCCATGGATACGCAGTGGCACCTCAGATGGACACGTCCAGACCCTCGTGAAACTGCAAAACGAGGGCAAGCTGCGCTATGCCAGTCTGGGCATTGCCTCTTTGACTTATCACACAGACTACAACTCTGAGTCCAGCCTGTATGAGGCGCATTGTTCAGCAATCTATGTGCCCTGGACAGAGCTGCCCAAACGTGTGCTGGATGTGGGCTTTATGGGACGCTGGTGGGTGCTTGATCATAAAATGAAGGATTTTGATATAAATGAGGAGGAGTTCAAACATCTTCCTCCTGCTCTGCAGGCAACAT-CCCCCCCATCTGCCCAGATAACTGAAAGGAATGAAAAGCTTCATCAGGAATCGTGGAAAGCTGTGGTGATGGAGGATGACAGCAATGAATTAGATAGTATACAAAAAGACCTGGACATTTCTGTTAAAGGAAAGGAAAGCAACACAACATAGA-----------------TCAGGCTCTGACGACCGGCAGCATCCCGGGCTTCATCGACGTGGTGATGAACCTGAACTCTCCGGCTCTGCTGGAGGATAACCTCATCTGGCAGGCCAAGAGCGCCGGCAAGCGGATCATCTTCTACGGCGACGACACGTGGGTTCGACTCTTTCCCAAACACTTCATGGAGCACGACGGCACCACCTCCTTCTTCGTGTCCGACTACACCGAGATGTGTGACTCTACGCTACACGGCTCCTTTGAAGACTGTTTTTATTTCTGAACCGTTGGGCTACAAGGAACTAAGAAGCACTGCGCACAAATTACTTGAACTTCTGTATGACTATGAGGTGGAGAACAACCCAATTTTCTTCCATGTGTTCAGCAATGGGGGCTTCATGCTTTACCGCTACATGGTCGAGTTATTGCTTAGTCACAAGCAGTTCAGCACTCTGCATGTGGTGGGCACAGTTGTGGACAGTGCACCGGGCAGCCAAAACGTTATAGGGGCGCTCAGAGCGCTCAAAACCACTTTAGGGCCTAAAGTCAATGTGCTACTGCAGTACTTCCTCCTGGCACTGTTTGCTGTGGCGGTTTTCCTTCTCAGGATTGTTTTGTATCCTGTGACCAAGTACTTTCACAAGAACCACTATGATGCCATGACGGACCACCCGGCGCCCTGGCCTCAGATGTACCTCTATTCCAGAGCAGACCGGGTGATCAGGTACAGGGATGTGGAGAAGATGGTTAAAGTGTTGCGGGAGAAAGGGTTGACGGTTGAAAGTTTTGATTTCATCACCCCTGCCCATGTGAGCCTGTACAGAGACTGTCCAGAGGACTATTCCAACAGGTGCAGGACATTCCTGACCTGCTGCATGACTACTTCA---GAGGAGACCCTGGTGAAAAAGCGATTCCAAG---TGGCTGCAATCTGGGGTTCTCC-GGGGAGTTTTCTTCATGTCT---TGCTTACCCTGTTAATCTGCGGTCAGTGTGCTGTGGCTTTCTCGGGCGCTGGACAACAAGAGACGACCTGTGAGGCAAACGGCAGTGTTTATTATGTTGGCGAATGGTACTTTTTAGACTCAGATCATTG-----TACCCAATGCGAATG-----TACAACAGACGGGTCTGCTTGCGCGCGGACTGAGTGCGCATCCCTGCCCGCCGCCTGCATC---CATGTCAGCCATTACCCGAAAGACTGCTGCCCGGTATGCGAGAAGATCGGCTGCGAGTACGGGGGAGAAGTCTACGAGCTGGGGCAACACTTTAAGGGTATGCTGGAGGGTTTCTATGTGGACGATGCTTTGCAGGGCCAGGGCATTTATACTTACGAGGATGGAGGAGCATTACATGGGACTTATGTAGATGGCGAGCTCAATGGACCTGCTCAAGAGTTCAATCCAGATGGTCAACTAGTCTTCAGGGGCCAATACAAGGACAACATTCGCTGTGGCATGTGCTGGGTCTACTACCCTTCATGTTGGAGGCAGTGTGGCAGTTTTGGGGGGTCGACTCTTTGTGTCCGGTGGCTATGACAACACCTTTGAGCTATCTGACGTGGTTGAGGTCTACGACCCCTCTACTCGATCTTGGACGCCAGCTGGTCGGCTCCCCCAGCCCACCTTCTGGCATGGAAGTGTTAGCATATTCCGACAGTTCATGCCTCTTGTTCCAAGCACCTTCGAACCCATCGACGTACCTGAGGCCAACGCCATCCACCTCCACAGACACCACCGCAACCAGGCACTTAACAACCACAACAACAATGTTAATCAGAACCACAACCAAGATGTCAATCAAGTGCATTGAGGGGCACGTGGGGAGAAGAAAATGAACGCGTTACAATGTGCACGGTATGTGTACAAGACGGAGGGTATACGAGGTTTTTACCGGGGCCTGACGGCGTCTTACGCTGGCATCTCGGAGACAATGATCTGCTTCCTCATTTATGAGACGTTGAAGAAGTACCTAGCGCAGAGTCGATTCACCACTCCTGCCACCGACACTGAAAAAGGGGCTTCGGATTTCCTGGGCCTCATGTTTGCAGCTGCATTTGCCAAGGGTTGCGCCTCCTGCATAGCTTATCCACATTGGTGAGAAGTGAGAGAGAGCAAAGAAGAGAGGAGGTGAAGGCCGAAGACTTATTTCTGGAGTCCGAAACATCTTTAGATCAGCAACATTTTGAGATGTCTACTTGTCCTTTCAATGACGTTTTCAACTCCACAGACTCTTCCATGATAAACACTTTCTTGAAAAATGTACAAGTTTTACTGGAGGCTGCCAGTTACATTGAGAGCGCCGAGAGAAAAGATGGAAGCCTGGAGATCTCGTGGGACGGGGACAGTCTGGTGGAGGTGGTCGCGGCCCCGCATCTGAAGGAGCGTCTCTGCGGGCTGTGTGGAAACTACAACGGACACAGGCGAGACGACTCGCTCGGAGGAGACGGACAGTTTAAGTTTGACGTGGATGAGTTTGCTGAATCCTGGCGCGTTGAGGACAACGAGGTGTGTGAGGCTCCCAACMACAAGCCCATGAGCTTCCTCTGTCCCGGCTCAGTCAAAGTGAAGCTCCGCGCGCACAGAACCTGCCAGAAGCTCAAGTCCTGGGAGTTTCAGAGGTGCCATTCTGCTGTAGACTTTACCTCCTTCTACAAG-TCGGAGCCCCATTTTCTCCCACCTCATCATCTCGCTGAAGGGTTTGTGGACAATCAGAGCCTTTGAGCGACAGGCTTACTTTGAGAATCTGTTCTACAAGACCCTCAACACCCACACAGCCACCTGGTTCCTCTACCTGTCGACCCTACGATGGTTTCTCTTCCGCGCCGACATAATCTTCGTGTTCTTTTTCACGTTGACCGCCTGGATTGCGGTAGGAACCAACCGGAGGAAGAGGAGAGTCTTCGTGACAAGATCCGGGCAGATCATGAGCGGGCACTGCAGGAAGCCAAGGAAAAGCTCCGCAAATCCAAAGAGGAGCTGAAGGCTGAGATCCAAACAGAGAAGACCAAGGTAGCTGAGGACTTGAAAAAGAGAGACGGTCCCAAACCACTGCCTCCAGTACCCATGCCCAAACTGGTAGGGGTCAATGATGGTGACCCAGGGGATCCTGACACCAAAGAAAAGAGGGACAAAATCAGAGAGG--CCCAAAACCAAAAGCGGAATTCCTGTCCACGCTGGAGCACTATCAGCTGACGGTCCCAGTGCGGGTGGATGAGAGGGGCCAGTTCATGAGTTACACTGTGAAGCATTACAGGCCCGGTCGGCGGAGACGTGGACTGGACCAGGCTGAGCTGGACCACACTGAGACCAGGCTTTTTTACAAACTCTCCGCCTACGGCAAGCACTTTCACCTGAATCTGACACTCAACCCCAATCTGGTTTCTAAACATTTCACAGTAGAGTACTGGGGCAAAGACGGACTAGACTGGCAACATTCAGTGGTCGAGAACTGCCACTATGTTGGATATCTACTGGATCAATATAGCACTACAAAAGTGGCATTGAGCAACTGCAAAGGCTTGGGCAGGTGAAGGACGATCTGCTGGTGAAGATCGCGTCCCGGAGACAGAACGTCACCGAGATCAACATCTCGGACTGCAGGAACGTTCAGGATCACGGCGTCTGCTCTCTGGCGGCGAACTGTCCCGGGCTGATCAAGTACACGGCGTACCGCTGTAAGCAGCTGAGCGACGTGTCCCTGTGCGCCGCGGCCGTGCACTGCCCGCTCCTGCAGAAAGTGCACGTGGGGAACCAGGACAAGCTCACCGACCACGCGCTCAGACTAAGAGGAATTGGAGCGTTTGGAAAGGGAATTTGCCATCCAGTCTCAGATAACTGAGGCGGCGCGGCGGTTAGCATCGGATCCTCATATCAGCAGCAAGAAGCTGAAGAAACAGAGGAAGACGTCATATCTGAATGCTCTGAAGAAGCTGCAAGACATCGAGAACGGCATTAACGAGCACCGCGTTCGCTCCGGGAAGAAACCCACGCAACGTGCCTCTCTCATCATAGAGGGGAGCTGAATGACTTCATTATTCAGCTGGATGAGGAGGTGGAGGGCATGCAAAGCACAATTCTGGTTCTTCAGCAGCAGTTGAGGGAGACCAGGCAGCAGATGACTCAGAATAACCAAACCCCAGGCACTTCAAGTGGAGCTGGTCCGAGCAGAACTTCCCCTTCAACGGCCTCCGAACCTTCCATTCAAAGTGAACCTATGAACACCTCAAGCTCAAGTGTGGGGAAAGACTGCGGAAGGGTGTCCAATGGACCCGCCAATGGGAACTCGTCTCAGAGGGGAGTGTCCGGTTCCAGTCTGTATAGGGAAGCAAGCAGTGCAGATGAAGATTACCCACCATCGCCCTCTGTCTCCAGCCCCACCCATGGTGGCATGTCAAAACTCTCCAACCACTCGGAAGATGCTGTGAGCCAGAGGGGCGGAGAAGGGTACGTGACTCAGCTAAGTGCAGGCTATGAGAGCGTGGACTCACCTACAGGCAGTGAGACATCAGTGACCCAGCACTCGAATGATACAGACTCCAATGCTGACTCCCATGAGGCCGCTGCTGTCTCCAAAGGCAGCAGGACTGCGGGTATGCGGCACAGCACTCAGAATGGCCTGGACTCATCTGCAGCAACAGTTGCCA---------CCAATGCCTCCACAGGGTCTGTTTTGTA---------GAATCCAGCGAGATACAGAAGAAGAAGCTTTGTGAAGCCATTCGCACAGAGGACATCGCTAAGCTGATGAAGATCCTCCAGCCACAAGATGTTGACTTGCTCTTGGAGGGTGGCAGCAACCTGCTCCACTTCGCCGTGATTCTGGCCAATGAGGAAGCAGTGAAGTTTCTGCTGCTTAGCAACTGCAACCCTAACTTGCCCAATTCTCAAGGAGCCACACCCCTCCACCTGGCAGCCGAGAAGCGGCTGAAGGGAGTGTCCGAGATTCTCCTGAGCCGCAAGACGACGAACGTCAACGCCAAGGACGAGGACCAGTACACACCCCTGCACTTCGCAGCCCAGAACGGCGACGAGGCCCTGACACGTTTACTCCTAGACCGCTCCGCTTCCATCAACGAAGTAGACTCTCAGGGACGCACGCCGACGCATATCGCCTGCCACCACGGACAAGAGAACGTGGTGAGGGTCTTGCTCAGTCGTGGCGCTGATGTCCACGTCAAAGGCAAAGACGACTGGACGGCACTACACCTGGCTGCCTGGAAAGGCCATTTGGGAATTGTGAAGCTCCTGGTGAAGCAGGCCGGTGCCGATGTTGACGGTCAGACGTCGGACGGGCGCACTCCGCTCCATCTGGCGTCTCAGAGAGGCCAGTACCGCGTGGCACGGATCCTGGTGGAGCTCGGCGCTAACGTGCACCTGACCTCCGACGGCCTCCACAGTCCTCTTCACGTGGCCGCGGAAACGGGCCACACCAGCACCTCGAGACTGCTTGTGAAACACGGCGCGGATATTCACGGCCGGACGGCCGTCGGCTGCACCGCCTTGCACCTGGCATCCCAGAGAGGCCACCTCCCGACGGTTAAAATGCTTCTGGCGGAGGGTGCCGAGCCCGAGAGCGCCGACAACGGCCTTCGCACGGCATGTCACCTGGCCGCCGAGAACGGCCACTGCGAGGTCCTCCGAGAGCTTCTGCAGAGGTTCCCCGACGTCGCTAATGCTCAGGACAGAACTGGATTCACTCCACTTCACCTGGCTGTACGCGGCGGCCACAAAGATGCCATCTGCGTTCTCCTGGAGCGCGGTGCCGACGCAGCACCG------------TTTGCCAGAGAGCGCTCGTTTGACTACACGTCGGAATCGGAGCCGGAGAGTCCGAATCCTCTCACCCCGACGAAACTGGAGAGGAAAGTGGTCATTCTGAAACTCACCAACCACAAAAACGTTGACGGCACACTGACACCCGTGGACTCGTTGTGTGAATCGGCACCTTGTTGGGTCATTGAGCAGTTTCTTGAGCGCTACAATGACCTCTTGACCCTTGACGATCTTGAGAACCTCACAAGTGATCAGTCGGAGGATCCCATGCAGACCTTCAGCTCTGGGCTAAAGGTTGCAGAATATCCCAAGTGGATTGACATACCTTTGCAGAGCGAGAATGCCTGGCTCCGCCTCTTGAGGGGGGCTTTGGCCAATCAGAAGCGAGCTCCACCGGACCGGTTGAGGAGGGGATGGAATCGAGGCTGTTTTGGCCTGAAACTGGACCGGATCGGCTCTATGAGCGGCCTCGGCTGCTAACTGCTAATGTTCGCCATCACCCACATCCTCTACTCTTCGGCCTTTGGGATGAAGCCCATCAACTCGAGAGCAGGTCTGGTCATCGCTGTCATCTCAGGCCTCAGCTACACCCTTCTTTACCCCTACCTCTCTGGTCCCTTTACCTACCTGGTGGCCGTTTACATCGCTCTCATCGGCTTCATGGGCTGGAGGGCCATTGCTGGAGTCCAGCTCACCAATGACCTGTGGACGTGGACGAAGCTGTCGGCCTGCCTCGGAGCCGTCCTCTTCATGGTATCCGACCTCACCATTGCCGTCAACAAGTTCTGCTTCCCTGTGCCCCACTCTCGAGCCATCATAATGGCGACCTACTACGCAGCACAGATGTTGATCGCACTGTCGGCAGTGGAATGTCAAGATGCCGACGCGTCTCGGAAAAGAGCCTGAGAGTCAACAAGGAAGAAGATTTCCGAATTCCTTTTCTCAGCCATCAGCAGCTTCCTGCTGGTATTTTACCCATGGTGCCTGAGGTGGCACAGGCGGTGGGTGCCAACCAGGGACCCCATGCAAAGGACTACAGTCGTACAGCTGCCCCCAACCCAGCCATGGCTACAGTAACGGCCATGATTGCCAACGAGCTGCTGTACGCTGGCACGTCCCCGACCGCAGAGGGTATACTAAAGACCAAAAACAGCTTGGCACACAGACCCCACGGACCCCTTACCAGACCATCCGAACAGCTTAGCTACCTGGCCACTGTACAGGGATTACAGGTTCTTTGAGTACATCTACTTGTTCAAGAGTGGAGTGCTTTTCCAGATTGAGGAAGTTACCAAGCAGTGTGCAAAGATTGCTTTGACTGAAGCCTGGGACCCTTATGATATACCCCTGAACTCCACATATGAGGACCAGTACTTCATTGGAGGACCTGGAGACTTGATCGAAGTTCAAGAATGGTCTGATCGAAAACCGGCCCGCAAAAGGCACAACTGTTCCAAAGTCAAGGCATTTCTGAACTACAGACTGGGTCAGTACATTACAAACGTTACCCGGGCAGCAGAAGTCTGTAGCGACTTCCTGTGTCAGTCCAACGGTCGCTGTGTCCGTCGAGACCCCCTGGCACCACACTACCTGCACCTGAGCCGCGGCAGCTATCGGATCCTGTCCAACCGAAACGGCACCTTCACCGTGACCGGATGGCACTCTCAGCGCGAGCTCCAGCTGCTCGCCGAAAGGTTCCACTGTCACTGTTACCAGGGGTACGAGGGAGACCGCTGCGATAGCATAGAGCCCGAGGAGACCGACGA---TATGTGGTCATTGCCCTTAGTACGTCACACTGACGTTCCACAGAGAGTGACTGAGAACTTCATTTTGTCTGGTTATCGCTTCCCTAACTACAGCCTCAGGCAGTGTCTAGCCTCTGCTTTTTGTCCCACCAATGAGACTGGAAACTTCTGGACACACTTTCTCCCCATCTTTGTGTTCGCCTTCCACTTTTTGGAGGTGTTCACGTGGGAAGGAGCGCCAGAACCTAGCAGTCCTTTTTTCTACCCCTTCTGGAACTACTTCCTGGGGGTGTTGTACCTGCTGCTAGCCAGCAGTCTGGCTCATCTTCTCAACTCTATGTCACTCATCATTCGTGAAATCTGTTTCTTCGTAGACTACGGAACTATCAGTGCGTATACGGTGGGTTCCTCGCTGGCATATTACTACTACATCCATCCTCAAGCAGGGCTGCGCTCTATCCAGGATCTGCAGACGGTTCAGACGATTAAGATTCTGCGATATGAGAAGAAAGTGGCGGTGATGTTCCTGATGATGATTTCTTGTTTCCTGGTGTGTTGGACACCCTATGCGGTGGTCTCCATGCTGGAGGCCTTTGGCAAGAAGAGTATCGTCTCCCCCACGGTAGCCATCATTCCCTCTCTCTTCGCCAAATCCAGCACTGCCTACAACCCCGTCATCTACGCCTTCATGAGCAGAAACCTGCTCTCACCGCAGTACTTTACGACCTGAGCAGGCAGATCCCACAGCTGAAGAAGGACATTCAGGATGGTCTGCTAAAGATGCTTTCACTTGTGCTCATGCATAAGCCTCTGCGTCACCCAGGTATGCCCAAGGGCCTGGCATACCAGTTAGCATCACCCAGCCTGACCAACATCCCTGAAGCTAGTGATGTGGGCAGCATCACCCTGGCACTGCGTACTCTTGGCAGCTTTGAATTCGAAGGGGGGAAAAGCAGAGGATGCTAGTAGCTGGCGTATTGTTTTGGGTAAGCATCAACTGAAAAGATCAGAGTCCGCGGAGCGTACTTTCCCAGTGAAGAGGATCTACAGGCATGAGCACTTCCGTTATCCAGCCCACAGTGAGCTAGACTATGACATCGCATTGGTTAAAGCTGGCACGGACATCCCGACCACTAACTTCATCCGCTATGCCTGCCTGCCGCGCAAGCAGATCGACCTTAAACCAGGGCACTACTGCTGGGTGACTGGCTGGGGGGACACACGAGGACGTGATGCAGCAGGCCACGAACGCTATCCTGCGCGGCGGGACGATCATCGCGCCCTCGGTCTCCGCTAAGACCATCGCAGAGCAGCAGGCGGAGAAGATCAACGCTAAGCTGAACTACACGCCGGTGGAGAAGCTGGAGGAGGAGCGGCAGGCCAACGACAACAGCGAGACCGTCAAGAGATACGAGGAGGAGCTGGAGATCAACGACTTCCCTCAGATCGCCACACAGATAGCAGTGCTGATCGCTAAAGTGGCACGCCTGGACTGTCCTCGGCAGTGGCCCGAGCTGATCCCTATTCTGCTGGAATCTGTGAAGATTCAGGACAGTCTTCAGCAGCACAGAGCCCTGCTCACATTCTATCACGTCACAAAGACTCTGGCCTCCAAACGCCTCGCCACCGATAGGAGACTCTTTCAGGATGGCATTTCAACAAAACGGGACCTCGTCCAAAATGCTCAAACACCACGACGAAACTTCCAGCCATCATTCAGCTTTAAATGGGAACGGAGAAATCAAGAGCAATC------AGGCCGAGCGATTCACATTTACCCCCGAACCGACACTTGAAGATATCCGCCAAATGCAGGCTGAGTTCACGGACGAAAGGAACTGGAACCAGTTCCACCAGCCGAGGAACCTACTGCTTGCGCTGGTCGGAGAGGTCGGGGAAGTGTCGGAGCTGTTCCAGTGGCGCGGGGAGGTGGCGGAAGGTCTACCGGACTGGACCGAGCCGGAGCGTGAACATCTGGCTCAGGAACTCAGCGACGTATTGATCTATCTGGTTGAACTGGCCGAGAAATGCCACGTTGATTTACCTCAAGCTGTTCTGCGCAAAATGGCTCTCAATCGACTCAAGTACCCGGCCAGCAAAGTTCATGGATCAGCCAAGAAATACACGGAATACAAGGA---CTGATAGGACTCTGTTACATTCACTATCGTTCAGGCTCCTCGTCACGGGACCATCGAGCGCACAAGTAATGGTCAACATTACCGTCAGACTAACATCTTCACTATGGACGACATCTATCAGAATCGGATCAGTTACAACCATGATGGCAGCAACTCTCTCAAAGACCGATTCACCTTCACTGTCGGTGATGGCACCAACATGTTCTTTATCATCGAAGAGGGTGGAAAAGAGGTTCTCGTGAAACTCTTGACATTCCACGCCTACCCGACCCGTCTACGGTCTACCCCTCGGCCCACCGCCGCAAACCCCCTCCTCCGATTCCCGTGCCCGAGCCGGACAGCCACACGGGAACGCTGGAGCGTCCCAAAACCCTGGAGTTCGCTCCCCGCCCTCGACCCACCCCAGCTCGGGCACGTCCGGACCCGTGGAAACTCTCGTCCCGGTCACAGACGCTCAGCTCATCTCCAGGGAGCAGCTGTGACAGTCCGCTGGGCTCGGGTGACAGTGGAGTGAGCGCCGCCCGTCAGAGCCTTCTGGACATGGACATGGAGGGCCAGAGCCAGGACAGCACCGTTCCCCTGTGCGGAAAACGCCCGCAAGCCACTCTATGCGCTCAAAATTTCTCATAGATATTTATCAAGATAGTGGCCAAGTTTTATTCAAGATGTGCCCTGGTCTGAAGGACGTTCCATGTGATCGGCCTGTGCACATGGGACAGTCTGAGGAGCCCCGCTGTCCTCTGCACCTGTCTCTGCCTCCACCCATGTACCAGCCCGAGCAGGAGTCTCTTGCCCCGGAGCAGTTGGCGTCTGCGCCCACAGACATGTACCTCAGTGCTGCAGAGCTCCAGCCAACAGAAAATCTACCTCTGGAATTCAGTGATGGATGAGACTACCCAGCTCTGTCCTTGTGTCGGTCTCGTTGTTTACTGCCGAGACGACGGCGGCTCTGTATCTGAGCAGCACTTACCGCTCCGCGGGTGATCAGATTTGGCAGTGTTTCACGCTCCTCTTCACGCTTGTGCCATCCGTGCTTGTGCAGCTCACACTTATCTTTATTCACAGAGACCTGAGCAGAGACAGACCTCTAGTACTGCTGCTTCATATATTACAACTAGGACCGATAATAAACGTATACTGGAACTCCAAGTTTCGTAGAAATGAGTTTTCTGTGTTGGAGCTCTTTGAGGGAGCAGAGCTTTATAACAGCACAGTATTCAGCTCCCTGGACAGACCACATCCACCTCAGGTGCTGCAGCAGTCGTATATCTTTCCTGCTCCCATAAGCACTTTGGAGGCCACACTTACAGAAAAAGGCATCACCAGCCGACACCTCCTTGGTCATGTGACTGCTGAGGAAGAGGCCCGCAAGGCTCACCAGCTGTGGCTCTCCGTAGAGGCTCTGAACTTCACGCTGAGGTCCGCCGGCGCCGACTCCCCCACCGAGCCTCTAGAGGGCGCTGTGCTCGCCATCAAAGAAACCTGCGCGCAAAACGAGTTCGCCCAGGCGTTAGCCACCGCCATTCCCGAAGAGTCTCTGAGCCGAGGCGTCTACAGCGAAGCTAGCCTCCGCGCGCGCTTCTACGACATCCGCCGGCTCGCGCGCCGCGTGGCGCTCATCGACGAGACCCGCAACAGTCTTTACCAGTACTTCCTGTCCTACCTGCAGTCCGTCCTTCTGTTCGAGAGGGTGGAGGAAGCGCCGCCGGCCAAACTAGCGGCCGAGGATCTCGACACGTTCAAGCTGCTCGCCTACGCCACGTACAGCATCGAGCGCGGAGACCTGGAACTAGCCGCCAAGTTCATCAACCAGCTACGCGGCGAGTCGCAGCGCGTGGCGCAGGACTGGCTCAAAGAAGCCCGGCTCACTTTAGAAACCAAGCAGGTGGTCAGCCTGCTCTCGGCGTATGCTAACGCCGTGGGGTTGGGCACCACGCAGGCGCCTTAGCCCGTGAAGATCCTGGGAGAGAAGCTGGTGGATCTGGAGCTGAGCCACAACACTGTGTCTGAAGTGCTGCGGATCTTTCTGGAAGCCCATGGCTTTGACTTGGAGGCGTGTAACAGTCTCCGCACCAAGAGCTTCCAGACCCTCAAAACCGACGTCAAAGCCTCCATACTGGCCTTCCTGGTGGAGGAACTCAACAGCAGCAACATAGTCACCAGGCCAGGAGCACTGGACCGTTGTGTGATGGGAATAACAGCGGTGGAGATCTTGAACGCGTGTGACGAGGTGGTCCCGGCGGCTATGGACTCCCTCAATCACCCAGCGGTGAACCTGAAGCAGGCCATGACCCGCCGCAGTCTGGCTGCACTCAAGAACATGGCCCAACACAAGCTGCAGACACTCGCCACCAACCTGCTCGCCGCAGACAACGCTGACAATTTCCTGTTGTCTCTACCCCAGTTTAACGAGAGCATGTTCTCGTACGCCAGCGCCCCCTGGCCTCAGCCCTCCCACAACTACCTGTCCTTCATGGAGTTTGAGGTGACCTTCCAGCCGACCAATCCCGACGGCACGCTCCTCTACACCGATGATGCCGCCAGCCGGGACTTCCTGTCAGTCAGCCTGGTGGACGGATTTGTGGAGTTTCGCTTCGACTGCGGCTCGGGTGCCAGTGTTATCAGGATTCACCATGCGCCTGTCTCCTTTCCTGGCTGTTTTCCGGCCTGCTCTGCCCCTCATCCTGGGCCTCTCTTTGGGCTGTAGCCTCAGTCTCCTGATGGTGTCCTGGACACAGGGGGAAACCGATGAGGCTTGTGGAGATGAACTGGGAAATGGGAGACTCTTACACAATGGTCATATCAGGGATCTCCAGGATGGCCAAGATGGGG------ATGGGAATGAGGACTTCCAGCCTCGCATTGTGCCCTATCACAAGGACCCCAACAAACCACACAAGAAAGTTCTCACATGAGCTCTGCGCTATGGAGCCAGGAGAAGCCTGCTGGCAGTTTCCGGGACGACTGGCGTTTCTATATCGTGGTGAAGGAGTGCACCGTGGAAAAGCCGGGTCAGAAGACTCAGCGCATCCCACGTGGCAGCCTTGGTCAGGCCTGCCAGGAACGTAACAGCCTCGGTCGCACGATCCCTCCCAGCAAGGGTAAGCGCAGCCTACGCATTCTGGACCAGACCAATGTGGTGGTGAGCGTGGATGAACGGGACGTGATGGAGCTGGAGGAGAAGCTGGCGGAGCTGCTGTTCCCCATCACCAACTGCGAAGAGCGTTACAGTCTGCTGTGCAACAGAGCGCGCCTGGACAGGGCCCATGACATCAACTGTGGATCAAAAGTCAGAGTGCAGTTGAGGTCTGGGGACGAGCCCCTTCCAGGAGTGGTCCGCTTTAAAGGAGCTCTGCTGCCTGACCGGGCGCTGAGTGGTATCTGGTTTGGTGTTGAGTTACT----TATGCGTTTGTTCGCGATCCCAGTGTTCCTGTTGATGGTGTTTGGAGG---TGCTGACGCGTGGGGTCCCGGGGGTAAATACGCCGTCAACTGCCCGGACAGATGCTCCACCGCGCAGTGCGGCTCGACGCAGCGCTGCAGGCGAACGGTGCTGGATGACTGCGGGTGCTGTCAGGTCTGTGCTGCGGGACGGGGAGAACACTGCTACCGCACCGTGTCAGGGATGCACGGCGTCAAGTGCGGACCGGGACTCTTCTGTGACTTCTACAAGGACGAGGATGATTATGGAGATGAATATGGCATCTGTAAAGATGGGGAACCAGCTGGCTGGAATTGCTCCATCGCAGATACTTTCAGTGGACAGTTATTTCTCTGACATCCATGATTATGAATATGACAAAAGTCTGGGGAGCACACGTTTTTTCAAAGTGGCCCGGGCGAAACATAGAGAAGGATTGGTTGTGGTTAAGGTCTTTGCAATCCAGGACCCCTCTCTGCCCCTGACCAGCTACAAGCAAGAACTGGAGGAGCTGAAAATCAGACTGCACTCCTGTCAGAACTGTCTGCCCTTTCAAAAAGCCACACTTACTGAGAAAGCAGCCATACTATTTCGGCAGTATGTCCGGGATAACTTGTATGACCGTATCAGCACACGGCCGTTTCTCAACAACGTGGAGAAGAAGTGGATTGCCTTCCAGATCCTCAATGCCGTGGACCAGGCCCATAAATCTGGTGTGCGTCACGGTGACATTAAAACAGAGAATGTTATGGTGACAAGCTGGAACTGGGTGCTTCTCACAGACTTTGCTAGTTTTAAACCCACATACTTGCCTGAGGACAACCCTGCAGATTTCAACTACTTCTTCGACACGTCCAGGAGGAGAACGTGCTACATTGCTCCAGAGAGATTCGTGGATGGCAGTATGTTTGCCACCGAAAGTGACCAGACAACACCGCTTGTGGATCTCTCTAGCAATAGCCAACGGACCAGGGGAGAACTCAAGCAACCCATGGACATCTTCTCAGCTGGTGTTAATGGATATGTTTGATCAGGAAGAGGAGATGGGGCTGGTGTCTCAGAGTGTAGAGGAGGTGTCTTCCTCTGGTGTGCTCACATATGACGATCTTGTGCGCCTGGAGATCGCTGAGGAACGTCAGTATCTGCGGGAACTCGATCTCATCATCAAAGTATTCCGCCAAGCCTTTATGTCCAATAGCAAACTCTTCTCCTCTCAGGTGAAAGAATTCTACCGCTCGTGTATGAACATGAAGGAGATCGACCGTCTGGGGGCGGGGCCTATGACTGAGGTGATTGACAGCTGTGGTGGGTGGGACCTGTCTGGAGCTCCGCCCAGAGGGGCGGGGTGGGACAGTAGCTCCGCCCCCGTGAGCCCGGATTTTAATGAGATGCTGTACAAGACTCAGGGATTATACAGCACATCTGTGTTCTTCTCGCTCACCGTCAGCGTAGACGATAAAAACTCGTCACGCAACGCCATACGGATGTGCGTGGAGAGCGATGGATGTGAAATCGAGGGGTGCA---GCAGTTCGGATGTGGTGCACACGCTGTCTGGAAGCATGAGTCCCACTCTTAAATCC---AGTACAGATCTGCATCCCTGCAAACCTGGGCAAAAATTCCGTGCCGCATTACTCCGATGCCGGACTCCGCTTGTTGCCGCCGGGATTCTGAGTTTTGGAAATGTGCTCAATTACATGGACAGATACACCGTAGCATTGTGCAACTGATCGGTGCGTTGTTAGCCATCTGCTGCATGATATTCCTGGGTTTTGCTGATGATGTTCTGAACCTTCGATGGAGACACAAGCTACTGCTGCCCACTATGGCCTCCCTGCCTCTACTCATGGTCTACTTTACTAACTTTGGCAACACTGTGATTGTTGTGCCCAAACCTTTCCGTGTCCTGCTGGGGATGCATCTGGACTTGGGGGAAATCAAGCAGAAGCAGCGTATGCAGGAAGAGCTCCGGTCTCGCTCACAGGCGCTGCCGCTCCCTGACGTGGTGCCGGATGGCGAAGCCCATCACGCTCAAAACGGCCACCTGCCCCTGAACGGGCACCTGCCCCCGGGTGCGGCACACCCGCCCGACCTCCAGCAGGTCAACCGTAACCATGGACTCCTGGGTGGAGCGCTCGCGAATTTGTTCGTCATTGTAGGCTTCGCCGCTTTCGCCTACACAGTCAAGTATGTTCTGCGGAGCATCGCGCAGGAATGGGTGATCTACCAGCCCATTCCTTCAGAGGAGCAGGCGTCCCGCTCTGAGAAGCTGGACCCGCGGCCGTACCTGCGTGTGCTGCAGGGCATTGACCAGCGCTACCCCCCGGAGGAGAGAGGTGACCTGCTGCTGTTCCTTAGCGGAGTGGCTGAGATTTCCACCATTCAGGAGGCCTGCCAGGCGTACGCCACACACACACAGCGCTGGATCGTCCTCCCTCTGCACAGCACGCTCTCATTGGCTCAGCAGGATAAGGTGTGATGCACCAGGTAAAGAACCTAGCTGAATCCGAGGTGTTCCTCACCAGCCCCCCGAAAGCGTGCACCAGCGGCACAGCTAGTCTTTGCACCACCACCATCACCACGGCAACCACTACAGCTGCCTCCAACGTCACACCCGACTTGGGCTCCCCCAGTTTCCAGCACAGCATGGACGATTCGCTGGACCTCAGTCCTCAAGCATGTGGGTGGTAGAGAAGATCAGAGTGTCCGTCGAAAGGACCAACTTGCCACTTTCCGTAACGGAATACAGCTTCAAAATCGGAGACATCATGTTCGGAGACAAGTCATCCATTGAGAAAGCCAAGAAAGTCTTGCTGTGTCCAAACATCATTACCCCGGACACCATCCCAGAGTTCTGCAT-CCCC------CCCAAGATCTCAAGCCCAGTGGAGGCCAAGAGTATCGAGCAGGGGAGGCCGACTCCATGCATCCGAGTGTCTCCATGTGAGAAGGGAAGTCCAAAGAGAGAAGTCAATCCCCGAGAGCTACACAATAACCACATCATCCAGGTGGAGAGTGTTGACGATGGACCATATGACAATGGCTGTAGTGATGAGGAAACCACCAATGCTGATCCTCAAAGCCAGGCTGCACTTTCCCTGCCTCACTTAGCCAAAGCTCAAACCTGCTATGGCTTCTGCACCTTGCTGGAAAGTCCCCACACCAGAAGAAAGGAGTCCCTCTTCCACAGTGACCCCAACTCCAGTGGAATCCCCTTGGTTCTTCCCCGGAGTAGATCGAACACTTGCTCCAAATCTTCCATGCCATCTTCCCCCCTCCTGCCATCTTCAAGCTCCCATTCTTCCTTTAGCCTGAATGCTCTTACTTCCAGACTTTCTCCAAAAGGCTTCACCCTGCACCGACAGGGAACTCTGGATAGCGATACCACCTCCTCGGCAGAATCCTCCCCCTTCAGTTCTCCTCTATTGAACAGATGCCCACCAAAGTCTTCTCTCCTCAAAGCACTTAGCCATGAGAAAATCCTCTACCGCAACCTCCGGAAGGCTGCCATGTCCAGAAACAATTCCTTATCGACGGACGAGAGCAGCTCCACGGACAACAGCCCCAACATCATGAGGAGAGCATCTGATGGCCTTGTAGAACCTCTCCATTGTGGTTTCAGCTTGGCACCCCCGGCTATCTTCCCCATGGACTTGGTTCTGCACCGGGAGAGGGCGATGAAAGAGAATTTGGTGCCTGTTGGAAGGGATGGGACCTTGCGGTTGTCCGCAGAGTACTGCCCTGAAAACCAGAGACTGCGTGTCCGCCTCATTAGCGCAGAAGGCCTGTATGCTCTGTCGGTGGACCCTAAAAGCATTAACTGCAGCGTTAGCCTCTCTCTCATACCCGGAAAAGTCCAGAAACAGCGCAGCACGGTCATCAGGAAGAGCCGCAATCCAATCTTCAATGAGGACTTTTTCTTTGACGGTATATCGGAAGATGATCTCTGCCAGAGGTCGCTTCGATTCAAAGTCGTAAACAAGATGTCCACAATGAAAAGAGACTATATTTTGGGCAACTGTGATCTTCCTCTCACAAGCATTGTCACATTATAAGACACAGCAAACCACATGAGGATATAATGGGAATACAAGGAAAAGCTGTGGACCAAGTCCTTGGGTCTGGTTTGGCTCAAGGCAAAAGTTTCCTTTTGAACAAGTTCTCATCGCTCAACCAGAAAGTGAAGCAGACAAAGACTAATGTCAACATTGGAAACTTCAAGCCCTTGGGGAAACTGGGGAACTTCTCTAAGCCTGAGGTGAAAGTGGACTTCCTCAAGCCAAATTTACATGTGAACCTCTGGAAGTCAGACAGCAGTTTAGAGACCCATGATGGCAATACTGGTTCGGCAGCCCTGAAAGACCTTAAA-GACAAACATTCGGATGAGATTTCCTCTGATTCCGATTCCTACAACTCGGATGAGCTGCCATGCTCGGGCTCTCGGGAAAACGTAGACTATGTGCTTCCTAGCTGTGGAATCGTAGCATCTGCACCACGACTTGGCAGTCGCTCGCAGTCAATTGGCAGCGTCGAGCTTGCTGTACCCTCTGTCATTCGAGTCACTGGCTGTGATAATAAGACTGCGGATAGCTTGTCAGTTGGCCCAGATGGCCAGTCTCCTGGGACAGCCTCGGAGGCAGAGGAAGCCATTCTGATTGACTTCGGGACACCTATTGATGCTTACTGCCAGCAGTTTGTCCAGGATGCTAAGATCAAACCAATAGAGGTGTTCGAGGAAGTGGCTCCAGCACCCAAACCGCAAGCACCTCAAGCCCCTACAGCTCTTGACACAAGAATGGGGACTTCGAAT---TACCAACAGCAACTCCCTCGCCCATCTCAACTTGAGGTGGAGACCTCCGTCCAAGGGGCAAATCTACTGACTGTCCAGCCTGCAGGCTCAGCCACATCATGCGGGTCACAAAAGAGTTTGGAAGGCATCACAGGACCCTCGCCGGCAGACAGCAACGGAAGCCGCGTGGTGTCACCCTTTGCGAAGATCAGAAGCTCCATGGTGCAGGTGGCTAGTTTTACCCAGGCCGGACTTACCCAAGGCATCAACTTTGCTGTAGCTAAGGTGCAGAAAAGCCCAGAGACAGATGCTGTCAACGAAACCCAAGAGAACGAATTGCGAGCGATGTTTACACAGTGCCAGACCAGGATCATTCAGATATAGTCTCGTATAACCACTCGGCTCCAGCAGTACAGAGCGAAAGCAGAGCTGTCTCGAAACACTCGACCGCAGGCGTGGGTGCCCCGAGAGAAGCTTCCCCGACCGCTCACTTCTAGTGCGTCGGCCATTCGTAAGCTGATGCGTAAAGCCGAGCTCATGGGTATCAGCACAGACATCTTCCCCGTGGACACATCTGATACCAGCGCAAGCATAGATGGACGGCGTAAACATAAGCAGCCTGCCCTCTCGGCAGACTTTGTTAACTACTACCTAGGGTAGACTGGATGTTTGACTACCAGGGCATGGTGGTGCTGGCAGCAAACCAAGTGTGGTGGACCTGGGAGGTGGAAGACGTCTTCAAAAGGATGTATCATGGCGAAAAGCAGGCATTGAAACAGTATGCAAAGAAAATGCACCAGCAGATCAATGACTTGGTGAGGCGCATCACGCAACCTTTAAATAAGAATGACAGACGGAAAATCAACACTGTCCTTATCATTGATGTCCATGCTAGGGACATTGTGGATGCTTTTGTCAGAGATAGGGACAGCCCTCATCTGGAACAACCGGAGGTGTTTCTACTTTTGCAGACCGTCATTAACATCCTGTTACCTCCACGCATCATCAGCACCTCCCGCAGTAAGAACTTTGTTCTGGACGCATCCCCTGCCCACTGCTCCACCCCAGGGGACACTGGGAAAGACCTGCGTAGAGAGGGATTGGCTGAATCCACCAGCCAGGCAGCTTATCTTTATGCATACGCGGCGGCTGGTGAAGCGATCGGTCATTGGGAGCCGCGTGTACGCGCCGGGTTTAACGGGAGACGCGGCTCCGCTCTCGGGAGTGATCCAGGCTGTCAAACAAGACAACAGAGATGCTTCAACCGGCCATCGGCGTAACGTGTATACGGTGCTCATGCAAGACGGGAGCTTGAAAGAGTACTCGGAGGAAGAGATTGCACAGATGACTGCGAAAGCACCGCTGAAGTCGAGCTTGAATGTGGAGCTCAGGGTCAGTGCAGGGTGTGCTGAAAGCCCTAAAGCACGCCGCGGGGAAAGGACACATCCAGCTCAGCCGCTGGCTGCAAAAGACCCCTGACTCACTGGACTGCGACAAGATCGACATCTTGATCTGTAACGTCTTTGACGAGAGAGCCAACGGTGGGAAATCGGAGGCAGAGCCGACGGGACTGACCGAGACCGGTGCGCCCTTCACCTCCGAGTTCAGGCATCCGTGTTGCATTACCACCTGTTGCTTTAAAAGTGCCCTGTTGGCGTGCATCCTGACAGCCGTGTGCTTTTCATCGGTCGCTCTCGTGCGCCAGTACCTGAAGGATGTCTTGTTGTGGGTGGAGAGTTTGGACAGTTTCGTGGGCGCCTTGCTGTTCATTGTCGGCTTGATCACGGTGTCTTTCCCCTGCGGCTGGGGTTACATCGTGCTGAACGTGGCCGCGGGGTATTTATACGGGTTTGTGTTGGGGATGGGACTGGTCATGGTTGGGGTTTTGATCGGGACTTTCATAGCTCATGTGGTGTGTAAGCGATTGCTGACGAACTGGGTTCTGAGTAAGATCGGGAGCAGTGAACAGCTGAGTGCTGTTATTCGGGTGGTGGAGGGGGGAAGTGGACTCAAAGTTGTGGCCTTAGCGAGACTCACTCCGATTCCTTTCGGTCTCCAGAACGCGGTCTTCTCGGTAAGTCGCATTAGTCTCACTTCTGACCATCTGCCCTGACGAGGAGACATGCAAGGATAACTGCCTCAAATACCCAGAATGCCGGGATACAAACACCTTCAGCGAATTCCTATTGGACCTGTTTAAGCTGACCATTGGCATTGGAGAGCTGGACAACATGTTAAAAGGCGCACAGTATCCCGTTGTCTTCCTCATTCTCCTGGTCACCTACATCATTCTCACCTTCGTCCTGCTACTCAACATGTTAATCGCTTTGATGGGGGAGACAGTCGGACAGGTGTCCAAAGAGAGCAAGAAGATCTGGAAACTGCATCTCAGTGCTAACTGGCATCATTAAGATAAGTCTGAAGACATTCCTTGAATGTGTCCGTCTCCGTACGTTTGGCAGATACGGACTGCAGCAAATCCAGGTGGACTGCCACTACTTACAGATGTACCTGTGGCGATTTGTGTCGGATGAGAACTTGGTGCACTTTCTGTTGGATGAGATTGTGGGTAGTGCCGCCCATCGTTGCTTAGACCCGTCTCCAATGGAGCAAAGTGTCATTGAGGTCATCTGTGAGAGGGGGTAGAACGTAAGTCCTGCAAGGAATGTTTGTGTTCTGCCCCTCCACCCAAAATCAGTGACCTGATGGACGACGAAGACCTTCTGTACACCCTGAGGCTGAAGCTGGATCCAACTCACTGCACTGTGAAAAACTGGAAGAACTTTGCAAGCCGCTGGGGGATGAGCTACGATGAGCTCACGCTTCTAGAGCAGCGCACGCACGGCGCCACCTACCAGAGTCCCACTCAAGAGTTCCTCCTGCGCTACAACCAGAAACCTGTCACGGAGCTCACCGAACTTTGCCAGATTTACCAGCGCATCGATGTGCTCCGATTGCTCCAGAGGTGGTTGGAGAACGACTGGCCCTCGCGCTGGCAGAAGGCCCATTAGCGATGGTCGAGACGCTGAGCATCGCCGTCATCGGAGCGCCTGGAGTCGGGAAAACTTCTATCATCCGTCAATTTATTTACAATGACTTCTCTGAGACTTACAATCCAACCCATGCGAGATACGTGTACAGACCCTCGGCCATTCTTAACGGTGTTATGTACGACCTGAAGATTTTGGATGTCCCGCCAATTTCCTCCTTTCCTTCAAGCCCTAGTCAGGTCAACGGCTGCATGCTGGACCCCTTGCCCCCCGTGGCCGTTCGCAAATCCAGCGCCTCGTCTCCCAGCAACATGATGGAGATGTCTATAGACGAAGGCATCGAGACAGAGGAGCTGGACACTGAGGATGATCATACCCATGTCTTCAACGCCTATCAGATGGCCCGCTTTGGTCAGCGAAGACACACGTTGTCTGAGGTCACCAACCAGCCAGGAATCGTGACCAGTGGATGTCGCATTCGGTGCCCCCTCGATTTTTTTCTGAAAAGGAGGTTGCCAAACATAGCACTAAGGATTCGTGCTGGGTGTTGTTAGGGACGCGCGTGTACGATGTGACCGGGTTCCTCCGAATGCACCCGGGCGGAGAGGCGCTCATTCTCCGCCGGTCCGGAAAGGACATCAGCCGGGAGATTGAAGGACCCCCACACCGGCACTCGGAAAACGCCCGAAGATGGATGGAGCAGTACTACATTGGTGAACTCGACAGAGA---CAGCACAAATGAAGATGCGGAGGTAAGTTAAGT-CCCGAAA-TGGCAACAGAAA----GCTTCCATCCAGGCCAGTGTGAGTGGATCTATAATCCGGGCGATGCCATCTCCACTGTAGCCTGCTCTGAGAAATCCACCGGGAAGATTTTTGTATACGACGGGCGTGGAAGTAATCAACCCCTGCACAAGTTTGAAAAGATGCACAGCGCACCACTCTCTCAGATCCGCCTGAATCCAAAATATCGCGTCATAGTGTCGGCTGATAAAGCGGGAATGTTGGAATACTGGACAGGCCTCCCGAGCGAGTTCAAATTCCCACGGCAGGTGGAGTGGGAGTTCAAGACTGACACGGACTTGTACGAGTTTGCCAAATGCAGAACGTATCCCACCAGCCTGATGTTCTCTCAAGACGGCAAGAAAATGGCCACCATCGCCGTTGACCGCAAAGTGAGGATTTTCCGCTTCCTCACTGGGAAGCTGATGAGAGTCTTTGACGAATCATTAACGCTGACAGGTAATGAACCCCTGTCCATTCTGCCACTGACCTCACAGCCAGACGAAAGGGCAGGCAAGGCACACTACAAGCTATGTGATCGACTCAAACTGGAGAAAAAACAGCGCAGAATGTGCAGACGGGACCCTGGAGTGGCTGAAACTCTCATGGAGGCCATTAGCATGAGTGCCTTGGAGTGCCAGTACCAGTTCCGCTTTGAGAGATGGAACTGCACCTTGGAGGGCCGCTACAGGGCTCACATTTTAAAGAGATGAGCCAGGAGGTGTCCATCCATAGTTGGCCCGGCTCTTATTACATCAACAGTGAGAAACGCTGGGCCAGTGGCGTTCTCTCCTTAACCCGCACCACCCTGCGCTTCACCTCTGAGGAGAAACAAGAGAATCTGACTAGCCTGAGGCTCTCGCGAATCATGGAGATCAAGATGGAGTCCTCCAGCCTAATCTTTAGTGCTCTTACTGTGTTGGAGCAGGGAAACATCAAGCACTGGTTTGGGTCTCTCAGGCCTTGCCGTACTACCGTTTTCCATGTGCTAGTGCACTTCTGGAGAGAACGGCTGCTGTCACCCACAGAGCCACAGGGAGCTGAAGCTCCTCTCAGTAAGGGCCAGGAGCTGATCAGCCTGATGTCTGGAGCTCAACGGAGGTTGGAGGATACTGGAAAAGTCCTGTACCACCAGGGAGAGCAGTTTGACAACATGATTCAGGGCCTGGACAAGATTGAATCAGACCTGAGTGTGGCAGATAAGGGAATATCTCAGATTACTTTTTCCAAAGGGGAGAAGCCATTACAGAGGAGCTGGAAAAGGAGGAAGCGGTTCTCCTGAAACAGGCCCAAGATAAAGGAGAGCCTCTGAACCGACCCTTCCACCCGGCACCGCCCTTCGACTGCCTGTGGTTGTGCCTGTATGCCAAACTGGGCGAGTTGTGCGTAGACCCACGGCCGGCTGTGAGGAAAAGCGCAGGGCAGACCATGTTCTCCACCATTGCTGCTCACGGGACGCTGCTGCAACCACCGACCTGGAACATTGTGGTTTGGCAGGGGTCGAGTGGATGAGCGATAAACTGATGCGATGCTTCGAGGACAAGCGGAACAACCCTTTCCAGTTCCGGCACCTCTCGCTGTGTCACAGCCTGGCCGATCTGTCCCGCGTGCCCAGCCCGAAGGTGGTTCTGTGCAGTCAGCCCGATCTGGAGTCGGGTTTCTCACGGGAGCTCTTCATACAGTGGTGCCAGGACGCCAAGAACTCGGTCATCCTCACCTACAGGACCACACCAGGAACACTGGCCCGCTACCTCATAGATAACCCGGGGGAGAAGAGGATGGACCTGGAGGTCAAAAAGTGGTCATTGTGGATGAGCTAGAAGATAAAGAGTGTCTAGAAGGAGATACCATCGTCTTTAAGTGTCGGATCTGCCCAAGTGACTACACTGACGTGAAATGGTACCTGGATGAGACCTTGCTCTATACTAATGATCT---TAATGAGATCAAGATGATGCCTGGTGGCTACCACACTCTTACCTTTAAACAGCTTGCACGTAAAGACACCGGGACCATCTCCTTCGAGGCTGGGGACAAAAGATCATATGCATCACTATTAGTCAGA---TGATGTCATCACATCCTTCAAAACCAGCTCTACATTTTGGCCAGGTTGTGATTGGTCCACCTGGTTCAGGTAAAACCACTTATTGCCGGGGCATGCAGGAGTTCCTGAGCCACCTTGGACGGAAGGTGGTTGTTGTAAACCTGGATCCTGCCAATGAAACGTTACCTTATCCTTGTGCCGTGGACATTTCCGAGCTCATCACTCTGGATGATGTGATGGACAGTCTAAAACTTGGCCCCAATGGTGGCCTCATCTACTCTATGGAATATTTAGAGGCAAATTTGGACTGGTTAGAGAACAAGCTGAAGCACCACAATGACTGCTACTTCCTTTTTGACTGCCCAGGTCAGGTGGAACTCTACACACATCACAATTCAGTGAAGAATATATTTGCAAAACTGTCGAAGTGGAATTTTAGGGCATGAATAGTGGCGACTTTATTGACACCATAATTTACAATCATACAACCTGCAATGGATGGACCAACAGCACTGAAGGTGCCATCTACCATCTGGGTAACACCATTCTTTTTTTGGGCTATATGGGTGGTAGTACAGCATATGGGGCTCTGTACATCTTCAGTTTTTTGGTTCCCGCTTTCCTCTGTTTGGCTATGTGGGGCTGGCTGACAGTGTGTGGCCTTGATGTCTTCATCTGGAACCTGCTGCTGATGCTGCAGTGTTTGGCCCAGGTGTGTCATCTGATTTTTCGGCTGATGCAGGAAGGTTTAGCCAACGAGGAGCTTTCTGCGCTTTACACGGCGGTCTATCTGCCACTGGATGTACCTGTGCAGGTGTTCAAGGAGATCACGGCCGCCAGCGAGAACAAAGTGCTTTCTCTAGCGACTGAGGAGACGTATGCTGTGGAGGGGAAGACGCCCATTGATCAGCTGTCTTTTCTTATTTCTGGCAGCGACAGAACTCTAGAACTGATGACTTGCTTTCCTCAAGCCCTGAGAGCCAGCATGGAGGCACCAAGGACACCGCCAATGTCTTACTACCCACCAAAGCTGACCCTCAGGAGGAACATTACAGAAAGAAAGCAGAGGGTGTGAGACTCATTCAGGGAGACCCTTACCAAGCTCCAGAGAGGGTCTCAAAACTCAGTGCACAGCTAGAACGGTTTCGATCAAGAGTTCAATCCTTAGAGCGCCCAACAGGGAAGAGAGGTCTGTCAGAACTTGATATTCAATGGAAAGAACTGCAGGAGCAACAGGAGAAGGACACTCGCCAGCTCTCTATTGCCATTGCTCGCTGCTATACCATGAAGAACCGCCATCAAGATGTGATGCCTTATGACTGCAATCGTGTTGTCTTGAGCTCTGGTAAAGACGATTACGTCAATGCCAGTTTCATTGAGGACCTATCTGCATATTGCCCCCGGCTCATTGCAACTCAGGCTCCCCTTACTGGCACAGCAGCGGACTTCTGGCTCATGGTTTATGAGCAGAAGGTTTCTGTCATTGTCATGCTAGTGTCTGAGCAAGAACTGGAGAACACACATTCTGGCAGTACCGCAAAGAAAATCCCAAGTCCCACGTAGGCGACCCTCCACCAGACGGTCTGCCCGGCTTCAACAGCGGCGTAATGCTTCTGAACCTTGAAGCCATGCGTCGCTCGACCTTATACAACCAGCTTCTGGATCCCGGGCGGATCGCCCAGCTCGCTGAGAAATACCACTTCCGAGGGCATCTGGGCGATCAGGATTTCTTCACCATGATTGGGATGGAGCACAGGGAACTGTTTTACCCACTGTCATGTGGCTGGAACCGACAGCTTTGCACTTGGTGGAGGGAACATGGGTACGGTGACGTCTTCCAGCTGTACTATCACTGCGATGGCCCGGTGCACATCTACCATGGCAATTGCAACACTCCTATACCTGATGATTGAGTATTTGGATCTGGTGTTTTCGAACTCGACCTTCACGAATTCAAAAATTTCAAAGGCTTGCTCGCAAATGGCAATTTATGCAAGCCTGACTGCAGGACTTTCTTCAGAGTTTGCCTAAAAAACTACCAGGTGGTCGTGTCTCCAGGTGACTGTATCTTTGGAAGTGCCATAACGCCAGTGCTGGGGACAAACTCATTCAGTATCATGGGAGGTGGCTCTTTCAGCACACCAATTCGACTGCCGTTCAACTTTGGGTGGCCGGTATGGCATTGCAGTATGTAGACCTTACAGCAGTGGCAGTGCGTATCCCAATGTGTCCCTGTCCACACCGCTGCCCGGGATCCCCAAACCTCTCTTTGCTTCTGTGGACGGCCATGAGAAACACGAGACTAAAATCACCACGTTAGAAAATGGACTCAAAGTTGCATCGCAGAATAAATTTGGTCAATTCTGTACGGTTGGAAGTGTGCCTTTATCAGTGCCCCACCAGCCAGGTCTCAGCA-------------------AGTGGCAGCAATGACTA-GCTCACATAATATTCACTTTCCCAGTGCTCCTCCAACTTCCCAAAGTTCCCGCCCTAAAACCCCTAACCGAGCCAGTCCCCGACCATATCACCACCCTCTAACACCAACCAACCGTCCACCTAGTACTGAACCCTCTGAAATAAATCTGTCCCCCGAAAGACTGAATGCCTCTATTGCTGGTCTTTTCCCTCCAAAAATTAACATTCCTCTGCCACCACGGCAGCCAAACCTTAATCGAGGCTTTGATCAGCAAGGTCTTAACCCAACCACCCTTAAAGCAATTGGTCAGGCTCCACCAAGCTTAGCAACTATTCCTGTCAACAATAATACCAGTGGCAACAATAATGGCCCACAGTCTTATCCGTCAGGTGGTGGCATAGGAAGCTCTGGAGGAAAACAAGACAAACAGACTGGTGTTGGGCAAGCTAAAAGGGCTAGTCCCAGTAATAGTCGACGATCCAGCCCTGCTTCAAATAAAAAAGCTGCCACTCCAAGCCCAGGAAGACAGAAGGGTGCCAAAGCTTCCCTGACAGCACCTCCACATCAGCAGCAAATTATGGTTAGTCAACAGAACATGATGGTTAGTCCCAACTCAGTACTCCCAACTACCTCTGCATCTTTACCATCGACAGGACCTGGAGAATCACAACATGCAGAGACCGAGCGGCACGGGCACGGCGTTTTCTATTGATTCTTTGATTGGCACTCCACAGCCCCGGCCGGGCCACCTGCTCTACACGGGCTACCCGATGTTTATGCCGTACCGACCGCTTATGATTCCACAAGCCCTGTCTCATTCGTCATTACCGTCGGGTATCCCTCCCTTGGCACCGTTGGCATCGTTCGCGGGGCGTCTCACCAACACTTTTTGCGCTGGTTTGGGTCAGGGGATGCCCTCCATGGTGGCGCTCACCACCACCCTGCCCAGTTTCTCGGACCCTCCAGATAGTTTCTATCCCCCGCAGGAGATGCCGGGACCCCGGTTAGGCGCGGACGGGACGGGGATGAACCGGCAGGAGAGCCCGCATGACGAGCTCAAGGGCTCCGAACTCCTCAATTTCACGGAAACTTTTCAGGCGGTTGCAGGAGCTCAGCGTGTACAAGATATTGATAAACTACTGGGTCAGAAAGGAGCTCAGTTGGCTGGAAATATCATAGGCAGTGGGGAAACTTCCCTCGGAGAGGCTCTATGGTGCTGCTCCAACCTTTACAGTGACATCAAGTTACGACTGTCACACAAGCGCCTCATGATCTTCACTTGCAGGGATGACCCTCACGGAGGAGACAGTGCTAAAGACAGACAGGCTCGTACAAAAGCTGCTGACCTTAAAGAGACAGGTGGTTGAGAACAGATGCTTTGTTCAGAGAGAGGAGGTTTACCGCTGGTTCTCCGTGTTGAGTTCGGCGCAGAGGGCTGAGTTTTTCTGCGGCCTTTTGGACCTATGCGTTCCCATTGAGCTGCGCTTCCTCGGTTCGTGTTTGGAAGACCTAGCCCGAAAAGACTACCACTCTCTGAGGGATGCAGAAATCAAAGCCAACAACCCAGCTGACCTCGCCAACCTGACCAACATCACGGATGTGGTCGTAAGGAGCAAACTTCTCATCTCACTCGCGCTCCTCAGCTCGGACAACCGCGTAGCGGCCGGAGTTTTGTTTCGCACCCTCACTCACATCGACACCATCATTAACAACTACGGACTTCAGCTTAACGATGGCCAGACGGGAGAGCAATTTTTGCTCCTCTTCACCATGGCTTCGAACCATCCCGCCTTTAGTTTTCATCAAAAGCAGGTGCTGAGGCAAGAGTTGACACAAATCCAGAAGATCCTTCAGGGGCTGCAGCTCTGGCTGTGTGTCAGTACCTGGCGGTTGAATCCACACACCCATCCTCCCCTCTGTTTGAGGACAGTAGCTCTAGTGAGGCCACAACACCGGTCACTGTGCAGCATATGCGCCCACCCAAGCAGAAGAAACACAAGACCTCACCTGTGCCCCCTGCTCCCATCGTCCTGCAGCTGATGGAGATGGGCTTTCAAAGGAAAAACATTGAGTTTGCCCTTAAATCACTTTCTGGAACCACAGGCGCTTCTGGAGTGCCAGGTGCTGTGAGGGGTGAAGTTGACCTCCTTCCACCTCCATCCCCTGCAACCAATTGGACCGCCGCGTTACCGACTCTACCGTCCTCTGATTCATCCCTGGTCTTCTCCTTCAATGGCTCCACCCATGTCGCTGTAGTTCCTGATTCAGTTGCTTCAGCAGTATCCGGCGACCACTTCACCCTGCAGCTCTGGATGCGAAGAGGAGGTGCCAGCACTCAACCACTGGCCAATCAGGCGAGGGGAACCCGTAAAGAGGAGGAGACTATTGTCTGCAGCACTGTAAAGAATGGATATTCCTCGACGTGTCCCAGAACGACAACACTGCGCTCAGGCGCATGAACCTGCGCTCCTTCCTCATGGCGCCGCTTCAGCGTGTGACCAAGTACCCGTTGCTCCTGAGTCGCATCAGCAAGGCCACTAACGAGTGTCATCCAGACTATTCCCGCTTAAAAGAAGCCAAGAGCCGCGTGGAGTCCCATCTAGAGCACATCAACATGAAGACTAAACAGGAGGGGACCGCCACATGGTCTTTGCGGTCCTTCCGGCGTGACAGCCGCAAGAACCGAGAGGTCATCAACATTGAGATGAGAGAGCTGTCGATGAAGACGGTGGGCTGGACACGAGAGAGCACACGCTTCATCATGGAGGGGGCGCTCCAGCTGGCGCAGCCCGCCGATGGCCAGTGGCTTAAGAAGGGAAGCAAATCCCTCAAATTCCAGAACGTTCAGGGTTTACTCATGGTACGCACCCTGCGCACCGCAGAGGTGGTGACCGATGGGAGTCTGGAGACCTCAGAGACGGTGCAGGACGGTGTACTGGTGCTCATCAAGGACAAGAGCAGCGGGAAGTTCACTGTGTTACGGGAGCCCATCTGTCTGGCCAACTCCGTGGTGTCCAACGACCCAGACTGTGAAGACACCTTTGAGGTGCTGGACATCCGGCGCGAGGCCTTCGTTTTCCGTGCCTCTGACAAACCTCGCACTCAGCAGTGGTTTCGACAGATCAAGAGATACGCTTGTGATCTGGGATCCTGGAGAAAGCGACGCAATGCTCTCCCTAATATTATGATTAACACGACCCAGAGCCGGTCCTGTGATCGGCTTCAGTGCGAATCGACGTGGAGGTCGCCTCCCTTCCTTCATCCTGATCGTATTAATGGTGATTATCTTAATTTTGTCGTTTAACTACTGGAGCGTGTCCACTAAGCACGGGCGGCTGCTGGATGAGCTGGCCGAGGTGCAGACGCAGGTGAAGCGCACGGACGCGGCGCGCTCCCGCCTGGAGAAGAGAAACTCCGAGTTGATGATGCAGGTGGACACGCACCGGAAACAGATCGACCAGAAGGATGGAGACTATAGCGTGCTGGAGAGCAAACTGCAGGCCAGGGATACGCTGATCAAATCATGCACCGATGAAAAGGGAAAAAGATGCATTATACCTGCCGTGACCTCCTCTGGAAGCCCATGACCTTTGCAGGACCCAACAATTACCTGCAGCTGCCCGGGTTTTTCCGGAAGAACCGTCTGGCGGTAAAATTTAAGTTCCGCTCATGGGACTACACAGGGTTACTGATGTTCACCAGGTTTGCAGATGATTTGGGCTCTCTGGAGCTAGGCCTCAGTGAAGGACAGGTTAACGTCACTCTCATGCAGCCTGGAAACAAGAGATTACGCTTTGCTGCATGT---------------------TGAAGTCCAGCTACCGGCACGAGGTACGCAAGGAGAAGTACGAGCGCTCCGATGTGTACGACGAGCCCAGCAGCCCAGAGACGGAGTCGGCTCCGGCCGTCCCGGGATGGCAGAACCTGCAGGAGCTGAACAGCCGTTTCGCGCGTTACATCAACCGCGCGCGCGTCCTGGAGCAACGCAACGCCGTGTTTCGCAAACAGCTGGAGACTCTGCAGCGCATGGAGGAGACGCCGGGGGTGGAGGAGACCTTCAGCGAGCAGATCAGCGTCAACAGGCAACGCATCCGAGAACTGCGGTCCGACCGAGCCAAGCTGGAGAGAGAGCTGAAAGATGCAGAGCGCACACTGGACGAGTACAACAACAGGGGGCAGTAAACAGCTACTGGGGAACTATCCTCTTTTCATCACCAATAAGCAGTGGGACGAGGCTGTCAACTCCTCAAAAAAAGATGGCCGGCGGCTCCTGCGTTACCTTATCCGGTTTGTGTTCACCACAGATGAGCTGAAATACTCATGCGGTCTGGGGAAGAGGAAACGTTCGGTACACACAGGGGATACGGGACCGGAGAGACGGCCTCTTAACCCCGTCAAGGTCACTTGTCTCAGAGATTGATAACCTGGATCCACGTGGCGTTCAGGTGGCTGCTCTTTTTATGAGTGGAGTGGATATGGCGCTGTTTGCCAATGACGTGTGCGGGCAGCCCATTCCCTGGGAACACTGCTGTCCGTGGATGTACTTTGACGGCAAGCTGCTACAGAGTAAACTCATCCGGGCCAACAGAGACAAGGCTCCACTCATTGACCTCTGCGACGGTCATGAAAGAGTCCAGCATGGATCTGCTGGAGTGTCCGATCTGTCTGTTCCTCATGTGCGAGCCCGTGACCATGAGCTGCGGTCACTCGTTCTGCAGGAGATGCATGGGCGCTCTCCTGCCCTCGCGGTGCCCCACCTGCAAAGAACGACTGAAACAGAGAGATGCGAAAAACATCAAAAACAACGTGTTACTGTTCAGCGTCATTGAGAAATGTTGCCCAGAAGAGACTAAGATGAAGTGTCACATTCAGGAGAAGCTGAAAACCAGCGAGTTTACAGAAGCGCTTCGTATTGCGGACGAAGGGATCGAGATGGGTGGTGGTGGGTGATCTTGGCACGGGAGTGTGTCACATGAAGCTAAAGGTGTACCGTGGTACTGGCCTGTTGAGTGAGAGCACCCTGCTGGACTTACCCACTGGACTGGTCTCCTTCCTCATGGACCTGCATGAGCCACGGACACCGGCCATCGCTGTGGCCTCTGGTCCCTTCATATACGTCTACAAGAACCTGAGGCCCTACTTCAAGTTCACGCTGCCTAGTCTGGAGGTGAACGCTCTGGAGCAGGACGTCTGGAGTCAGGCCAGGGAGGCACCCGCATTTGCACAGTATGGTGATCCGCAGCTACCTGTTGATACAGCAGTACACAGAGGCTCTGATGGCCCTCACAGCGGCCCCCTCACTGCGGGATCACGTGACCCCTCAGACGCTCGCCATGGTGGAGGATCTGCTGAGCGTGCCGGGACGCAGCAGGCACGGGTGCGGGCACATGCTGCTGGTGCGCGTGCCCTCGCTGCAGCTGGCACGGCTGGCGCAGGAGCGGCTGGAAGAGGCCCGGGACAAGCTGGGACTACAGTACCGCTTTGCAGTGCTGCTGGGAAGCCCTGCGGCGGAGATCAGCCTGCCCGTCCACTTCTGTGCCCGCCTGAGGGAGCCTTCTGCCATGGCTCTGTGCAGTAGCGTCGGAGCCTTGGCGTTACCCAGCGAGCTCATTGTCCACATATTTTCCTTCCTATCAGACCGAGACAAGCTCCGGGCCTCGGCCGTGTGCTCTCGCTGGAGGGAGTGTCTCTTCTACCCTGCGCTGTGGACGGAGCTCAAGCTGCGCGTCGGTGGAGGAACCAACGGCGGCGGCTCTGGGTCAGAACAAACCCCGCGATTAGAGTTCCTCATGCGCAAGTTCGGCTCATTCGTGCGGGAGCTGCAGCTGGAGTTTGCCCCGGTGGACGGATACTTAAGCCCGCTGCAGCGCGGAATGGAAGCCGTCGAGTGCGACCCGCAGTTCGCGAAAGATGCGATGGTGACATATTTGGATCAGGTGTTGTGTGTGCTCGGCAGTCTGCGTAATAACAGGGATGTTGACCCAGCAGCACGGGCCCAGGTCGGGGAGTTTCATAAGCCGATGTACCAGAGCGTCATCAAGAAGGAAGGTGGTGCCGTGGGGGCGGGTCTTCGAGCAGCTGCTGATGCATCATTGTCTGATGACTATGTGTCGCCACCCAAATACAAGAGCAGCCTGTTGCACCGTTACCTTAACGACTCGCTCCGTCACGTAATGGTGGCCAACGGCGTAATGGACGCTCGGAGGAGGAACCACTCAGGCTCTTTCAGCTCTAATGAGTATGATGAAGACCTGCTGTCACCATCTTCTTCAGAGGCAGAAGCCAACTTTATCTACAGGACTCTTGCTGGCCGCTTTGGGGCTATTCTGGCAGATGAGATGGGACTGGGGAAGACACTGCAGTGTGTTTGTGTTCTGTGGACACTACTTAGACAAGGCCCCTATGGTGGGCGGCCTGTACTGAAGAGGGCACTTGTGGTTTGTCCAGGAAGTTTGGTGAAGAACTGGGCTGCTGAGTTCAATAAGTGGCTGGGCAGGGAGAGGATTAGTGTTTACACTGTGGACCAGGTGTTAAATGTGGAGGAATCCTCTCTGCAAGCAGTGGCAATGTGTCAAGTCCTAATTTTCCAGGCCTGTACCCTTATGACACTGAATGCACCTGGTTGATAGTGGTCTCAGAAGGCTCTTCCGTACTGTTAACCTTCCAACACTTTGAGCTGGAATACCACACGGACTGTGCTTACGACTACATCAAGCTATACAACGGCATCTCTGAGGATGAGGGCAACCTCCTGGGGAAATTCTGTGGAGATGTGTCTCCACCTCAGTTCAGCTCGTCCTGGAACGTCATGTCCATTATCTTCCATTCAGACCGCCATGTCGCACGCAAGGGTTTCTCGGTGGGCTATAGGAAATGTCTGGTGATCGACGAGGCCGACCGTATGGTGGAGAAGGGCCACTTCTCGGAGCTGGAGAGTCTGCTGGAGCTGCTCAACACGTCTCAGTTCAGCCCGCGCCGGCAGACGTTCGTGTTCTCCGCTACGCTAACGCTAGTGCACAGCCTCCCGCCGCGGCTAACGC---AGAAGAAGAAGAAGAGGGCGGAGCAGCGCAGCAAACTGCAGATCCTCATGGAGAAGGTGGGCATGAGGGCCAAGCCCAAGGTCATCGACCTGACGCGCAAGGAGGCCACGGTGGAGACGCTGACGGAGAGCCGCATCAGCTGCACCAAGGAGGACAAGGACCTGTTCCTGTACTACTTCCTGCTGCAGTTCCCGGGCCGCACCATGGTGTTCGCCAACAGCATCGACTGCATCAAGCGGCTGACGGCACTGCTGCAGATCCTGGACTGCGCACCGCTGTGTCTACACGCCAACATGCACCAGAAGCAGCGGCTCAGGAGCCTGGAGAGATTCGCTCAGAAGGACGATGGTTCTCCTGGCTCGATGTGAGGGTCACTGTAGCCACACGTCCCGCTCAGACCCGCTGATCTCTTTCAGCTCTGTCCTGAAGCAGCCTTTCAAAAGCACGTGTTTCTGCTGCCGTCCACACACCTCCAAACTGAAGGCGGTACGTCTGCGATGTTCGGGCGGGACACGGATAACCGCAACTTACCGTTACATCCTTGCGTGCAGCTGCGAGGAGTGCAGCTGGATTCCCCGGGACTGTCATGATTTGTGGCTCAGCTCTGGTGGTCAGGTTCGGGACGGGCTGTACCTGATCCGACCCGGAGACGCGCCGATCGCGGTGTTCTGTGCCATGAGCGAGGGCGGGTGGACGGTGGTCCAGCACATCACGGTCAACAGCAGCGTGGACTTCGACAGAACCTGGGCCGAGTACAAGCGCGGCTTCGGGTCGCTCACGGGGAACCACTGGCTGGGCAACGAGCACCTGCACCGGCTCACCGGCGGACCCGTGCGCTACAAGCTCGCCGTCAAGCTAGTGGACCAGGACGCCATGACCAAGACCGGCGAGTACGACCCGGTTCTGGTGGAGGATGAGGACGCCCAGTACCGCCTGCGTTTGGGTCCATTTCAGGGCACGGCGGCGGACGCCCTCACGCTCGACACCGAGAACTATCTTCACGATAACCAGCGCTTCACCACCCGAGACCGGGACAACGACAACTACTTCCAGAACTGCGCTAAGCTGGAGTTCCAGGGCGTTGCGGGCGGAGGGTGGTGGTACGACGCGTGCGCCGGCGCCAACCTCAACCGCAGGAACGTCATCTACTGGCAGAAGGACTGTAATAAAGAGCACTTGTGCAAATACGCCTGGATGATGGTGAGGCCTTCAGACCAGGTCAAGGTGGTTCGCTCCGGAGACTGTGCCAGAGACGAGCTCTGAGGGTCTGTTGGTGGGCGTTATTTTGCGGTATGGCATTCCCTCCACCAGCTACCATAATAAAACTCCTCCGAGTTGCACCCTGAAGGAAGGTCCTGTCAGCACGGTGCTCCTCAACGTTAGCGGAAAGTTCTTTGAGTACACGCTCAAGGGGGAGATCAACCTTAGAGAAATCCACAGTGTGGAGCAGAATGACATGTTGCGGAAAAGGGCTCCGCTCGACACCGCTCAGCCATTCAGCTTGTCCCACGCCCAATCCCTTGTCCCGCCACAGCCCGGCTCCCTTTACCAAGCCATCCTCCTTCTACCGCAACACTCCCACTCGTGAACTCAACTTGGCAAGGCGTGACGGAAGCCCTCTCGACTTCCACGGAGACGTGTGCCAACCTGGTATGTTCAACTACGCTACACGTTTGGGTCGGCGCAGCAAGAGTCCTCAAACCATGGCTGGTCACGGATCTCGTCCCGGGAGCCGCCTGAAGCAACCCATCGAGCAAATCCCGTTGGAAAGCGGCCCGCCTGTAGGGTTGTCCATAGAAGAGGTGGAACGCCTCAACACGCCTCGACCCAGGAACCCTAGCATCTGTAGTGCGGATCACGGGCGTTCTTCGTCTGAGGAAGACTGCCGTCGACCACTCTCACGTGTCCGGAACCCTGCGGATGGGATCCCCGCTCCAGAATCCTCCTCCGAGAGCGACTCCCATGACTCCTTCACGTGCTCGGAGATGGAGTATGACCGGGAGAAACCCGTGTCCTACAGTTCTCGCATGCCTAAGCTTTCCCAGGTCAACGAATCGGACGCCGATGACGAGGACCACGGAGGGAGGCTCCGACCGAGGCGATACTCCAGTCGACGTGCCGAAGGAGGACCGGCCAGCGGGCACAACACACTCTCGGAGTATCAGCACCACACCTTACCCCACAAACTGGGCCAAGGGTCCAACAACTTCAACTGGGACAACCTACTGAACTGGGGTCCGGGGTTCACCCACTACGTGGACGTTTTTAAAGACTTAGCACTGCTACCCGAGAACTCCGCTGCTAAAGATATCGAAATGAAGAGCGGCGACGGCTCCATCACGATCCTGAACGAGGGCGAAGCCGAGCAGTACGTATGAGTTTGATCATAGAGCTGCTGGAGCTTCAGAAGAGAATCCAGGCAATCGAATTCTGGTCAGACGATCTAAACCGAACTGCAAGCCTTAAAGATGTTTGCTATGCGCCACTCAATCCAGACAACCCCTCTTTAACAGACTGTGCTGTCAACAGTCTACCGCAGTACTTCCAAAATAGCATTGACAACCTAAACGCCAAAGCAAACATGACAGAGCTCGGCGTGACTAAGGAGGTGGATTGGAGGGACCATTTCATCTACTGTGTAAAGCATGAGCCGGCTGATGTTGGGCCGGACCCTGGAGCGGATCTGCAAGGCTGTGCTGTTGCTCTGCCTGGTGCACTTTATCATCATGATGATCCTCTACTTCGATGTCTACAGCCAGCGTTTCGACATCTTCAGCCGCTTTAACAATGGCCGTGGAGTGAACAGCTCACGAGGACCCCACCACTACTACTATAACTTTACCAGTGGAAGGCCCAACACTACCTTTGCAAGTTACCTGGCCACAGCTGACCATCTTCTGCCCAGCACCAATCCAGAGGCAAACCACACTCCACCAACCCCTAAGCCATTACCACCATGTCCGGAGGTACCGACTGGTCTGTGGGTACGGCATCCTCTCTGGTGAGCCCCGGTGAGGTGATTGAGGATGCGTACGGTGGTGAGGGAGGAGAGGCGTGTGAGATACCGGTGGAGGTGAAGCCAAAAGCACGTCTGCTGCGGAGCTCCTTCCGCCGGGGGCCTCGTG---TCATCGGTGCCAGCTTCAAATCCACCGGATCGGTGGAACTGGAGTATGCGGCGGAGTATGAGCGCCTCAGGAAAGAATACGAGATCTTCAGGGTCAGCAAGAACAATGAGATCGCCTCCATGCAGAAGAAAGAAGCCAAGCTAGATGAGGAGAACAAGAGGCTGCGTGCTGAGTTGCAGGCGGTGGCCCCCTTGCAGCGCTCTTTAGAGATCCGTGAGACGGCTCTGGACCCGGACCACCCAAGTGTGGCTCAGTCCCTGCACCAGCTGGCTGGGGTTTACGTCCATTGGAGGAAATTTGGAAACGCAGAGCAGTTCTACAAACAAGCTTTGGAGATTTGTGAAAATGCTTATGGCCCCGAACACAGCACCGTCGCCAGAGAACTAGACTCGCTCTCGCTCCTCTACCAGAAACAAAACAAGGAATCTAATATCAGCTGCCACCGGGATGAATCTGACCACCGTAGATGATCCAATCCAGAGGAAGTTCCTGCCCAGTTTCCTGAGGGGAGTGGCAGAAGAGAACAAGCTTGTGACATCACCTAATTTTGTAGTGACCCAGGCACTAGTTGCCCTGCTTGCCGATAAAGGTGCCAGGCTTCGACATGGCTATGACAAAGCTGAACTGGAAAAGAGAGTCTAAACGTCGATCACAGGGTTTGTCTCTGGACTCAATCTACCATTGTCTGAACCGAACAATACTTTACCAACTCTCACGACCACACAAGACTGTCCCGCAACAGGTCACCCTGCTAGATTCACTTCGTGTGCTGACGGTAAACCGAAACCTTGTGTTGGGACCCGGCAACCACGACCAGGAGTTTGTGGCCTGTCTGGCCCACTGCTTGATCAACCTGCACACGGGGA-TGTCCATCCGTCTGGATGGAGAGAACAAGGCAGTGGAGTACAACGCCGTGGGCCTGACGAAAGATGCGGTCCGGGCAGTCTTTAAGAACCCAGAGGTGGAAAACCTGTTCGATCGTAACTGGCACAAGATTGGCATGAGGGTGGACTCCAAATCTGTGTCCCTGTTCCTGGACTGCAAACACATTGAGACGGCGCCCATAGAGGAAAGAGAAGACATTGACATCCAGGGAAAGACTGTCATCGGAAAGAGACTCTATGACAGCGTTCCCATTGATGGAGGGAGATCCAGAAACTCTACGAAACCAAGTCTTTTGTGTTCCTGGGCTGCGGGAGGACAGTGGACGACACCACCTTCCAGGCACTGTTTCTCGAGGCGGTCAAACACAAGTCTGACCTCGAGCACTTCATGCTGGTGCGGCGCGAGGACGTGGGTGAATTCAAAAAGCTTCGAGATAACATGCTGGACAAAGGCATTAAGGTCATCTCGTACGGCAACGAATACGCCGACCTGCCGGAGTACTTCGAGCGGCTGGCCAACGAGATTTGCAACCGGGATGTGGACCGGGACGTCGTGACCAACGGTTGGGGACACACTGGCCTGATTCCAGCCCACCACACTGCCTTCCTTTCAGGCCAACCCATACATATTATACCAGCCTCTGCCCTTCATCATACCCCTCTTGCTCTACACCATTTCCCCCATGCTGCTCTCTACCCAACGCTCTTTGCCCCTCGACCAGCCT---CTGCTGCGGCAGCAGCTGCCCTACAGCTACACCCACTTCTGCATCCTATTTTTGCAGGGCAGGACCTTCAGCACCCTCCAAACCATGGCTCCTGGATGACAGGACATTTGAAGAGCTCACTCACTCCGATATGTACATGGACGACGTCGTGACAGACTACTACGAGAAGGCTGCCAGCATGACTGACCTATCCACGGCCTACCTGCGGGATGAGAAGCACATCCGTGTAAATCTGCTCAACCATAACATACCTAAAGGACCGTGTGCCCTGTGTGGCATGGGGCATCAGAAGCGCGAGACTGTCTATGGCTGCCTGGAATGCTCTTCAGGGGGACAAAAATACGTCCGCCTCCACGCTGTACCATGTTTTGACCTCTGGCACAAAACCTTGAGGTAATCCACGTCCAGTGCCAGCCTGAGCTGCTCCGTCCACCAGAGCGAGCCCAACCTCATCTACTCAGCGGCTCCCACCTACACCAACTCCAGCCCAGACATCTTCCCTGATGCTGGCACAAACTTCTCCAC---------CTCCTCACTGCAGTACCCCTCATCGACTTACCACAACAGCAAGGCCTGTAGCACCAGCTTTCCTGTGCCAATGATCCCAGACTACCTGTTTCCCCAACAGCAGAGTGAAATCAGTTTGGTGGCCCAAGACCAGAAGCCCTTCCAGACGCAAGCTGGACAACAGCCTTCCCTGACGCCGCTGTCCACCATCAAAGCCTTTGCGACCCAAACCGGTTCTCAGGACCTGAAAAGCGTCTACCAGTCTCAGCTCATCAAGCCTAGTCGCATGCGCAAGTACCCGAACCGGCCGAGCAAGACCCCTCCCCACGAGCGGCCCTACGCTTGTCCAGTCGAGACCTGCGACCGGCGCTTCTCGCGCTCAGACGAGCTGACACGCCATATTCGCATCCACACCGGCCAGAAGCCCTTCCAGTGTCGGATCTGCATGCGCAACTTCAGCCGCAGCGACCATCTGACGACCCACATCCGCACACACACCGGCGAGAAGCCCTTCGCCTGCGAGATCTGCGGCCGCAAGTTCGCCCGCAGCGACGAGCGCAAGCGCCACACTAAGATC--TCCTCAGCATCCTCGTCACCAGCATCCTCAGTGTCCCCCGGCCACTTCTCCAGCACTCTCAGCTGCACCATGGCGCAGAACCAGGCAGACATGGAGCACATATACTCTCCCCCGCCACCCTACTCTGGATGCGGGGAGATGTATCAAGACCCATCCGCATTCCTCTCCACCTCCACCTGTCCGATCTCATATCCTCCGCCATCCTACTCATCCCCAAAGCCAAACACAGACTCCGGGCTGTTCCCCATCATCCCGGACTACGCCGGCTTTTTCCAACCCCCGTGCCAGAGGGACATGCAGTCGATGCCCGACCGCAAACCGTTCTCATGTCCGCTGGACTCTTTCAGAGTCCCGCCCCCTTTAACCCCCCTGAACACTATCAGAAACTTCACACTGGCGGGACCGGTCTCTGATGGACCCCGGCTACCCACAGCCTACAGCCCGCAGAATTTACCCCTCAGGCCCATCCTGCGCCCGAGGAAGTATCCCAACAGACCCAGCAAGACGCCCGTGCACGAGCGTCCCTACCCATGCCCGGCGGAGGGCTGCGACAGGCGCTTCTCCCGGTCCGACGAGCTCACTAGACACATCCGCATCCACACCGGGCACAAACCCTTCCAGTGTCGGATATGCATGAGGAACTTTAGTCGCAGCGACCACCTGACGACCCACATCCGCACGCACACCGGAGAGAAACCGTTCGCGTGCGACTTTTGCGGGAGAAAGTTCGCGCGGAGCGACGAGAGAAAGAGACCCGACAACAACATCATCAGCCTGGTGAGTGCGGGAATCCTGGGGGTGTCACCGTCGCCTGGGAACATCACCACCCAGACGTCTTCGTCGGGCGGCAGCATGGGCGGCCAGTCGTCAGACATGGATCAGGTTTATGCGCCACCCCTCCCTGCCTACTCCACCTGCGGAGAGATATACCCGGAACAGGTGTCGTTCCACCACAGCCCCGCCACGTCCTCGTCTTTACCCTACCCGAGCTCCGACTACCACACCACCTCCAAACCGGGCATGGACGGGAGTCTCTTTTCCATGATCCCAGACTACAACCTCTTCCATCACCAGGGAGACGTAGGGGTGATGGAGCACAAACCCTTCCAAACCATGGACCCTATACGAGTCAACCCACCTCCCATCACGCCCCTCGAGACCATCCGAGCCTTTAAGGATAAGCAACAGATCCATCCCAGCTTTCTCGGTGGGCAACAGCACATTTCCCAACACCACCAACCCTCTCA---GACTCTCGCTCTCAAACCGATCCGACCGAGAAAGTACCCCAACCGGCCGAGCAAAACGCCCGTCCACGAGCGCCCGCACGCCTGTCCGGCGGAAAACTGCGACCGGCGCTTTTCCAGATCCGACGAGTTGACGCGCCACCTGCGCATCCACACGGGACACAAACCCTTCCAGTGCCGCATCTGCATGCGGAGCTTCAGCCGCAGCGACCACCTCACGACACACAAGGACATGCTGGTCCAACTGCTGGCACACGAAGAGCTTGAAACCGAGGACGAGCGTCTGGTCTATGAGTCAGCTCTCAACTGGGTGAACTACGACCTTGAGGGCAGGCACTGTCATCTTCCGGAGCTGCTCCGTACCGTGCGTCTGGCTCTCCTGCCTGCCATCTTCCTCATGGAGAACGTCTCTACGGAGGAGCTCATCATCGCACAGGCTAAAAGCAAAGAGCTGGTAGACGAGGCCATCCGCTGCAAACTGCGCATCTTGCAAAACGACGGCGTCGTCAACAGTCCTTGCGCCCGGCCCCGCAAGACCAGTCATGCCCTTTTCTTGCTGGGCGGCCCCACGTTTATGTGCGACAAGCTCTACCTGGTGGACCAGAAGGCCAAAGAGATCATTCCAAAGGCGGACATCCCCAGCCCACGAAAAGAGTTCAGCGCCTGTGCCATTGGCTGCAAAGTGTACGTAACAGGTGGCCGGGGCTCTGAGAACGGTGTGTCTAAGGACGTTTGGGTGTACGATACATTACAGGAGGAATGGTCTAAAGCGGCCCCAATGCTGATAGCACGTTTTGGTCACGGTTCCGCTGAGTTACGCCACTGCCTGTATGTTGTCGGAGGTCACACAGCTGCTACTGGCTGTCTGCCTGCATCACCATCTCTCGCCATCTCGCCATGTAACGAGAAGGCTCTGGTAAGCAGGGATCGGACTCTCCCTTTAGTCGAGGAAATAGATCAACGCCACTTTGGAATCATCGATGGAAAGGTGCGACGTCTCATGTCCATCCCCAAGGGCAACTCTTCCTTGCGTCGGGTCATGGAGGAGACCTACTACCATCATATTTACCACACCGTTGCTATCGAAGGCAACACGCTCACGCTATCGGAGATTCGCCATATTATTGAGACCAGATATGCTGTTCCAGGTAAGAGTCTTCAAGAACAGAATGAAGCAATTGGTGTAGATGTAGCCATGAAGTACATCAACACCACCTTGCTGTCCCGTGCTGGTGCAATCACTGTGAATGACATCCTAGAGATCCACCGGCGGGTTCTAGGCTACGCCGATCCCGTGGAAGCTGGGCGATTTCGTTCTAGCCAGGTGTTCGTGGGACATCACATCCCACCGCACCCGCAGGACTTAGACAGACACATGCAGGAGCTGGTGCAGTGGTTGAACACTGAGGAAGCGCTGCATCTACACCCGGTGGAGTTTGCAGCTCTCGCGCACTATAAACTGGTCTACGTGCATCCGTTTGTGGATGGCAACGGACGGACGTCCCGTCTGCTCATGAATTTAATCCTAATGCAAGCTAGTTATCCACCGATCACCATTCGGAAAGAGCAGAGGGCAGAGTATTACACTGCCCTGGATACAGCCAACGAGGGTGACTTGGAAGAGGCGATTGACGCGGCGAGTAGTAACACGGAGATCCTCGGCATTTCAGATCCTACCGTCCTTGCCAGTGTTCTGGCGGATGGGGTTAAAAAAACGATTRGTGATTCCAGAGTGAGCGTCACATACGAGCCAGGCTTCGTTCCCGCAGCACCGCCGGCCATGCCTGAGATCCCACCGGAGCAATTGGCCGCAGTGATCAAAGGCACGGTCAAAGTTGAGATCCTGGATGGCGACATTGGCTACCTGAAGATTCAGCACATCATTGGTGAGGAGATGGCTCAGAAAGTTGGGCCTCTTTTGCTGGAGTACATCTGGGACAAAGTGCTCCCAACATCTGGCATGATTCTTGACTTCCGCAATGCTATCAGTGGTGAGCTATCCGGAATCCCATATATTGTGTCTTACTACACTGATCCCGAGCCATTGATCCACATCGATTCGGTGTACGATCGCACGTCCGACCTCACCGTAGAGTTGTGGTCCATGCCGACCCTGTTGGGGAAAAGATATGGGACCTCCAAACCCTTGGTCATTCTGACAAGCAAGAAAACTCTTGGGGTTGCAGAAGATGTCGCGTATTGCCTTAAAAACCTTAAAAGGGCCACAATCGTTGGGGAGAAAACAGCTGGGGGAACTATGAAAATGGACAAAATCAAAGTGGGTGACACCGACTTCTATGTGTCCGTGCCAGTTGCCAAGTCTATTAACCCCATCACGGGCAAGAGCTGGGAAATCACTGGAGTGGCACCAGATGTTGAAGTTGCTGCAGAAGACGCCCTCGATGCTGCCATTGCAATCATTAAACTTCGTGGTGAAATCCCAGGGTTGGTTCAGGCGGCAGCCACAGTGCATGAAAGTATTGAGCAGCTTTTCTACTCTATCGAAAACAAGCTTGGCTCACGCTTTGTCTTTCGGGCACTGGGCTACATCACGATGGCAAGGGCAGGCCTGACTGAGTTGGAGCTAGAGGATATTTTATCTTTGGACAACAGTGTCCTTGGGGACATCATGGTGAGCTCTAATCTTAAAAGCCCGCTGCGTATTTCTTATGATTTCATAGCCCGGCTAAAAGAGGAACTTGAAGGTTATTTAGTGGAGCGTCAAGTCCGCAATGTAACACTAATGGTGTGGGCAAATCGCCATCTGCATCTCATAGCACAGAAGCTATACCTTAGTAATGAAGAAGATGTGCATCAAATGCATAGCCTTTTGGCTGAATACTTCCTTGGGGCTTGGGCAGGTGGTAGAAAGAAGATATTCCACTGCGACAATAATCATTTAGCTTCACTGAATATCTCCCAGCATCGAAACCCTCATCAACAGCAGAGCCTTCATGGCCACGACAAAGCTTCTGCTGACAAGCACTCTTACGACAGACAGACACCCGAACAACCCTGGGTGTTCCAGTGCAACTTGCTAGAGCCGGACATCTTCTTTGTCAACCATCGAAAGATGACAGAGCTCACATACCACCTGACAAGGAGTGGCCGAACAGATGATCTCATGTATGGTGTCATCATGAACTTCAGCTGGCTCTACACTATGATAAAGATAGGGCAGTTTGACAAAGCCCTGTCAGACATCGACCTAGCTTACAGCTACACACAAGAAAAGGAGCTAAAGTTTCTTGCAACTACTCTTCGCAGTATAAAGCTCAAAGTGACAAAGAATCCTGCGTCACTGTCTGCAGAGCTACAGCAAAGGCTCCTTCCGGTAGTCACATCCCTTCCCAAGCTCAGACACCTACTTCTTGAGTGTGATAAGGACGGTCCTAAATACTGCCACCTGCAGACTCACGATCCCAACAAAGAGGCCTTTAAGTGCGAGGAGTGTGGCAAACACTATAACACAAAGCTGGGCTACAAGCGTCACATGGCTATGCACTCAGCTACAGCTGGTGATCTTACCTGTAAGGTGTGCTTGCAAAGCTACGAGAGCACACCTGCACTCTTGGAGCACCTCAAGAGCCACTCGGGCAAGTCTTCGGGTGGTGCCAAGGAGAAGAAACACCCCTGTGACCACTGTGATCGCCGATTTTACACACGAAAAGATGTTCGCCGACACATGGTTGTACACACGGGACGCAAAGACTTCCTGTGCCAGTACTGTGCCCAGCGTTTTGGGCGGAAGGACCATCTGACGCGACACGTCAAGAAGAGTCACTCGCAGGAGCTGCTGAAGATCAAGACGGAACCTCCGGATATGTTGGGTTTACTTGGGTCTGGTTCTCCACCTTGTGCTGTGAAAGAAGAAATAAGCCCTATGATGTGTAGCATGGGACCTACCAAGGACTCGATGATGGCAAAGCCTTTCCACGGTGCCACCCCTTTTCCCATGGGCATGTACAACCCTCATCATCTCCAGGCCATGTCCAATCCAGGTGTGGGCCACCATCACTCATTGGTTCCAGGGACTTTATCCACTGCCATGGGAATGGGCTGCCACATGGAACCGCTCACCACTTTCCTTAAACTGACCTCCTTGGGTTTCATCATCGGCGTCGGCGTGGTCGGAAACCTCCTGATCTCCATCCTGCTGGTCAAAGACAAGAGCCTTCATCGAGCGCCCTACTATTTCCTGCTGGACCTCTGCGCTTCGGACATCCTGCGCTCGGCCATCTGCTTCCCCTTCGTGTTCACCTCCGTCAAGAATGGCTCAGCCTGGACGTACGGCACGCTGACTTGCAAAGTGATCGCCTTCTTGGGCGTGCTCTCCTGTTTCCACACTGCCTTCATGCTGTTCTGCGTTAGCGTGACGCGGTACCTGGCCATCGCCCACCACCGTTTCTACACCAAGCGGCTGACCTTCTGGACATGCCTGGCCGTCATATGCATGGTGTGGACCCTGTCGGTAGCCATGGCATTCCCTCCGGTGCTGGACGTGGGCACGTACTCCTTCATCCGCGAGGAGGACCAGTGCACCTTCCAGCACCGCTCCTTCCGTGCCAATGACTCGTTGGGCTTCATGCTGCTCCTTGCACTCATCCTCCTGGCCACCCAGCTTGTCTACCTCAAGCTCATCTTTTTCGTCCACGACCGCCGAAAGATGAAGCCGGTCCAGTTCGTGCCCGCCGTCAGCCAGAACTGGACCTTCCACGGCCCGGGAGCGAGCGGCCAGGCCGCGGCCAACTGGCTGGCCGGCTTCGGCCGGGGTCCCACGCCTCCGACCCTGCTGGGAATCCGGCAGAACAGCAATGCGGCGGGCCGCAGGCGTCTGCTGGTGCTGGACGAGTTTAAGACTGAAAAGCGGATAAGCAGGATGTTCTACATCATTACCTTCTTCTTCCTGAGCCTGTGGGGACCCTACCTGGTGGCCTGCTACTGGAGGGTATTCGCCCGAGGCCCAGTGATCCCAGGAGGCTACCTGACGGCGGCCGTGTGGATGAGCTTTGCCCAAGCGGGAGTCAACCCCTTCATCTGCATCTTCTCCAACCGGGAGGCCAAGTCCCGCTTTCACCCTGGCGTCGGAGGCACTCCTGGCACGGACCGCAGCGTCCCACTTAGTAACAGCTTGCTCTCCCCGCAACAAACCGAGGACACCACGGTGGCCTCCCCGCAGCGATGGTTTGTCACCCCTGCCAACAACCGACTGGACTTTGCCGCCTCGGCATACGATGCTGCCGCGGCTGCTGATTTCGCCGGTAACGCGGCCACCCTTCTGTCGTACGCAGCTGCCGGAGTTAAAGCGCTGCCCCTGCCCGGGGCCGGGTGCTCCAACAGACCCCTGGGGTATTACGGCGAGCCACCGGGGTGGGGCACCCGCACACCACCGCAATATTGCAGCAAGTCCAGCTCTGTCCTGTCGTGCTGGCCGTCCAACTCCGTGGGGAGCAGGACGAGCTCCTCCAGTTACCTGGTCCCTGGCCTCGACGACGGAGACGCCATCGCGCCCGAGAGGTCACCGCTAGGCGGGGCGGATGAGTCCAAACCCAAAGACCTGTCCGAATCCAGCTGGATAGAAACCCCGTCCTCAATTAAGTCGATCGATTCGAGCGATTCTGGGATTTTTGAGCAAGCCAAGCGGAGGAGGATTTCGCCATCTGCCACGCCGGTTTCAGAGACATCGTCTCCATTAAAATCTGAACACGAGCAGAAGAATCTCGCGAATGTGGAGGAAGTGACTGACCCAGATGTAGTGCTTCATAATTTGCTGAGAAATGCTTTGTTGGGTGTGCCAGGCCCTCCCAAAAAGGGCTCAGAGCTGGTGAAAGTGATGGGACTGTCCAACTATCACTGCAAGCTGCTGTCACCCATCCTCACCCGCTATGGCATGGACAAACAGACTGGCACTGCCAAACTCTTGAAGGAAATGAACCAGGGAGACATCTTTGACTGCTCACTTCTTGGAGACCGTGCATTTCTCATTGAGCAAGAGCATGTATCCACTGTTGGGTATGGACGGGATCGGTCAGGGAGCCTGATCTACCTGCATGACACTTTGGAGGAGATCAAGAAAGCAAACTTGAATAGAGAGTGTCTTATTCCCGTACATGTGGATGGAGACGGACACTGTCTGGTTCACGCCGTGTCTAGGGCGTTAGTTGGACGTGAGCTGTTCTGGCATGCCCTTCGAGAGAACCTAAAACTTAATTTCAAACAGTACCTTGACCGCTACAAAGCTCTTTTCCAGGACTTTATAGATGCAGCAGAATGGGAAGACATCATTAACGAGTGTGACCCGTTGTTTATCCCCCCGGAAGGTGTTCCTTTGGGGCTGCGAAACATCCACATATTCGGCCTGGCGAATGTACTGCACAGACCCATAATCCTATTGGACTCACTGAGCGGCATGCGCAGCTCGGGTGATTACTCCGCCACCTTCCTGCCAGGCTTGGTTCATCACTCAACAGGCGAAGTTACAGACAGAGAAGTGGCTTTGGGTATCAATCCGTTCGCCGACGGTATGGGCGCTTTTAAAATCAACCATAGCTCCCACGATCTTGGCTCTGGCCAAACAGCGTTTTCCTCGCAAGCCCCCGGTTACGCCGCCGCCGCTGCCCTGGGACACCATCATCACCCCACTCATGTCAGCTCGTACTCCACCGCCGCCTTCAACTCCACTCGGGACTTTCTCTTTCGCAATCGGGGGTTCGGAGACGCCACGAGCGCGCAGCACAGTCTCTTCGCCTCCGCCGCTGGAAGTTTCGCCGGGCCGCATGGACACTCTGACGCCGCTGGGCACCTGCTCTTCCCGGGACTGCACGAGCAAGCGGCCACGCACGCGTCCTCCAACGTGGTGAACAGTCAGATGCGCCTGGGCTTTTCCGGGGACATGTACGGGAGGGCCGAGCAATATGGTCACGTCGCGAGTCCGAGGTCCGAGCATTATGCGTCGACTCAGTTGCACGGCTATGGCCCCATGAACATGAACATGGCTGCTCATCACGGGGCAGGGGCCTTCTTTCGGTACATGAGACAGCCCATAAAGCAAGAGCTCATCTGCAAATGGGTCGAACCGGAGCAGCTGACGAATCCGAAAAAGTCCTGCAACAAAACTTTCAGCACCATGCACGAGCTTGTGACCCACCTGACGGTGGAGCACGTTGGGGGACCAGAGCAGTCGAATCACATTTGCTTTTGGGAAGAGTGTCCCCGGGAAGGGAAACCGTTTAAAGCAAAGTATAAACTTGTGAATCATATTAGAGTGCACACCGGAGAGAAACCGTTTCCCTGTCCATTCCCCGGCTGTGGAAAAGTGGCAATTACACGCTGATTCTTTTCTACAAACCACAAAGACATTGGTACCCTATATTTAGTATTTGGTGCCTGAGCCGGAATAGTGGGAACCGCTTTAAGCCTCCTTATTCGAGCTGAATTAAGCCAGCCTGGATCACTCCTAGGTGATGACCAGATCTACAATGTTATTGTTACTGCCCACGCCTTTGTAATAATTTTCTTTATAGTAATACCAATTCTTATCGGTGGATTTGGAAATTGACTTGTACCTCTAATGATTGGGGCACCTGATATAGCATTTCCACGAATAAATAACATAAGCTTCTGGCTCTTGCCCCCATCATTCCTTCTACTGTTAGCTTCCTCTGGTGTTGAAGCTGGGGCTGGAACAGGATGAACTGTGTATCCTCCACTTGCAGGTAATCTTGCCCACGCGGGAGCATCAGTCGACCTCACAATTTTCTCCCTACACCTAGCAGGTGTATCTTCAATTCTAGGCGCAGTTAATTTCATTACTACTATCATTAACATGAAACCCCCAGCAATCTCTCAATATCAGACACCACTCTTCGTTTGAGCCGTACTTGTAACTGCCGTCCTTCTACTTCTCTCACTACCCGTTTTAGCTGCCGGAATTACTATACTTCTCACTGACCGCAACTTAAACACCACGTTCTTCGACCCAGCAGGCGGAGGTGACCCAATTCTGTATCAACACTTAT
[truncated: 26,356,101 more chars]
