# Supplementary material for: Phylogenomics and classification of Notropis and related shiners (Cypriniformes: Leuciscidae) and the utility of exon capture on lower taxonomic groups
Source: PeerJ. 2022 Oct 10;10:e14072. doi: 10.7717/peerj.14072 (PMC9558623; doi:10.7717/peerj.14072)
Supplement: Supplemental Information 4 [file peerj-10-14072-s004.charsets]

DNA	L0001 = 1-269
DNA	L0002 = 270-536
DNA	L0003 = 537-755
DNA	L0004 = 756-977
DNA	L0005 = 978-1182
DNA	L0006 = 1183-1446
DNA	L0007 = 1447-1656
DNA	L0008 = 1657-1971
DNA	L0009 = 1972-2241
DNA	L0010 = 2242-2586
DNA	L0011 = 2587-2818
DNA	L0012 = 2819-3037
DNA	L0013 = 3038-3334
DNA	L0014 = 3335-3621
DNA	L0015 = 3622-3862
DNA	L0016 = 3863-4066
DNA	L0017 = 4067-4273
DNA	L0018 = 4274-4519
DNA	L0019 = 4520-4728
DNA	L0020 = 4729-4986
DNA	L0021 = 4987-5200
DNA	L0022 = 5201-5807
DNA	L0023 = 5808-6031
DNA	L0024 = 6032-6307
DNA	L0025 = 6308-6516
DNA	L0027 = 6517-6735
DNA	L0028 = 6736-7017
DNA	L0029 = 7018-7231
DNA	L0030 = 7232-7440
DNA	L0031 = 7441-7705
DNA	L0032 = 7706-7962
DNA	L0033 = 7963-8268
DNA	L0034 = 8269-8925
DNA	L0035 = 8926-9132
DNA	L0036 = 9133-9360
DNA	L0037 = 9361-9577
DNA	L0038 = 9578-9805
DNA	L0039 = 9806-10045
DNA	L0040 = 10046-10389
DNA	L0041 = 10390-10614
DNA	L0042 = 10615-10908
DNA	L0043 = 10909-11152
DNA	L0044 = 11153-11357
DNA	L0045 = 11358-11788
DNA	L0046 = 11789-12008
DNA	L0047 = 12009-12496
DNA	L0048 = 12497-12761
DNA	L0049 = 12762-13048
DNA	L0050 = 13049-13281
DNA	L0051 = 13282-13488
DNA	L0052 = 13489-13697
DNA	L0053 = 13698-13905
DNA	L0054 = 13906-14216
DNA	L0055 = 14217-14435
DNA	L0056 = 14436-14689
DNA	L0057 = 14690-14902
DNA	L0058 = 14903-15117
DNA	L0059 = 15118-15324
DNA	L0060 = 15325-15555
DNA	L0061 = 15556-15765
DNA	L0062 = 15766-16005
DNA	L0063 = 16006-16233
DNA	L0064 = 16234-16489
DNA	L0065 = 16490-16708
DNA	L0066 = 16709-16957
DNA	L0067 = 16958-17159
DNA	L0068 = 17160-17367
DNA	L0069 = 17368-17581
DNA	L0070 = 17582-17806
DNA	L0071 = 17807-18082
DNA	L0072 = 18083-18313
DNA	L0073 = 18314-18521
DNA	L0074 = 18522-19125
DNA	L0075 = 19126-19329
DNA	L0076 = 19330-19569
DNA	L0077 = 19570-19797
DNA	L0078 = 19798-20055
DNA	L0079 = 20056-20401
DNA	L0080 = 20402-20614
DNA	L0081 = 20615-20877
DNA	L0082 = 20878-21122
DNA	L0083 = 21123-21370
DNA	L0084 = 21371-21584
DNA	L0085 = 21585-21830
DNA	L0086 = 21831-22120
DNA	L0087 = 22121-22367
DNA	L0088 = 22368-22664
DNA	L0089 = 22665-22882
DNA	L0090 = 22883-23126
DNA	L0091 = 23127-23331
DNA	L0092 = 23332-23542
DNA	L0093 = 23543-23891
DNA	L0094 = 23892-24115
DNA	L0095 = 24116-24341
DNA	L0096 = 24342-24573
DNA	L0097 = 24574-25071
DNA	L0098 = 25072-25332
DNA	L0099 = 25333-25757
DNA	L0101 = 25758-26027
DNA	L0102 = 26028-26230
DNA	L0103 = 26231-26470
DNA	L0104 = 26471-26712
DNA	L0105 = 26713-26951
DNA	L0106 = 26952-27158
DNA	L0107 = 27159-27372
DNA	L0108 = 27373-27673
DNA	L0109 = 27674-27885
DNA	L0110 = 27886-28155
DNA	L0111 = 28156-28499
DNA	L0112 = 28500-28700
DNA	L0113 = 28701-28946
DNA	L0114 = 28947-29152
DNA	L0115 = 29153-29369
DNA	L0116 = 29370-29576
DNA	L0117 = 29577-29836
DNA	L0118 = 29837-30528
DNA	L0119 = 30529-30792
DNA	L0121 = 30793-31010
DNA	L0122 = 31011-31294
DNA	L0123 = 31295-31502
DNA	L0124 = 31503-31729
DNA	L0125 = 31730-32056
DNA	L0126 = 32057-32604
DNA	L0127 = 32605-32814
DNA	L0128 = 32815-33016
DNA	L0129 = 33017-33292
DNA	L0130 = 33293-33541
DNA	L0131 = 33542-33750
DNA	L0132 = 33751-33999
DNA	L0133 = 34000-34377
DNA	L0134 = 34378-34587
DNA	L0135 = 34588-34989
DNA	L0136 = 34990-35212
DNA	L0137 = 35213-35431
DNA	L0138 = 35432-35683
DNA	L0139 = 35684-36172
DNA	L0140 = 36173-36446
DNA	L0141 = 36447-36655
DNA	L0142 = 36656-37295
DNA	L0144 = 37296-37523
DNA	L0145 = 37524-37736
DNA	L0146 = 37737-37971
DNA	L0147 = 37972-38229
DNA	L0148 = 38230-38537
DNA	L0149 = 38538-38762
DNA	L0150 = 38763-39078
DNA	L0151 = 39079-39330
DNA	L0152 = 39331-39559
DNA	L0153 = 39560-39786
DNA	L0154 = 39787-40051
DNA	L0155 = 40052-40329
DNA	L0156 = 40330-40562
DNA	L0157 = 40563-40826
DNA	L0158 = 40827-42574
DNA	L0159 = 42575-42806
DNA	L0160 = 42807-43022
DNA	L0161 = 43023-43285
DNA	L0162 = 43286-43518
DNA	L0163 = 43519-43719
DNA	L0164 = 43720-43975
DNA	L0165 = 43976-44223
DNA	L0166 = 44224-44470
DNA	L0167 = 44471-44815
DNA	L0168 = 44816-45091
DNA	L0169 = 45092-45316
DNA	L0170 = 45317-45548
DNA	L0171 = 45549-45794
DNA	L0172 = 45795-46041
DNA	L0173 = 46042-46470
DNA	L0174 = 46471-46727
DNA	L0175 = 46728-46998
DNA	L0176 = 46999-47240
DNA	L0177 = 47241-47470
DNA	L0178 = 47471-48000
DNA	L0179 = 48001-48234
DNA	L0181 = 48235-48489
DNA	L0182 = 48490-48794
DNA	L0183 = 48795-49159
DNA	L0184 = 49160-49360
DNA	L0185 = 49361-49723
DNA	L0186 = 49724-49944
DNA	L0187 = 49945-50228
DNA	L0188 = 50229-50625
DNA	L0189 = 50626-50846
DNA	L0190 = 50847-51107
DNA	L0191 = 51108-51316
DNA	L0192 = 51317-51528
DNA	L0193 = 51529-51753
DNA	L0194 = 51754-51972
DNA	L0195 = 51973-52235
DNA	L0196 = 52236-52484
DNA	L0197 = 52485-52732
DNA	L0198 = 52733-53140
DNA	L0199 = 53141-53409
DNA	L0200 = 53410-53610
DNA	L0201 = 53611-54085
DNA	L0202 = 54086-54400
DNA	L0203 = 54401-54635
DNA	L0204 = 54636-54863
DNA	L0206 = 54864-55092
DNA	L0207 = 55093-55302
DNA	L0208 = 55303-55679
DNA	L0209 = 55680-55922
DNA	L0210 = 55923-56138
DNA	L0211 = 56139-56346
DNA	L0212 = 56347-56558
DNA	L0213 = 56559-56800
DNA	L0214 = 56801-57019
DNA	L0215 = 57020-57226
DNA	L0216 = 57227-57438
DNA	L0217 = 57439-57656
DNA	L0218 = 57657-57906
DNA	L0219 = 57907-58107
DNA	L0221 = 58108-58379
DNA	L0222 = 58380-58671
DNA	L0223 = 58672-58875
DNA	L0224 = 58876-59144
DNA	L0225 = 59145-59349
DNA	L0226 = 59350-59590
DNA	L0227 = 59591-60095
DNA	L0228 = 60096-60299
DNA	L0229 = 60300-60515
DNA	L0230 = 60516-61071
DNA	L0231 = 61072-61282
DNA	L0232 = 61283-61485
DNA	L0233 = 61486-61797
DNA	L0234 = 61798-62017
DNA	L0235 = 62018-62225
DNA	L0236 = 62226-62495
DNA	L0237 = 62496-63349
DNA	L0238 = 63350-63696
DNA	L0239 = 63697-63976
DNA	L0240 = 63977-64233
DNA	L0241 = 64234-64446
DNA	L0242 = 64447-64776
DNA	L0243 = 64777-64989
DNA	L0244 = 64990-65265
DNA	L0245 = 65266-65469
DNA	L0246 = 65470-65700
DNA	L0247 = 65701-66046
DNA	L0248 = 66047-66293
DNA	L0249 = 66294-66495
DNA	L0250 = 66496-66701
DNA	L0251 = 66702-66915
DNA	L0252 = 66916-67135
DNA	L0253 = 67136-67402
DNA	L0254 = 67403-67604
DNA	L0255 = 67605-67856
DNA	L0256 = 67857-68158
DNA	L0257 = 68159-68451
DNA	L0258 = 68452-68702
DNA	L0259 = 68703-69047
DNA	L0260 = 69048-69287
DNA	L0261 = 69288-69554
DNA	L0262 = 69555-69761
DNA	L0263 = 69762-69998
DNA	L0264 = 69999-70214
DNA	L0265 = 70215-70432
DNA	L0266 = 70433-70655
DNA	L0267 = 70656-70878
DNA	L0268 = 70879-71104
DNA	L0269 = 71105-71339
DNA	L0270 = 71340-71567
DNA	L0271 = 71568-72039
DNA	L0272 = 72040-72270
DNA	L0273 = 72271-72711
DNA	L0274 = 72712-72967
DNA	L0275 = 72968-73185
DNA	L0276 = 73186-73406
DNA	L0277 = 73407-73612
DNA	L0278 = 73613-73842
DNA	L0279 = 73843-74057
DNA	L0280 = 74058-74261
DNA	L0281 = 74262-74597
DNA	L0282 = 74598-74969
DNA	L0283 = 74970-75449
DNA	L0284 = 75450-75652
DNA	L0285 = 75653-75866
DNA	L0286 = 75867-76095
DNA	L0287 = 76096-76305
DNA	L0288 = 76306-76589
DNA	L0289 = 76590-76814
DNA	L0291 = 76815-77030
DNA	L0292 = 77031-77296
DNA	L0293 = 77297-77767
DNA	L0294 = 77768-77970
DNA	L0295 = 77971-78175
DNA	L0296 = 78176-78412
DNA	L0297 = 78413-78645
DNA	L0298 = 78646-78894
DNA	L0299 = 78895-79104
DNA	L0300 = 79105-79331
DNA	L0301 = 79332-79967
DNA	L0302 = 79968-80203
DNA	L0303 = 80204-80481
DNA	L0304 = 80482-81208
DNA	L0305 = 81209-81416
DNA	L0306 = 81417-81626
DNA	L0307 = 81627-81836
DNA	L0308 = 81837-82038
DNA	L0309 = 82039-82255
DNA	L0310 = 82256-82481
DNA	L0311 = 82482-82727
DNA	L0312 = 82728-82959
DNA	L0313 = 82960-83346
DNA	L0314 = 83347-83550
DNA	L0315 = 83551-83791
DNA	L0316 = 83792-84006
DNA	L0317 = 84007-84282
DNA	L0318 = 84283-84513
DNA	L0319 = 84514-84971
DNA	L0320 = 84972-85227
DNA	L0321 = 85228-85435
DNA	L0322 = 85436-85649
DNA	L0323 = 85650-85855
DNA	L0324 = 85856-86087
DNA	L0325 = 86088-86296
DNA	L0326 = 86297-86953
DNA	L0328 = 86954-87202
DNA	L0329 = 87203-87410
DNA	L0330 = 87411-87618
DNA	L0331 = 87619-87831
DNA	L0332 = 87832-88068
DNA	L0333 = 88069-88308
DNA	L0334 = 88309-88696
DNA	L0335 = 88697-88927
DNA	L0336 = 88928-89129
DNA	L0337 = 89130-89346
DNA	L0338 = 89347-89556
DNA	L0339 = 89557-89767
DNA	L0340 = 89768-89980
DNA	L0341 = 89981-90253
DNA	L0342 = 90254-90473
DNA	L0343 = 90474-90895
DNA	L0344 = 90896-91096
DNA	L0345 = 91097-91577
DNA	L0346 = 91578-91784
DNA	L0347 = 91785-92231
DNA	L0348 = 92232-92467
DNA	L0350 = 92468-92787
DNA	L0351 = 92788-93130
DNA	L0352 = 93131-93380
DNA	L0353 = 93381-93594
DNA	L0354 = 93595-93986
DNA	L0356 = 93987-94216
DNA	L0357 = 94217-94430
DNA	L0358 = 94431-94709
DNA	L0359 = 94710-94917
DNA	L0360 = 94918-95128
DNA	L0361 = 95129-95450
DNA	L0362 = 95451-95669
DNA	L0363 = 95670-95897
DNA	L0364 = 95898-96136
DNA	L0365 = 96137-96409
DNA	L0366 = 96410-96652
DNA	L0367 = 96653-96886
DNA	L0368 = 96887-97098
DNA	L0369 = 97099-97309
DNA	L0370 = 97310-97533
DNA	L0371 = 97534-97790
DNA	L0372 = 97791-98001
DNA	L0373 = 98002-98376
DNA	L0374 = 98377-98578
DNA	L0375 = 98579-98805
DNA	L0376 = 98806-99012
DNA	L0377 = 99013-99216
DNA	L0378 = 99217-99583
DNA	L0379 = 99584-99793
DNA	L0380 = 99794-100083
DNA	L0381 = 100084-100285
DNA	L0382 = 100286-100549
DNA	L0383 = 100550-100776
DNA	L0386 = 100777-101001
DNA	L0387 = 101002-101241
DNA	L0388 = 101242-101510
DNA	L0389 = 101511-101722
DNA	L0390 = 101723-101956
DNA	L0391 = 101957-102226
DNA	L0392 = 102227-102542
DNA	L0393 = 102543-103304
DNA	L0394 = 103305-103517
DNA	L0395 = 103518-103776
DNA	L0396 = 103777-103985
DNA	L0397 = 103986-104222
DNA	L0398 = 104223-104587
DNA	L0399 = 104588-104802
DNA	L0400 = 104803-105003
DNA	L0401 = 105004-105204
DNA	L0402 = 105205-105420
DNA	L0403 = 105421-105720
DNA	L0404 = 105721-105942
DNA	L0405 = 105943-106227
DNA	L0406 = 106228-106443
DNA	L0407 = 106444-106664
DNA	L0408 = 106665-107227
DNA	L0409 = 107228-107763
DNA	L0410 = 107764-108032
DNA	L0411 = 108033-108306
DNA	L0412 = 108307-108614
DNA	L0413 = 108615-108830
DNA	L0414 = 108831-109082
DNA	L0415 = 109083-109495
DNA	L0416 = 109496-109696
DNA	L0417 = 109697-109902
DNA	L0418 = 109903-110263
DNA	L0419 = 110264-110601
DNA	L0420 = 110602-110814
DNA	L0421 = 110815-111036
DNA	L0422 = 111037-111265
DNA	L0423 = 111266-111513
DNA	L0424 = 111514-111717
DNA	L0425 = 111718-112223
DNA	L0426 = 112224-112460
DNA	L0427 = 112461-112676
DNA	L0428 = 112677-112902
DNA	L0429 = 112903-113134
DNA	L0430 = 113135-113347
DNA	L0431 = 113348-113611
DNA	L0432 = 113612-113812
DNA	L0433 = 113813-114096
DNA	L0434 = 114097-114306
DNA	L0435 = 114307-114516
DNA	L0436 = 114517-114744
DNA	L0438 = 114745-114959
DNA	L0439 = 114960-115331
DNA	L0440 = 115332-115536
DNA	L0441 = 115537-115804
DNA	L0442 = 115805-116087
DNA	L0444 = 116088-116332
DNA	L0445 = 116333-116539
DNA	L0446 = 116540-116763
DNA	L0447 = 116764-116966
DNA	L0448 = 116967-117184
DNA	L0449 = 117185-117400
DNA	L0450 = 117401-117613
DNA	L0451 = 117614-117815
DNA	L0452 = 117816-118216
DNA	L0454 = 118217-118555
DNA	L0455 = 118556-118760
DNA	L0456 = 118761-118993
DNA	L0457 = 118994-119225
DNA	L0458 = 119226-119486
DNA	L0459 = 119487-119717
DNA	L0460 = 119718-119921
DNA	L0461 = 119922-120610
DNA	L0462 = 120611-120897
DNA	L0463 = 120898-121175
DNA	L0464 = 121176-121447
DNA	L0465 = 121448-121658
DNA	L0466 = 121659-121869
DNA	L0467 = 121870-122099
DNA	L0468 = 122100-122325
DNA	L0469 = 122326-122558
DNA	L0470 = 122559-122769
DNA	L0471 = 122770-122998
DNA	L0473 = 122999-123218
DNA	L0474 = 123219-123561
DNA	L0475 = 123562-123866
DNA	L0476 = 123867-124113
DNA	L0477 = 124114-124365
DNA	L0478 = 124366-124608
DNA	L0479 = 124609-124821
DNA	L0480 = 124822-125064
DNA	L0482 = 125065-125298
DNA	L0483 = 125299-125530
DNA	L0484 = 125531-125784
DNA	L0485 = 125785-125987
DNA	L0486 = 125988-126215
DNA	L0487 = 126216-126459
DNA	L0488 = 126460-126864
DNA	L0491 = 126865-127109
DNA	L0492 = 127110-127317
DNA	L0493 = 127318-127968
DNA	L0494 = 127969-128173
DNA	L0495 = 128174-128392
DNA	L0496 = 128393-128851
DNA	L0497 = 128852-129122
DNA	L0498 = 129123-129375
DNA	L0499 = 129376-129600
DNA	L0500 = 129601-130115
DNA	L0501 = 130116-130838
DNA	L0502 = 130839-131044
DNA	L0503 = 131045-131278
DNA	L0504 = 131279-131564
DNA	L0505 = 131565-131778
DNA	L0506 = 131779-132003
DNA	L0507 = 132004-132224
DNA	L0508 = 132225-132501
DNA	L0509 = 132502-132717
DNA	L0510 = 132718-132968
DNA	L0511 = 132969-133315
DNA	L0512 = 133316-133540
DNA	L0514 = 133541-133744
DNA	L0515 = 133745-133961
DNA	L0516 = 133962-134189
DNA	L0517 = 134190-134460
DNA	L0518 = 134461-134683
DNA	L0519 = 134684-134947
DNA	L0520 = 134948-135555
DNA	L0521 = 135556-135769
DNA	L0522 = 135770-135984
DNA	L0523 = 135985-136190
DNA	L0524 = 136191-136402
DNA	L0525 = 136403-136638
DNA	L0526 = 136639-136903
DNA	L0527 = 136904-137118
DNA	L0528 = 137119-137388
DNA	L0529 = 137389-137733
DNA	L0530 = 137734-137952
DNA	L0531 = 137953-138174
DNA	L0532 = 138175-138387
DNA	L0533 = 138388-138592
DNA	L0534 = 138593-138820
DNA	L0535 = 138821-139135
DNA	L0536 = 139136-139359
DNA	L0537 = 139360-139678
DNA	L0538 = 139679-139913
DNA	L0539 = 139914-140190
DNA	L0540 = 140191-140429
DNA	L0541 = 140430-140633
DNA	L0542 = 140634-140946
DNA	L0543 = 140947-141150
DNA	L0544 = 141151-141351
DNA	L0545 = 141352-141575
DNA	L0546 = 141576-141796
DNA	L0547 = 141797-142004
DNA	L0548 = 142005-142214
DNA	L0549 = 142215-142448
DNA	L0550 = 142449-142701
DNA	L0552 = 142702-143143
DNA	L0553 = 143144-143345
DNA	L0554 = 143346-143581
DNA	L0555 = 143582-143899
DNA	L0556 = 143900-144349
DNA	L0557 = 144350-144592
DNA	L0558 = 144593-144808
DNA	L0559 = 144809-145026
DNA	L0560 = 145027-145296
DNA	L0561 = 145297-145500
DNA	L0562 = 145501-145832
DNA	L0563 = 145833-146042
DNA	L0564 = 146043-146410
DNA	L0565 = 146411-146667
DNA	L0566 = 146668-147010
DNA	L0567 = 147011-147213
DNA	L0569 = 147214-147433
DNA	L0570 = 147434-147680
DNA	L0571 = 147681-147930
DNA	L0572 = 147931-148144
DNA	L0573 = 148145-148387
DNA	L0574 = 148388-148605
DNA	L0575 = 148606-148808
DNA	L0576 = 148809-149047
DNA	L0577 = 149048-149313
DNA	L0578 = 149314-149515
DNA	L0579 = 149516-149744
DNA	L0580 = 149745-150016
DNA	L0582 = 150017-150265
DNA	L0583 = 150266-150488
DNA	L0584 = 150489-150738
DNA	L0586 = 150739-150942
DNA	L0589 = 150943-151212
DNA	L0590 = 151213-151445
DNA	L0591 = 151446-151679
DNA	L0592 = 151680-152144
DNA	L0593 = 152145-152526
DNA	L0594 = 152527-152736
DNA	L0596 = 152737-152965
DNA	L0597 = 152966-153207
DNA	L0598 = 153208-153465
DNA	L0599 = 153466-153666
DNA	L0600 = 153667-154005
DNA	L0601 = 154006-154318
DNA	L0602 = 154319-154523
DNA	L0603 = 154524-154729
DNA	L0604 = 154730-154934
DNA	L0605 = 154935-155166
DNA	L0606 = 155167-155374
DNA	L0607 = 155375-155773
DNA	L0609 = 155774-156035
DNA	L0610 = 156036-156311
DNA	L0612 = 156312-156680
DNA	L0613 = 156681-156881
DNA	L0614 = 156882-157102
DNA	L0615 = 157103-157564
DNA	L0616 = 157565-157859
DNA	L0617 = 157860-158061
DNA	L0618 = 158062-158351
DNA	L0619 = 158352-158587
DNA	L0622 = 158588-158855
DNA	L0623 = 158856-159110
DNA	L0625 = 159111-159385
DNA	L0626 = 159386-159595
DNA	L0627 = 159596-159799
DNA	L0628 = 159800-160612
DNA	L0629 = 160613-160969
DNA	L0630 = 160970-161181
DNA	L0631 = 161182-161395
DNA	L0632 = 161396-161600
DNA	L0633 = 161601-161803
DNA	L0634 = 161804-162130
DNA	L0635 = 162131-162348
DNA	L0636 = 162349-162574
DNA	L0637 = 162575-162783
DNA	L0638 = 162784-163003
DNA	L0639 = 163004-163221
DNA	L0640 = 163222-163486
DNA	L0641 = 163487-163696
DNA	L0642 = 163697-163913
DNA	L0643 = 163914-164226
DNA	L0644 = 164227-164429
DNA	L0645 = 164430-164651
DNA	L0646 = 164652-164861
DNA	L0647 = 164862-165100
DNA	L0648 = 165101-165313
DNA	L0649 = 165314-165563
DNA	L0650 = 165564-165778
DNA	L0651 = 165779-166052
DNA	L0652 = 166053-166288
DNA	L0653 = 166289-166554
DNA	L0654 = 166555-166802
DNA	L0655 = 166803-167209
DNA	L0656 = 167210-167423
DNA	L0658 = 167424-167670
DNA	L0659 = 167671-168012
DNA	L0661 = 168013-168274
DNA	L0662 = 168275-168496
DNA	L0663 = 168497-168701
DNA	L0664 = 168702-168949
DNA	L0665 = 168950-169152
DNA	L0667 = 169153-169439
DNA	L0668 = 169440-169687
DNA	L0669 = 169688-169891
DNA	L0670 = 169892-170259
DNA	L0671 = 170260-170566
DNA	L0672 = 170567-170781
DNA	L0673 = 170782-171053
DNA	L0674 = 171054-171281
DNA	L0675 = 171282-171523
DNA	L0676 = 171524-171726
DNA	L0678 = 171727-171959
DNA	L0679 = 171960-172187
DNA	L0680 = 172188-172390
DNA	L0681 = 172391-172672
DNA	L0682 = 172673-172873
DNA	L0683 = 172874-173112
DNA	L0684 = 173113-173317
DNA	L0686 = 173318-173632
DNA	L0687 = 173633-173872
DNA	L0689 = 173873-174082
DNA	L0690 = 174083-174310
DNA	L0691 = 174311-174544
DNA	L0692 = 174545-174745
DNA	L0693 = 174746-174949
DNA	L0694 = 174950-175160
DNA	L0695 = 175161-175375
DNA	L0696 = 175376-175628
DNA	L0697 = 175629-175909
DNA	L0698 = 175910-176171
DNA	L0701 = 176172-176445
DNA	L0702 = 176446-176659
DNA	L0703 = 176660-176913
DNA	L0704 = 176914-177154
DNA	L0705 = 177155-177367
DNA	L0706 = 177368-177591
DNA	L0707 = 177592-177822
DNA	L0708 = 177823-178339
DNA	L0709 = 178340-178547
DNA	L0710 = 178548-178757
DNA	L0711 = 178758-178970
DNA	L0712 = 178971-179179
DNA	L0713 = 179180-179450
DNA	L0714 = 179451-179835
DNA	L0715 = 179836-180046
DNA	L0716 = 180047-180272
DNA	L0717 = 180273-180512
DNA	L0718 = 180513-180750
DNA	L0719 = 180751-180972
DNA	L0721 = 180973-181197
DNA	L0722 = 181198-181401
DNA	L0723 = 181402-181633
DNA	L0724 = 181634-181879
DNA	L0725 = 181880-182082
DNA	L0726 = 182083-182328
DNA	L0727 = 182329-182617
DNA	L0728 = 182618-182822
DNA	L0729 = 182823-183088
DNA	L0730 = 183089-183315
DNA	L0731 = 183316-183526
DNA	L0732 = 183527-183753
DNA	L0733 = 183754-183972
DNA	L0734 = 183973-184225
DNA	L0735 = 184226-184436
DNA	L0737 = 184437-184674
DNA	L0738 = 184675-184924
DNA	L0739 = 184925-185126
DNA	L0740 = 185127-185405
DNA	L0741 = 185406-185612
DNA	L0742 = 185613-185831
DNA	L0743 = 185832-186038
DNA	L0744 = 186039-186274
DNA	L0745 = 186275-186476
DNA	L0746 = 186477-186678
DNA	L0747 = 186679-186912
DNA	L0748 = 186913-187185
DNA	L0749 = 187186-187407
DNA	L0750 = 187408-187694
DNA	L0751 = 187695-188027
DNA	L0752 = 188028-188408
DNA	L0753 = 188409-188665
DNA	L0754 = 188666-188885
DNA	L0755 = 188886-189121
DNA	L0756 = 189122-189341
DNA	L0757 = 189342-189653
DNA	L0758 = 189654-189893
DNA	L0759 = 189894-190104
DNA	L0760 = 190105-190433
DNA	L0761 = 190434-190656
DNA	L0762 = 190657-190877
DNA	L0763 = 190878-191085
DNA	L0764 = 191086-191419
DNA	L0765 = 191420-191758
DNA	L0766 = 191759-191980
DNA	L0767 = 191981-192195
DNA	L0768 = 192196-192421
DNA	L0769 = 192422-192678
DNA	L0770 = 192679-192896
DNA	L0771 = 192897-193118
DNA	L0772 = 193119-193328
DNA	L0773 = 193329-193580
DNA	L0774 = 193581-193834
DNA	L0775 = 193835-194059
DNA	L0776 = 194060-194276
DNA	L0777 = 194277-194506
DNA	L0778 = 194507-194712
DNA	L0779 = 194713-194915
DNA	L0780 = 194916-195274
DNA	L0781 = 195275-195482
DNA	L0782 = 195483-195691
DNA	L0783 = 195692-195932
DNA	L0784 = 195933-196150
DNA	L0785 = 196151-196358
DNA	L0786 = 196359-196568
DNA	L0787 = 196569-196819
DNA	L0788 = 196820-197062
DNA	L0789 = 197063-197275
DNA	L0790 = 197276-197526
DNA	L0791 = 197527-197732
DNA	L0792 = 197733-197965
DNA	L0793 = 197966-198176
DNA	L0794 = 198177-198396
DNA	L0795 = 198397-198646
DNA	L0796 = 198647-198982
DNA	L0797 = 198983-199226
DNA	L0798 = 199227-199427
DNA	L0799 = 199428-199623
DNA	L0800 = 199624-199833
DNA	L0801 = 199834-200047
DNA	L0802 = 200048-200253
DNA	L0803 = 200254-200514
DNA	L0804 = 200515-200981
DNA	L0805 = 200982-201287
DNA	L0806 = 201288-201490
DNA	L0807 = 201491-201753
DNA	L0808 = 201754-201955
DNA	L0809 = 201956-202252
DNA	L0810 = 202253-202457
DNA	L0811 = 202458-202669
DNA	L0812 = 202670-202878
DNA	L0813 = 202879-203080
DNA	L0814 = 203081-203310
DNA	L0815 = 203311-203599
DNA	L0816 = 203600-203843
DNA	L0817 = 203844-204290
DNA	L0818 = 204291-204551
DNA	L0819 = 204552-204816
DNA	L0820 = 204817-205033
DNA	L0821 = 205034-205282
DNA	L0822 = 205283-205531
DNA	L0823 = 205532-205751
DNA	L0824 = 205752-206003
DNA	L0825 = 206004-206242
DNA	L0826 = 206243-206455
DNA	L0827 = 206456-206699
DNA	L0828 = 206700-206951
DNA	L0830 = 206952-207422
DNA	L0831 = 207423-207669
DNA	L0833 = 207670-207873
DNA	L0834 = 207874-208128
DNA	L0835 = 208129-208358
DNA	L0836 = 208359-208761
DNA	L0837 = 208762-209017
DNA	L0838 = 209018-209440
DNA	L0839 = 209441-209647
DNA	L0840 = 209648-209866
DNA	L0841 = 209867-210094
DNA	L0842 = 210095-210673
DNA	L0843 = 210674-210926
DNA	L0844 = 210927-211197
DNA	L0845 = 211198-211423
DNA	L0846 = 211424-211655
DNA	L0847 = 211656-211876
DNA	L0848 = 211877-212081
DNA	L0849 = 212082-212306
DNA	L0850 = 212307-212577
DNA	L0851 = 212578-213061
DNA	L0852 = 213062-213350
DNA	L0853 = 213351-213641
DNA	L0854 = 213642-213924
DNA	L0856 = 213925-214169
DNA	L0857 = 214170-214394
DNA	L0858 = 214395-214598
DNA	L0859 = 214599-214860
DNA	L0860 = 214861-215146
DNA	L0861 = 215147-215358
DNA	L0862 = 215359-215572
DNA	L0863 = 215573-215774
DNA	L0864 = 215775-215985
DNA	L0865 = 215986-216273
DNA	L0866 = 216274-216894
DNA	L0867 = 216895-217133
DNA	L0869 = 217134-217460
DNA	L0870 = 217461-217770
DNA	L0871 = 217771-217992
DNA	L0872 = 217993-218299
DNA	L0873 = 218300-218608
DNA	L0874 = 218609-219111
DNA	L0875 = 219112-219878
DNA	L0876 = 219879-220178
DNA	L0877 = 220179-220385
DNA	L0878 = 220386-220680
DNA	L0879 = 220681-220937
DNA	L0880 = 220938-221403
DNA	L0881 = 221404-221727
DNA	L0882 = 221728-221946
DNA	L0883 = 221947-222173
DNA	L0884 = 222174-222405
DNA	L0885 = 222406-223006
DNA	L0886 = 223007-223211
DNA	L0888 = 223212-223424
DNA	L0889 = 223425-223631
DNA	L0890 = 223632-223853
DNA	L0891 = 223854-224068
DNA	L0893 = 224069-224345
DNA	L0894 = 224346-224610
DNA	L0895 = 224611-224861
DNA	L0896 = 224862-225095
DNA	L0897 = 225096-225455
DNA	L0898 = 225456-225695
DNA	L0899 = 225696-226010
DNA	L0900 = 226011-226249
DNA	L0901 = 226250-226495
DNA	L0902 = 226496-226809
DNA	L0903 = 226810-227231
DNA	L0904 = 227232-227485
DNA	L0905 = 227486-227774
DNA	L0906 = 227775-228065
DNA	L0908 = 228066-228290
DNA	L0910 = 228291-228641
DNA	L0911 = 228642-228874
DNA	L0913 = 228875-229127
DNA	L0914 = 229128-229535
DNA	L0915 = 229536-229940
DNA	L0916 = 229941-230258
DNA	L0917 = 230259-230915
DNA	L0918 = 230916-231181
DNA	L0919 = 231182-231760
DNA	L0920 = 231761-232189
DNA	L0921 = 232190-232579
DNA	L0922 = 232580-232814
DNA	L0923 = 232815-233036
DNA	L0924 = 233037-233318
DNA	L0925 = 233319-233825
DNA	L0926 = 233826-234062
DNA	L0927 = 234063-234284
DNA	L0928 = 234285-234566
DNA	L0930 = 234567-235422
DNA	L0931 = 235423-235635
DNA	L0932 = 235636-236143
DNA	L0933 = 236144-236357
DNA	L0934 = 236358-236675
DNA	L0935 = 236676-236949
DNA	L0936 = 236950-237200
DNA	L0937 = 237201-237454
DNA	L0938 = 237455-238128
DNA	L0939 = 238129-238341
DNA	L0940 = 238342-239031
DNA	L0941 = 239032-239396
DNA	L0942 = 239397-239598
DNA	L0943 = 239599-239934
DNA	L0944 = 239935-240215
DNA	L0945 = 240216-240441
DNA	L0946 = 240442-240778
DNA	L0947 = 240779-241007
DNA	L0948 = 241008-241266
DNA	L0949 = 241267-241648
DNA	L0950 = 241649-241909
DNA	L0951 = 241910-242141
DNA	L0953 = 242142-242815
DNA	L0954 = 242816-244098
DNA	L0955 = 244099-244398
DNA	L0956 = 244399-244826
DNA	L0957 = 244827-245152
DNA	L0958 = 245153-245361
DNA	L0959 = 245362-245688
DNA	L0960 = 245689-246114
DNA	L0961 = 246115-246366
DNA	L0962 = 246367-246611
DNA	L0963 = 246612-246892
DNA	L0964 = 246893-247111
DNA	L0965 = 247112-247315
DNA	L0966 = 247316-247816
DNA	L0967 = 247817-248044
DNA	L0968 = 248045-248442
DNA	L0969 = 248443-248696
DNA	L0970 = 248697-248941
DNA	L0971 = 248942-249152
DNA	L0972 = 249153-249760
DNA	L0973 = 249761-249975
DNA	L0975 = 249976-250193
DNA	L0976 = 250194-250437
DNA	L0977 = 250438-250724
DNA	L0978 = 250725-251216
DNA	L0979 = 251217-251530
DNA	L0980 = 251531-252248
DNA	L0981 = 252249-252455
DNA	L0982 = 252456-252722
DNA	L0984 = 252723-252960
DNA	L0985 = 252961-253174
DNA	L0986 = 253175-253459
DNA	L0987 = 253460-253714
DNA	L0988 = 253715-253919
DNA	L0989 = 253920-255300
DNA	L0990 = 255301-256424
DNA	L0991 = 256425-256695
DNA	L0992 = 256696-256965
DNA	L0993 = 256966-257172
DNA	L0994 = 257173-257418
DNA	L0995 = 257419-258120
DNA	L0996 = 258121-258425
DNA	L0997 = 258426-258686
DNA	L0998 = 258687-259051
DNA	L0999 = 259052-259267
DNA	L1000 = 259268-259499
DNA	L1001 = 259500-259819
DNA	L1002 = 259820-260267
DNA	L1003 = 260268-260526
DNA	L1004 = 260527-261020
DNA	L1005 = 261021-261314
DNA	L1006 = 261315-261605
DNA	L1007 = 261606-261881
DNA	L1008 = 261882-262304
DNA	L1009 = 262305-262795
DNA	L1010 = 262796-263380
DNA	L1011 = 263381-263777
DNA	L1012 = 263778-264038
DNA	L1013 = 264039-264241
DNA	L1014 = 264242-264968
DNA	L1015 = 264969-265404
DNA	L1016 = 265405-265656
DNA	L1017 = 265657-266151
DNA	L1018 = 266152-266416
DNA	L1019 = 266417-266704
DNA	L1020 = 266705-267509
DNA	L1021 = 267510-267836
DNA	L1022 = 267837-268098
DNA	L1023 = 268099-268487
DNA	L1024 = 268488-268728
DNA	L1025 = 268729-268938
DNA	L1026 = 268939-269251
DNA	L1027 = 269252-269524
DNA	L1028 = 269525-269864
DNA	L1029 = 269865-270286
DNA	L1030 = 270287-270616
DNA	L1031 = 270617-270842
DNA	L1032 = 270843-271188
DNA	L1033 = 271189-271701
DNA	L1034 = 271702-271926
DNA	L1035 = 271927-272621
DNA	L1036 = 272622-272824
DNA	L1037 = 272825-273736
DNA	L1038 = 273737-274001
DNA	L1039 = 274002-274338
DNA	L1040 = 274339-274665
DNA	L1041 = 274666-274907
DNA	L1042 = 274908-275121
DNA	L1043 = 275122-275352
DNA	L1044 = 275353-275628
DNA	L1045 = 275629-275938
DNA	L1046 = 275939-276192
DNA	L1047 = 276193-276494
DNA	L1048 = 276495-277190
DNA	L1049 = 277191-277943
DNA	L1050 = 277944-278663
DNA	L1051 = 278664-279320
DNA	L1052 = 279321-280052
DNA	L1053 = 280053-280901
DNA	L1054 = 280902-281840
DNA	L1055 = 281841-282509
DNA	L1056 = 282510-283496
DNA	L1057 = 283497-284141
DNA	L1058 = 284142-284894
DNA	L1059 = 284895-285752
DNA	L1060 = 285753-286455
